# Supplementary material for: Sex differences in resting skeletal muscle and the acute and long-term response to endurance exercise in individuals with overweight and obesity
Source: Mol Metab. 2025 Jun 16;98:102185. doi: 10.1016/j.molmet.2025.102185 (PMC12268009; doi:10.1016/j.molmet.2025.102185)
Supplement: Multimedia component 2 [file mmc2.xlsx]

## Sheet: Baseline
DNA Methylation	UCSC_RefGene_Name_short	UCSC_RefGene_Group_short	Chromosome	position	B_FC_Female/Male	B FoldChange pValue (16012 genes)		Transcriptomics	Gene.Symbol	Cytoband	B_FC_Female/Male	B FoldChange pValue (1366)		Proteomics	Protein.Name	Chromosome	B_FC_Female/Male	B FoldChange pValue (120)	Murgia 2021		Overlap Transcriptomics Epigenomics	Gene.Symbol		Overlap Proteomics Epigenomics	Protein.Name (80)		Overlap Proteomics Transcriptomics	Protein.Name (24+1)		Overlap Proteomics Transcriptomics Epigenomics	Protein.Name (19)
	A1BG-AS1	Promotor	chr19	58353562	1.03429	0.0329475			AAGAB	15q23	-1.21329	0.0490949			A2M	Chr12	1.73363	0.0481469				AASDHPPT			A2M			ACSL1			ACSL1
	A1BG-AS1	Promotor	chr19	58353479	1.05071	0.0473888			AASDHPPT	11q22	1.17556	0.0397166			AARS1	Chr16	-1.89014	0.00867183				ABCA3			ACSL1			ADPRHL1			ADPRHL1
	A2M	Promotor	chr12	9116388	1.26067	0.0156029			ABCA3	16p13.3	1.22887	0.0380319			ACSL1	Chr4	1.2823	0.0469672	1>2a>2x			ABCC6			ADPRHL1			ALDH4A1			ALDH4A1
	A2M	Body	chr12	9074576	1.03625	0.0202102			ABCC6	16p13.1	1.38197	0.036867			ADPRHL1	Chr13	-1.40084	0.0316531				ABCG4			AK1			ASS1			ASS1
	A2M	Body	chr12	9072737	1.04469	0.00413878			ABCD1.gAug10-unspliced		-1.2065	0.0334166			AK1	Chr9	-1.38392	0.0338144	type 2a-2x specific			ABHD4			ALDH1L1			ATP2A2			ATP2A2
	A2M	Body	chr12	9068809	1.06215	0.0400796			ABCD4	14q24.3	-1.1954	0.0454073			ALDH1L1	Chr3	-1.81577	0.0143901	type 2a-2x specific			ABI3BP			ALDH4A1			CASQ2			CD36
	A2ML1	Body	chr12	8876348	1.03763	0.00730146			ABCE1	4q31	1.24601	0.0136849			ALDH4A1	Chr1	1.36405	0.0347026				ABR			ANXA5			CD36			EIF1AX
	A2ML1	Body	chr12	8828753	1.03868	0.0345858			ABCG4	11q23.3	1.30031	0.00303398			ANXA5	Chr4	-1.36038	0.0100555	type 2a-2x specific			ABTB2			ASS1			DCXR			GPD1
	A2ML1	Body	chr12	8842960	1.04247	0.022263			ABHD17A	19p13.3	1.31176	0.0136706			ASS1	Chr9	2.70829	0.00276488				ACAN			ATP2A1			EIF1AX			LDHA
	A2ML1	Body	chr12	8860998	1.04879	0.0225185			ABHD4	14q11.2	1.31197	0.0281563			ATP2A1	Chr16	-1.34421	0.0397704	type 2a-2x specific			ACE			ATP2A2			ENO3			LDHB
	A2ML1	Body	chr12	8822712	1.05028	0.0178553			ABI3BP	3q12	-1.56593	0.0461881			ATP2A2	Chr12	1.3687	0.0436392				ACOX2			BCO2			GPD1			LMAN1
	A3GALT2	Body	chr1	33310444	1.0083	0.0477471			ABR	17p13.3	1.39308	0.00693446			BCAM	Chr19	1.76743	0.0173026				ACSL1			BCS1L			LDHA			NIBAN1
	A4GALT	Promotor	chr22	42695156	-1.23391	0.012064			ABTB2	11p13	1.30626	0.0086742			BCO2	Chr11	1.47272	0.033316				ACSM5			C9			LDHB			PALLD
	A4GALT	Promotor	chr22	42694042	-1.0524	0.0338265			ACAN	15q26.1	-1.23764	0.0121611			BCS1L	Chr2	1.65579	0.0225152				ACSS2			CD36			LMAN1			PGK1
	A4GALT	Promotor	chr22	42694401	-1.01929	0.0122152			ACAP2.oAug10		1.2395	0.0411967			BIN1	Chr2	-1.2143	0.0424441	2x>2a>1			ADA2			CFI			NIBAN1			PHKA1
	A4GALT	Promotor	chr22	42721943	1.0601	0.00082307			ACE	17q23.3	1.26186	0.0175646			C1R	Chr12	-1.4024	0.0255846				ADAMTS16			CILP			OPTN			PLIN4
	A4GALT	Promotor	chr22	42695184	1.12861	0.0284296			ACOT13	6p22.3	1.23691	0.0159868			C4A	Chr6	2.05652	0.0346647				ADAMTS9			CKB			PALLD			PUDP
	AAAS	Body	chr12	53308487	1.05341	0.00183009			ACOX2	3p14.3	1.41128	0.00922121			C9	Chr5	1.358	0.0375328				ADAMTSL4			CLIC1			PGK1			S100A13
	AACS	Body	chr12	125100878	1.02877	0.0247713			ACSL1	4q35.1	1.64495	0.00971239			CAND1	Chr12	1.42232	0.0261797				ADGRA3			COBL			PHKA1			TPI1
	AACS	Body	chr12	125122935	1.07385	0.0254283			ACSL3	2q34-q35	1.32527	0.0347266			CASQ2	Chr1	1.52919	0.00602423	type 1 specific			ADGRB1			DDX19A			PLIN2
	AACS	Body	chr12	125129116	1.07446	0.0121677			ACSL6	5q31.1	1.28388	0.010764			CD36	Chr7	1.41597	0.022745	type 1 specific			ADIPOR2			ECHS1			PLIN4
	AACS	Body	chr12	125130183	1.08704	0.0259917			ACSM4	12p13.31	1.2117	0.0154439			CFI	Chr4	2.14186	0.0390647				ADIRF			EFHD2			PUDP
	AACS	Body	chr12	125130397	1.08991	0.0434097			ACSM5	16p12.3	-1.61023	0.000354267			CILP	Chr15	-2.52126	0.043751				ADNP2			EHBP1L1			S100A13
	AACS	Body	chr12	125080084	1.11367	0.00134			ACSM6	10q23.33	1.17386	0.0341638			CKB	Chr14	1.59858	0.0280741				ADPRHL1			EIF1AX			TPI1
	AACS	Body	chr12	125121399	1.13883	0.0294276			ACSS2	20q11.22	1.30759	0.0145882			CLIC1	Chr6	-2.0111	0.0285534				AGAP2			EIF4B			TMOD1
	AACSP1	Promotor	chr5	178776430	1.0447	0.0322288			ACTC1	15q14	-2.30725	0.0048574			CLPP	Chr19	1.72864	0.0417837				AGL			ERP44
	AACSP1	Body	chr5	178767656	-1.08372	0.043402			ADAM23	2q33	-1.36745	0.0474106			COBL	Chr7	-1.76552	0.028876	2x>2a>1			AGPAT5			FBP2
	AADACL2-AS1	Promotor	chr3	151928355	1.01601	0.0277063			ADAMTS1	21q21.2	1.49738	0.00356207			DCXR	Chr17	1.59012	0.0142786	1>2a>2x			AHDC1			FHOD1
	AADACL2-AS1	Body	chr3	151836047	1.03056	0.017244			ADAMTS16	5p15	-1.28196	0.0180387			DDX19A	Chr16	1.4461	0.00481964				AHSA1			FTH1
	AADAT	Promotor	chr4	170090608	1.09416	0.0400665			ADAMTS9	3p14.1	1.51649	0.0219297			ECHS1	Chr10	-1.39621	0.0116007				AIMP2			FTL
	AADAT	Body	chr4	170060815	1.04925	0.0303115			ADAMTSL4	1q21.3	1.4551	0.0201139			EEA1	Chr12	-2.72772	0.0114098				AKAP11			GLRX5
	AAGAB	Body	chr15	67225178	1.02554	0.0220602			ADAR	1q21.3	1.28748	0.0210926			EFHD2	Chr1	-2.24569	0.00375145				AKAP2			GNAS
	AAK1	Body	chr2	69592173	1.02285	0.0473394			ADGB	6q24.3	1.16682	0.0232521			EHBP1L1	Chr11	-1.91545	0.0151624				AKR1B15			GPD1
	AAK1	Body	chr2	69584641	1.03988	0.00690874			ADGRA3	4p15.2	1.19208	0.0499443			EIF1AX	ChrX	1.45971	0.0218343				AKR1C4			GPD2
	AAK1	Body	chr2	69566568	1.04376	0.0354475			ADGRB1	8q24.3	-1.22849	0.00985155			EIF4B	Chr12	-1.30615	0.0478403				ALDH1A1			GPI
	AAK1	Body	chr2	69550095	1.07094	0.0113366			ADIPOR2	12p13.31	1.29201	0.00839447			EML1	Chr14	-1.8743	0.0376755				ALDH1L2			HNRNPH1
	AAK1	Body	chr2	69625560	1.07905	0.00653515			ADNP2	18q23	1.32471	0.0146415			ENO3	Chr17	-1.38065	0.00865189	type 2a-2x specific			ALDH4A1			HSD17B10
	AAK1	Body	chr2	69604275	1.13065	0.0145545			ADPRHL1	13q34	-1.45506	0.00424846			ERP44	Chr9	-2.12488	0.0112553				ALDH8A1			LAP3
	AAK1	Body	chr2	69616929	1.16992	0.0303143			AFG3L2	18p11	-1.15779	0.0475685			FAM210A	Chr18	1.62506	0.0485673				ALG11			LDHA
	AAK1	Body	chr2	69560340	1.19707	0.00135257			AGAP2	12q14.1	1.35296	0.025859			FBP2	Chr9	-1.44178	0.0164247	type 2a-2x specific			ALMS1			LDHB
	AAK1	Body	chr2	69625156	1.34632	1e-08			AGL	1p21	-1.18055	0.0359381			FHOD1	Chr16	-1.25864	0.00613312	type 2a-2x specific			ALPK2			LMAN1
	AAMDC	Body	chr11	77870818	1.0148	0.00990771			AGPAT5	8p23.1	1.24265	0.0484116			FTH1	Chr11	-2.12814	0.00652395	type 2a-2x specific			ALPK3			LMNA
	AANAT	Promotor	chr17	76468251	1.03343	0.0246005			AHDC1	1p36.13	1.27279	0.0072574			FTL	Chr19	-2.83575	0.00409852				AMN1			LPCAT3
	AANAT	Promotor	chr17	76458746	1.09612	0.033			AHSA1	14q24	1.19026	0.0296135			GLRX5	Chr14	2.26268	0.0398839				AMPD2			MYH1
	AANAT	Promotor	chr17	76452077	1.21893	0.0437474			AIMP2	7p22	-1.5389	0.00153591			GNAS	Chr20	-1.39145	0.0381197	type 2x specific			ANKMY2			MYH3
	AARD	Promotor	chr8	116937599	1.06123	0.00846488			AKAP11	13q14.11	-1.30638	0.00724386			GPD1	Chr12	-1.56034	0.000920099	type 2a-2x specific			ANKUB1			MYH7
	AARD	Body	chr8	116941914	1.14116	0.0185713			AKAP2	9q31.3	1.26439	0.0366741			GPD2	Chr2	-1.24438	0.0495724	type 2a-2x specific			ANOS1			MYL1
	AARS1	Promotor	chr16	70289230	-1.35601	0.0229095			AKAP8	19p13.1	-1.26794	0.00918689			GPI	Chr19	-1.22457	0.0427385	type 2a-2x specific			AOX1			MYOC
	AARS1	Body	chr16	70254748	1.01788	0.00573282			AKIP1	11p15.3	1.26737	0.00708924			HNRNPH1	Chr5	2.79811	0.0193438				APCDD1			MYOZ3
	AARSD1	Promotor	chr17	42981910	1.07577	0.00883495			AKIRIN2	6q15	1.20043	0.0343409			HSD17B10	ChrX	-1.51542	0.00399233	1>2a>2x			APLP1			NARS1
	AARSD1	Body	chr17	42969135	1.29104	0.0101404			AKR1B15	7q33	-1.63974	0.0261395			LAP3	Chr4	-1.89625	0.00306741				APRG1			NDUFS2
	AASDHPPT	Body	chr11	106092319	1.07728	0.00645201			AKR1C4	10p15.1	1.42678	0.00489708			LDHA	Chr11	-1.54159	0.00526062	type 2a-2x specific			AQP1			NDUFS5
	AASS	Promotor	chr1	153260846	-1.0719	0.043699			ALDH1A1	9q21.13	-2.00837	1.61244e-05			LDHB	Chr12	1.67306	0.00465114				ARCN1			NIBAN1
	AASS	Promotor	chr1	153259085	1.03366	0.0195405			ALDH1L2	12q23.3	-1.21489	0.0259371			LMAN1	Chr18	1.44839	0.0316031				ARFGAP2			NT5C3A
	AASS	Body	chr1	153261910	-1.36833	0.0464084			ALDH2	12q24.2	1.99349	0.000128919			LMNA	Chr1	-1.30701	0.0475158				ARHGAP15			PALLD
	AASS	Body	chr7	122081479	1.01613	0.02514			ALDH4A1	1p36	1.44196	0.00204325			LPCAT3	Chr12	-2.57163	0.028094				ARHGAP23			PDLIM1
	AASS	Body	chr7	122095174	1.02794	0.0260628			ALDH5A1	6p22	1.26986	0.0391884			MRPS23	Chr17	-1.75651	0.0428149				ARHGAP42			PFKP
	AASS	Body	chr7	122087246	1.10017	0.0390975			ALDH8A1	6q23.2	-1.19761	0.0441236			MT-ND1	ChrMT	1.55545	0.039121				ARHGAP44			PGK1
	AASS	Body	chr7	122090116	1.11202	0.0183603			ALG11	13q14.2	-1.19533	0.0342843			MYBPC2	Chr19	-1.96297	0.00148781	type 2a-2x specific			ARHGAP6			PHKA1
	AATBC	Body	chr21	43811141	1.06139	0.0496383			ALMS1	2p13	1.30812	0.0225729			MYBPH	Chr1	-2.20509	0.000688648				ARHGEF10L			PHKG1
	AATF	Body	chr17	36950337	1.0178	0.0084702			ALPK2	18q21.31	1.67471	0.0109165			MYH1	Chr17	-1.9891	0.00263707	type 2x specific			ARID5B			PKM
	AATK	Promotor	chr17	81166788	1.06207	0.0136824			ALPK3	15q25.2	1.38331	0.0277121			MYH3	Chr17	-1.52517	0.0128828	2x>2a>1			ARL13A			PLIN4
	AATK	Promotor	chr17	81166680	1.18568	0.0121524			AMELX	Xp22.31-p22.1	-1.20715	0.024831			MYH4	Chr17	-1.54479	0.0139094	type 2a specific			ARMCX5-GPRASP2			PPP2CB
	AATK	Promotor	chr17	81166685	1.32154	0.00610665			AMN1	12p11.21	-1.34321	0.0071548			MYH6	Chr14	1.63438	0.0437735	type 1 specific			ARPC2			PRMT5
	AATK	Body	chr17	81158092	-1.07694	0.00018001			AMPD2	1p13.3	-1.27039	0.00333347			MYH7	Chr14	1.33027	0.0424501	type 1 specific			ARPP21			PUDP
	AATK	Body	chr17	81129136	-1.02658	0.0222894			ANKMY2	7p21	1.2825	0.0373406			MYL1	Chr2	-1.22102	0.0387832	type 2a-2x specific			ARRB1			RPS7
	AATK	Body	chr17	81135712	1.02767	0.0106836			ANKUB1	3q25.1	-1.25956	0.00593639			MYL11	Chr16	-1.2804	0.0280841				ARRDC3			S100A13
	AATK	Body	chr17	81161270	1.03121	0.0285734			ANOS1	Xp22.32	1.34651	0.0313498			MYL3	Chr3	1.3577	0.03593	type 1 specific			ASB14			SBDS
	AATK	Body	chr17	81151228	1.03382	0.0417937			AOX1	2q33	-1.61585	0.00215381			MYOC	Chr1	-1.53507	0.0303207				ASB15			SMTNL2
	AATK	Body	chr17	81136007	1.11241	0.00582453			AP1S1.fAug10-unspliced		1.20703	0.0244141			MYOZ3	Chr5	-1.35949	0.00164519	2x>2a>1			ASB16-AS1			SNTB1
	AATK	Body	chr17	81135976	1.11749	0.00707669			AP3M2	8p11.2	1.3581	0.00145882			NARS1	Chr18	-2.23545	0.000958361				ASF1A			SRSF7
	AATK	Body	chr17	81136109	1.13276	0.00132829			APBB3	5q31	-1.18404	0.0298057			NDUFAF7	Chr2	-1.36174	0.0409177				ASS1			TMOD1
	AATK	Body	chr17	81135928	1.16151	0.00120734			APCDD1	18p11.22	1.40643	0.00341724			NDUFS2	Chr1	-1.41579	0.0129928				ATOH8			TNNC1
	AATK	Body	chr17	81153658	1.29052	0.00779938			APIP	11p13	-1.7564	0.00336115			NDUFS5	Chr1	-1.32837	0.0158217	1>2a>2x			ATP11A			TNNI1
	ABAT	Promotor	chr16	8677822	1.01053	0.0159155			APLP1	19q13.1	-1.2333	0.0148427			NIBAN1	Chr1	-1.72055	0.0393909				ATP11C			TNNT3
	ABAT	Body	chr16	8745375	1.02293	0.0225368			APOPT1	14q32.33	-1.19737	0.0392313			NPM1	Chr5	-1.38503	0.0411123				ATP2A2			TPI1
	ABCA1	Body	chr9	104831854	1.05852	0.0192093			AQP1	7p14	1.6081	0.00808857			NT5C3A	Chr7	-1.2581	0.0314929				ATPSCKMT			TUBA8
	ABCA1	Body	chr9	104895217	1.08177	0.0141674			AQP12A	2q37.3	-1.2777	0.00923356			OPTN	Chr10	1.57051	0.00274243				ATRNL1			VBP1
	ABCA1	Body	chr9	104781226	1.11656	0.0174663			ARCN1	11q23.3	1.24506	0.023171			PALLD	Chr4	1.55416	0.0399691				AURKA			VIM
	ABCA10	Body	chr17	69150112	-1.01632	0.0477612			ARFGAP2	11p11.2-p11.12	1.18954	0.0162518			PDLIM1	Chr10	1.34751	0.0465052	type 1 specific			B3GNT5			WARS1
	ABCA10	Body	chr17	69213437	1.063	0.00163867			ARHGAP15	2q22.2-q22.3	1.36167	0.00460934			PFKP	Chr10	-2.667	0.00488457				B4GALT2
	ABCA12	Promotor	chr2	215032111	1.02059	0.0308223			ARHGAP23	17q12	1.40228	0.00111372			PGK1	ChrX	-1.2637	0.0456138	type 2a-2x specific			B9D2
	ABCA12	Promotor	chr2	215033033	1.08192	0.0347173			ARHGAP42	11q22.1	1.26691	0.0268544			PHKA1	ChrX	-1.64277	0.00217394				BAG3
	ABCA12	Body	chr2	215028189	1.01406	0.0140147			ARHGAP44	17p12	1.38803	0.0085471			PHKG1	Chr7	-1.91941	0.000599994	type 2a-2x specific			BAZ1B
	ABCA12	Body	chr2	215106943	1.01861	0.0168124			ARHGAP6	Xp22.3	-1.28125	0.0378429			PKM	Chr15	-1.26079	0.0228811	type 2a-2x specific			BAZ2B
	ABCA12	Body	chr2	214959022	1.09435	0.00075438			ARHGEF10L	1p36.13	-1.27879	0.0106115			PLIN2	Chr9	1.71793	0.0292415				BBOF1
	ABCA13	Body	chr7	48454921	1.05455	0.0280011			ARHGEF18	19p13.3	1.18621	0.0236439			PLIN4	Chr19	1.4427	0.021675				BCAS3
	ABCA15P	Promotor	chr16	21303792	1.03861	0.0103326			ARID3B	15q24	-1.41651	0.00223125			PMP2	Chr8	-2.38636	0.00334313				BCKDHB
	ABCA17P	Body	chr16	2365806	1.17512	0.0001853			ARID5B	10q21.2	-1.35916	0.0499345			PPP2CB	Chr8	-2.08583	0.0399502				BCL7A
	ABCA2	Promotor	chr9	137029114	1.06777	0.0172474			ARL13A	Xq22.1	1.28505	0.00659016			PPP3CA	Chr4	-1.21538	0.0399494	type 2a-2x specific			BCOR
	ABCA2	Body	chr9	137017231	1.00525	0.0320874			ARMCX5-GPRASP2	Xq22.1	1.21119	0.0456077			PRDX2	Chr19	1.37	0.0485407				BEX4
	ABCA2	Body	chr9	137009334	1.01791	0.0133867			ARPC2	2q36.1	-1.42057	0.00848361			PRMT5	Chr14	1.52241	0.00871091				BIRC3
	ABCA2	Body	chr9	137008863	1.01932	0.0422133			ARPP21	3p22.3	1.63395	0.00103835			PSME1	Chr14	-1.27782	0.0111932				BNIP3
	ABCA3	Promotor	chr16	2330240	-1.07079	0.0204667			ARPP21.viAug10-unspliced		1.70639	0.00260669			PUDP	ChrX	1.6422	0.0142578				BRD7
	ABCA3	Promotor	chr16	2329796	1.024	0.0231598			ARPP21.voAug10-unspliced		1.52883	0.00769221			RANBP1	Chr22	2.0838	0.0271676				BRD8
	ABCA3	Body	chr16	2281458	-1.01642	0.0283125			ARPP21.vpAug10-unspliced		1.40832	0.0231417			RASA4B	Chr7	-2.17256	0.0309043				BTBD19
	ABCA3	Body	chr16	2276750	1.04813	0.0110066			ARPP21.vuAug10-unspliced		1.46979	0.0167188			RPL27	Chr17	-1.99839	0.00625759				BTRC
	ABCA3	Body	chr16	2276078	1.06591	1.525e-05			ARPP21.vwAug10-unspliced		1.5467	0.00919382			RPS7	Chr2	1.40143	0.0384604				C10orf105
	ABCA3	Body	chr16	2279593	1.08046	0.0369301			ARRB1	11q13	1.22801	0.00540067			S100A13	Chr1	-1.72201	0.0283292				C15orf40
	ABCA4	Promotor	chr1	94122348	1.03547	0.0158544			ARRDC3	5q14.3	1.52112	0.00630712			SBDS	Chr7	-1.36623	0.0477404				C15orf48
	ABCA4	Promotor	chr1	94121519	1.05018	0.0160178			ASB14	3p21.1	-1.45815	0.00720936			SEC13	Chr3	-1.99042	0.0188961				C19orf47
	ABCA4	Body	chr1	94010962	1.01829	0.0307373			ASB15	7q31.31	-1.35642	0.0128513			SMTNL2	Chr17	-1.3834	0.0437209	2x>2a>1			C1GALT1
	ABCA4	Body	chr1	94031392	1.02621	0.0363242			ASB16-AS1	17q21.31	1.28605	0.00875669			SNCG	Chr10	-2.43878	0.00304754				C1orf141
	ABCA4	Body	chr1	94027295	1.03491	0.00398931			ASF1A	6q22.31	1.21561	0.0418897			SNTB1	Chr8	-1.69567	0.0265971	type 2a-2x specific			C21orf62
	ABCA4	Body	chr1	94007864	1.03574	0.00945279			ASNS	7q21.3	-1.30265	0.0222177			SRSF7	Chr2	1.74476	0.0383918				C22orf46P
	ABCA4	Body	chr1	94091046	1.08324	0.0162788			ASS1	9q34.1	1.49321	0.0423876			STBD1	Chr4	-1.35918	0.00655147				CA10
	ABCA4	Body	chr1	94066673	1.13677	0.0152137			ATAD2	8q24.13	1.28629	0.0186865			TALDO1	Chr11	1.30751	0.0379763				CABP1
	ABCA5	Promotor	chr17	69323082	1.05936	0.0431165			ATOH8	2p11.2	1.27402	0.0107836			TMOD1	Chr9	1.23466	0.0478488				CACNB1
	ABCA5	Promotor	chr17	69320721	1.12938	0.00598441			ATP11A	13q34	-1.27153	0.027448			TNNC1	Chr3	1.39773	0.0245606	type 1 specific			CAPG
	ABCA6	Body	chr17	69085009	1.08832	0.0371663			ATP11C	Xq27.1	-1.22712	0.0357138			TNNI1	Chr1	1.41367	0.0326787	type 1 specific			CAPN6
	ABCA7	Body	chr19	1049287	1.02404	0.0135477			ATP2A2	12q24.11	1.24938	0.0367556			TNNT3	Chr11	-1.30337	0.034412	type 2a-2x specific			CAPN8
	ABCA7	Body	chr19	1045430	1.06846	0.0182419			ATP2A3	17p13.3	-1.46629	0.0377235			TPI1	Chr12	-1.35527	0.00370682	type 2a-2x specific			CASK
	ABCA7	Body	chr19	1045399	1.11873	0.0032398			ATP6V1C1	8q22.3	1.22069	0.0120225			TUBA8	Chr22	-1.33695	0.019084				CAST
	ABCA7	Body	chr19	1064938	1.29069	0.0440161			ATR	3q23	-1.42243	0.00855865			TXNDC12	Chr1	-1.66746	0.0418139				CASZ1
	ABCA8	Promotor	chr17	68942206	1.09559	5.969e-05			ATRNL1	10q26	-4.39871	0.00130808			TXNL1	Chr18	-1.49096	0.00205188				CAT
	ABCA8	Body	chr17	68930371	1.01786	0.044499			AURKA	20q13	-1.87327	0.000122678			UBE2G1	Chr17	-1.64811	0.0341955				CCDC121
	ABCA8	Body	chr17	68911852	1.04824	0.0238098			B3GNT5	3q28	1.33713	0.0165736			VBP1	ChrX	-1.3228	0.0225388				CCDC157
	ABCB1	Promotor	chr7	87624503	1.02691	0.0365538			B4GALT2	1p34-p33	1.25366	0.0199095			VIM	Chr10	-2.08902	0.00299351				CCDC179
	ABCB1	Promotor	chr7	87629447	1.03401	0.0365889			B9D2	19q13.2	1.21005	0.0395753			WARS1	Chr14	-1.32538	0.0189146				CCDC25
	ABCB1	Promotor	chr7	87601192	1.21165	0.0432183			BAG3	10q25.2-q26.2	1.29698	0.00969255			XPNPEP1	Chr10	-1.28785	0.0241059				CCDC63
	ABCB1	Body	chr7	87507440	1.05019	0.0408719			BAX	19q13.3-q13.4	-1.14504	0.0440215										CCDC96
	ABCB1	Body	chr7	87575614	1.0935	0.033806			BAZ1B	7q11.23	1.18946	0.0366478										CCL14
	ABCB10	Promotor	chr1	229559763	1.36693	0.00174793			BAZ2B	2q24.2	-1.22176	0.0331752										CCNB2
	ABCB10	Body	chr1	229536139	-1.01288	0.0169516			BBOF1	14q24.3	-1.23457	0.0298779										CCNH
	ABCB10	Body	chr1	229538493	1.00986	0.0376489			BBS10	12q21.2	1.2047	0.0346514										CCT2
	ABCB10	Body	chr1	229549731	1.01744	0.030304			BCAS3	17q23	1.21279	0.0327633										CD244
	ABCB10	Body	chr1	229554484	1.47466	0.00892311			BCKDHB	6q14.1	1.40799	0.0310407										CD300E
	ABCB11	Promotor	chr2	169031308	1.05321	0.00479119			BCL2L14	12p13-p12	-1.34349	0.000205578										CD300LG
	ABCB11	Body	chr2	168972043	1.0157	0.0295628			BCL2L14	12p13-p12	-1.27392	0.0167071										CD36
	ABCB4	Promotor	chr7	87476575	1.09801	0.0316735			BCL7A	12q24.13	1.31244	0.0129413										CD38
	ABCB4	Body	chr7	87413389	1.02923	0.0438329			BCOR	Xp11.4	1.308	0.00097446										CD55
	ABCB4	Body	chr7	87416193	1.03911	0.0231472			BEX4	Xq22.1-q22.3	-1.21433	0.0338365										CD79A
	ABCB5	Body	chr7	20714060	1.09629	0.0476456			BHLHE40	3p26	1.67036	0.0157662										CDAN1
	ABCB7	Promotor	chrX	75157768	-1.6079	0			BIRC3	11q22	-1.33707	0.00620148										CDCA3
	ABCB7	Promotor	chrX	75157013	-1.16953	0.00691225			BLACE	7q36	1.15935	0.0355948										CDHR5
	ABCB7	Promotor	chrX	75156975	1.2713	3.8e-07			BNIP3	10q26.3	1.31846	0.00553723										CEACAM16
	ABCB7	Promotor	chrX	75156886	5.05368	0			BRD7	16q12	1.19467	0.0281896										CEP20
	ABCB7	Promotor	chrX	75156415	12.5988	0			BRD8	5q31	1.23672	0.00957242										CEP295
	ABCB7	Promotor	chrX	75156477	13.0737	0			BRD9.qAug10-unspliced		-1.26577	0.0259449										CERS6
	ABCB7	Promotor	chrX	75156405	17.3347	0			BTBD19	1p34.1	-1.22247	0.0119784										CES1P1
	ABCB7	Promotor	chrX	75156210	18.5014	0			BTG2	1q32	2.1619	0.0139007										CFTR
	ABCB7	Promotor	chrX	75156130	26.7949	0			BTRC	10q24.32	1.2588	0.00184593										CHAF1B
	ABCB7	Promotor	chrX	75156449	40.3808	0			BUD31.nAug10-unspliced		1.28564	0.0114084										CHCHD4
	ABCB7	Body	chrX	75107772	-1.34164	0			BVES-AS1	6q21	-1.23561	0.0489777										CHI3L1
	ABCB7	Body	chrX	75155225	1.33259	0			C10orf105	10q22.1	-1.18036	0.0452944										CHI3L2
	ABCB7	Body	chrX	75155959	45.7344	0			C10orf11	10q22.3	-1.5393	0.00350677										CHIC1
	ABCB8	Body	chr7	151029984	1.06939	0.00666118			C10orf131	10q24.1	-1.39365	0.00486584										CHL1
	ABCB8	Body	chr7	151029930	1.1642	0.00089556			C10orf71	10q11.23	1.40675	0.024214										CHRAC1
	ABCB9	Promotor	chr12	122967326	1.07862	0.00467604			C11orf74	11p12	1.18122	0.0321018										CHST4
	ABCB9	Promotor	chr12	122964638	1.08489	0.0170732			C12orf75	12q23.3	2.45887	0.0022403										CHST8
	ABCB9	Body	chr12	122922299	1.02355	0.0355833			C15orf40	15q25.2	-1.29754	0.0253503										CIART
	ABCB9	Body	chr12	122934738	1.10399	0.00122812			C15orf48	15q21.1	-1.18778	0.0298012										CIBAR1
	ABCC1	Body	chr16	16049175	1.01799	0.0139061			C18orf54	18q21.2	1.22458	0.0340115										CISH
	ABCC1	Body	chr16	16104941	1.02303	0.00054752			C19orf47	19q13.2	-1.22524	0.0126304										CLASP1
	ABCC1	Body	chr16	16025342	1.06273	0.0315882			C1GALT1	7p21.3	-1.23236	0.022573										CLASP2
	ABCC1	Body	chr16	16004574	1.06913	0.0111411			C1orf131	1q42.2	1.31762	0.00403505										CLCN5
	ABCC1	Body	chr16	16015428	1.14109	0.00320529			C1orf141	1p31.3	-1.25759	0.0208602										CLDN18
	ABCC1	Body	chr16	15975147	1.20903	0.00535659			C1orf94	1p34.3	-1.23053	0.00244086										CLRN2
	ABCC1	Body	chr16	16036552	1.27083	6.779e-05			C21orf62	21q22.11	-1.35359	0.0163849										CNOT2
	ABCC10	Body	chr6	43438645	1.01094	0.0497009			C22orf24	22q12.1-q12.3	-1.37028	0.00338288										COL14A1
	ABCC10	Body	chr6	43447898	1.03047	0.0358009			C22orf46	22q13.2	-1.19879	0.0410923										COL21A1
	ABCC11	Body	chr16	48188922	-1.01798	0.0440994			C2CD2	21q22.3	-1.21982	0.0337561										COL24A1
	ABCC11	Body	chr16	48230174	1.05891	0.0133828			C2orf15andLIPT1andMRPL30.vjAug10		-1.25988	0.0190333										COLQ
	ABCC11	Body	chr16	48182276	1.08791	0.00934281			C2orf40	2q12.2	-1.53859	0.0199996										COPA
	ABCC11	Body	chr16	48167851	1.10325	0.0472127			C3orf35	3p22.2	-1.26955	0.0297688										CRCP
	ABCC12	Body	chr16	48131683	1.01337	0.0222795			C6orf191andARHGAP18.mAug10		-1.20633	0.0329069										CREB3L1
	ABCC12	Body	chr16	48115607	1.02433	0.0339132			C8orf33	8q24.3	1.22067	0.0299133										CREG2
	ABCC12	Body	chr16	48099617	1.03646	0.0276407			CA10	17q21.33	1.22067	0.0394108										CRISP1
	ABCC13	Promotor	chr21	14273488	1.02904	0.0126432			CABLES2	20q13.33	1.21944	0.0424859										CRK
	ABCC13	Promotor	chr21	14273666	1.17605	0.0126506			CABP1	12q24.31	1.26025	0.0116287										CSNK1A1
	ABCC2	Body	chr10	99791820	1.01772	0.0340258			CACFD1	9q34	-1.21508	0.0134288										CTBP2
	ABCC2	Body	chr10	99785241	1.08177	0.00018018			CACNB1	17q21-q22	-1.23942	0.0234598										CTCFL
	ABCC3	Body	chr17	50643529	1.03386	0.0112685			CAMK1	3p25.3	-1.16821	0.0492677										CTNNBL1
	ABCC3	Body	chr17	50635561	1.03801	0.0115217			CAPG	2p11.2	-1.35289	0.0146574										CTSA
	ABCC3	Body	chr17	50649335	1.04136	0.00082149			CAPN6	Xq23	-1.35348	0.041777										CTSD
	ABCC4	Body	chr13	95228265	-1.01599	0.0357786			CAPN8	1q41	-1.25147	0.0476301										CTXN3
	ABCC4	Body	chr13	95194587	1.02466	0.0371853			CASK	Xp11.4	1.19688	0.0453693										CUEDC1
	ABCC4	Body	chr13	95255490	1.03758	0.0219063			CASP10	2q33-q34	1.23819	0.0320238										CXCL12
	ABCC4	Body	chr13	95270627	1.04209	0.0360877			CASQ2	1p13.1	1.47133	0.0432494										CYB5D1
	ABCC4	Body	chr13	95245484	1.94149	0.0165477			CAST	5q15	-1.22538	0.00563514										CYP1A1
	ABCC5	Body	chr3	183984980	-1.04554	0.00043391			CAST	5q15	-1.21505	0.0178963										CYP27A1
	ABCC5	Body	chr3	183972373	1.01599	0.0489326			CASZ1	1p36.22	1.27252	0.00607112										CYTH1
	ABCC5	Body	chr3	183977706	1.08526	0.0481458			CAT	11p13	1.29178	0.0417816										DAAM2
	ABCC5	Body	chr3	184004659	1.11963	0.0203487			CBWD1	9p24.3	-1.22231	0.0307523										DCDC2C
	ABCC5	Body	chr3	183987938	1.14365	0.0102323			CBWD2	2q13	-1.21902	0.027954										DCLK1
	ABCC5	Body	chr3	183936149	1.18292	0.017545			CBWD3	9q13	-1.21566	0.0132593										DCLRE1C
	ABCC6	Body	chr16	16152426	1.05362	0.0329871			CBWD5	9q21.11	-1.24163	0.00755547										DCTN2
	ABCC6P1	Promotor	chr16	18570057	1.03553	0.00498516			CBWD6	9q21.11	-1.243	0.0159798										DCTPP1
	ABCC8	Promotor	chr11	17477404	1.06539	0.0446522			CC2D2A.sAug10-unspliced		-1.4482	0.00156763										DDX23
	ABCC8	Promotor	chr11	17476993	1.22094	0.033871			CCBL1	9q34.11	1.21821	0.0315808										DDX3X
	ABCC8	Body	chr11	17444105	1.0657	0.00244847			CCDC121	2p23.3	1.23377	0.0278536										DDX3Y
	ABCC8	Body	chr11	17435206	1.11438	0.0145238			CCDC157	22q12.2	-1.23309	0.0317694										DDX4
	ABCC8	Body	chr11	17405547	1.1268	0.00160009			CCDC179	11p14.2	-1.33929	0.00197361										DDX42
	ABCC8	Body	chr11	17405480	1.38182	0.00097667			CCDC25	8p21.1	-1.2651	0.0222127										DEDD2
	ABCC9	Promotor	chr12	21937348	-1.03096	0.0465127			CCDC63	12q24.11	-1.16939	0.0495786										DEPDC7
	ABCC9	Body	chr12	21868360	1.02112	0.012343			CCDC69	5q33.1	-1.2722	0.016936										DFNA42
	ABCD1	Body	chrX	153739836	-1.1656	2e-08			CCDC80	3q13.2	-1.90294	0.0103295										DGCR5
	ABCD1	Body	chrX	153735318	-1.14047	4.757e-05			CCDC83	11q14.1-q14.2	-1.21654	0.0158019										DIP2C-AS1
	ABCD1	Body	chrX	153738318	-1.1295	1.24e-06			CCDC96	4p16.1	-1.25019	0.0249311										DIPK2B
	ABCD1	Body	chrX	153732650	-1.01554	0.0156326			CCHCR1	6p21.3	-1.34527	0.0032567										DLG1
	ABCD1	Body	chrX	153727320	2.35054	0			CCL14	17q12	-1.34068	0.0461326										DNA2
	ABCD2	Promotor	chr12	39621367	1.05466	0.03338			CCL18	17q12	1.21888	0.0344827										DNAJC1
	ABCD3	Body	chr1	94422631	1.06972	0.0389318			CCNB2	15q22.2	1.30965	0.00593716										DNMBP
	ABCD3	Body	chr1	94498998	1.11935	0.0106756			CCNH	5q13.3-q14	1.18209	0.0388093										DPF3
	ABCD3	Body	chr1	94438874	1.31445	0.00035821			CCR5	3p21.31	1.23258	0.0219355										DPYSL3
	ABCD4	Body	chr14	74298151	1.04199	0.00135994			CCT2	12q15	1.17156	0.0162643										DTNA
	ABCD4	Body	chr14	74294410	1.06453	0.00703134			CCT4	2p15	1.21691	0.0118554										DYNC1I1
	ABCE1	Promotor	chr4	145101167	1.09459	0.00481505			CD24	6q21	-3.19517	3.73639e-12										DYNLT1
	ABCF1	Promotor	chr6	30570108	1.0471	0.00918702			CD244	1q23.3	1.23996	0.0204743										ECHDC2
	ABCF1	Body	chr6	30590560	1.06264	0.0361172			CD300E	17q25.1	-1.3163	0.00254427										ECRG4
	ABCF1	Body	chr6	30572779	1.06378	0.0031109			CD300LG	17q21.31	1.23206	0.022271										EGFLAM
	ABCF1	Body	chr6	30590541	1.08173	0.00017873			CD36	7q11.2	1.33262	0.0315543										EHD1
	ABCF1	Body	chr6	30590692	1.09939	0.00900532			CD38	4p15	-2.29677	6.98886e-06										EIF1AX
	ABCF1	Body	chr6	30586676	1.10405	0.0470318			CD55	1q32	1.31696	0.00265561										EIF2AK3
	ABCF2	Promotor	chr7	151228406	1.13186	0.00068955			CD79A	19q13.2	-1.18324	0.0375019										EIF2S3
	ABCF3	Body	chr3	184188690	1.06388	0.0470634			CD99	Xp22.32 and Yp11.3	-1.95426	6.0967e-07										EIF4G3
	ABCG1	Promotor	chr21	42222255	-1.05639	0.0445773			CD99		-1.8419	5.19143e-07										ELAC2
	ABCG1	Promotor	chr21	42215077	1.02448	0.0285364			CDAN1	15q15.2	-1.35049	0.00771256										ELAVL2
	ABCG1	Promotor	chr21	42198385	1.04669	0.00047492			CDC37L1	9p24.1	-1.47028	0.00154465										ELP2
	ABCG1	Body	chr21	42249597	1.01806	0.00051639			CDC42EP4	17q24-q25	1.26244	0.00963218										EMC3
	ABCG1	Body	chr21	42239516	1.03268	0.00129804			CDC5L	6p21	1.17905	0.0479581										ENOX1
	ABCG2	Promotor	chr4	88206853	1.03791	0.0182663			CDCA3	12p13	1.15603	0.048452										ENTPD4
	ABCG2	Promotor	chr4	88143779	1.07142	0.00037949			CDH1	16q22.1	-1.2933	0.0148841										EPB41L5
	ABCG2	Promotor	chr4	88158434	1.27585	0.01632			CDH20	18q21.33	-1.5488	0.000302154										EPC1
	ABCG4	Promotor	chr11	119148407	1.07471	0.00038478			CDHR5	11p15.5	-1.22392	0.0260216										EPS15L1
	ABCG4	Promotor	chr11	119148673	1.08953	0.0468185			CDK4	12q14	1.2999	0.00326855										ERAP1
	ABCG4	Body	chr11	119150657	1.02336	0.022823			CEACAM16	19q13.32	1.2154	0.0309782										ERCC6L
	ABCG4	Body	chr11	119150230	1.05457	0.0407279			CECR1	22q11.2	-1.34777	0.0438942										ESRRG
	ABCG4	Body	chr11	119150068	1.07823	0.00640059			CEP295	11q21	1.19974	0.0447558										EVL
	ABCG4	Body	chr11	119150027	1.10953	0.0295271			CEP97.fAug10-unspliced		-1.28222	0.00193257										EYA1
	ABCG5	Promotor	chr2	43838410	-1.04123	0.0375511			CERS6	2q24.3	-2.05917	1.01039e-05										EZHIP
	ABCG5	Promotor	chr2	43838718	1.01603	0.0339219			CES1P1	16q12.2	-1.16945	0.0475194										F9
	ABCG5	Body	chr2	43829862	1.02155	0.015512			CFTR	7q31.2	-1.32437	0.0108144										FABP3
	ABCG5	Body	chr2	43832602	1.08195	0.00320608			CHAF1B	21q22.13	-1.5087	0.0335994										FADS1
	ABCG5	Body	chr2	43832194	1.16538	0.0150365			CHCHD4	3p25.1	-1.34442	0.000802905										FAIM2
	ABHD11	Promotor	chr7	73739301	-1.6547	0.0422131			CHGB	20p12.3	-1.26923	0.0106032										FAM104B
	ABHD12	Body	chr20	25388269	1.01094	0.00924807			CHI3L1	1q32.1	1.16732	0.0356599										FAM193B
	ABHD12	Body	chr20	25372754	1.02097	0.0283922			CHI3L2	1p13.3	-1.27215	0.0169336										FAM210B
	ABHD12	Body	chr20	25319935	1.04626	0.0124313			CHIC1	Xq13.2	-1.31218	0.00808595										FAM222B
	ABHD12	Body	chr20	25311160	1.19974	0.0111527			CHID1	11p15.5	1.40526	0.000699079										FAM228B
	ABHD12	Body	chr20	25379224	1.23085	0.00028681			CHL1	3p26.1	1.36841	0.0386817										FAM3D
	ABHD12	Body	chr20	25310863	1.55922	0.015378			CHRAC1	8q24.3	-1.29858	0.0100864										FAM9C
	ABHD12B	Promotor	chr14	103922215	1.05998	0.0228906			CHST4	16q22.2	1.20953	0.0429488										FASTKD3
	ABHD13	Promotor	chr13	108222970	-1.04639	0.0117425			CHST8	19q13.1	-1.24416	0.0124263										FAT4
	ABHD13	Promotor	chr13	108219688	1.09786	0.0451278			CIART	1q21.2	1.34333	0.0426807										FBXL12
	ABHD14A	Body	chr3	51976398	1.12936	0.00250322			CINP	14q32.31	1.1374	0.048541										FBXL20
	ABHD14B	Promotor	chr3	51975354	-1.42993	0.0447661			CISD2	4q24	-1.2043	0.0499479										FBXO11
	ABHD15	Body	chr17	29565847	1.05188	0.00742604			CISH	3p21.3	1.75065	0.0130488										FBXO24
	ABHD16A	Promotor	chr6	31703376	-1.23616	0.0305941			CLASP1	2q14.2-q14.3	-1.13553	0.0434059										FCF1
	ABHD16A	Body	chr6	31703119	-1.48906	0.0165241			CLASP2	3p22.3	1.25084	0.00311584										FGF2
	ABHD16A	Body	chr6	31702817	-1.19292	0.0394643			CLASP2.viAug10-unspliced		1.42821	0.00707419										FHIP1A
	ABHD16A	Body	chr6	31700054	1.03365	0.0463612			CLCN5	Xp11.23-p11.22	1.22179	0.0445582										FHIP2A
	ABHD17A	Promotor	chr19	29941898	-1.78445	0.0361313			CLDN18	3q22.3	1.19174	0.0486847										FMO1
	ABHD17A	Body	chr19	29945713	1.04057	0.0343328			CLEC11A	19q13.3	1.18365	0.0469182										FOXP1
	ABHD17B	Promotor	chr9	71903799	1.0573	0.0218176			CLEC2B	12p13-p12	1.40231	0.0471537										FOXP2
	ABHD17C	Body	chr15	80747647	-1.03255	0.0100002			CLEC4F	2p13.3	-1.20304	0.0413305										FOXP4
	ABHD18	Promotor	chr4	127975436	1.02045	0.0314101			CLEC5A	7q33	-1.15358	0.0308453										FOXRED2
	ABHD18	Body	chr4	128009118	1.01772	0.0348057			CLLU1OS	12q22	-1.22947	0.0464263										FPGT-TNNI3K
	ABHD18	Body	chr4	127996008	1.01792	0.0125845			CLRN2	4p15.32	-1.19999	0.0205499										FPR3
	ABHD2	Promotor	chr15	89101413	1.05098	0.0200252			CNOT2	12q15	-1.16901	0.0358914										FRK
	ABHD2	Promotor	chr15	89104469	1.1219	0.00120963			CNTLN.mAug10-unspliced		-1.35453	0.00925005										FRMD6
	ABHD2	Promotor	chr15	89102992	1.16491	0.0227161			COA4	11q13.4	1.13952	0.0406043										FSIP2
	ABHD2	Promotor	chr15	89091509	1.2317	0.0301756			COL14A1	8q23	-1.51685	0.0237538										FST
	ABHD2	Promotor	chr15	89087812	1.47072	0.00428048			COL21A1	6p12.3-p11.2|6p12.3-p11.2	1.4084	0.0309019										FTMT
	ABHD2	Body	chr15	89120578	-1.03499	0.00529937			COL24A1	1p22.3	1.48031	0.00372887										FUNDC2
	ABHD2	Body	chr15	89120730	1.02606	0.0173466			COLQ	3p25	1.29646	0.0415825										G6PC1
	ABHD2	Body	chr15	89195350	1.08776	0.0364013			COPA	1q23.2	1.24174	0.00989725										GABRP
	ABHD3	Promotor	chr18	21704986	-1.35828	0.048976			CPSF3L	1p36.33	1.1912	0.038822										GAGE2B
	ABHD3	Promotor	chr18	21705712	1.13682	0.0103959			CRCP	7q11.21	1.19073	0.0285802										GALM
	ABHD4	Promotor	chr14	22598178	-1.44171	0.0163906			CREB3L1	11p11.2	1.19649	0.00845382										GARRE1
	ABHD4	Promotor	chr14	22597859	1.11223	0.0226794			CREG2	2q11.2	1.26346	0.016438										GATAD2A
	ABHD4	Promotor	chr14	22597814	1.24227	1.344e-05			CRIP3	6p21.1	-1.25839	0.00401085										GBP3
	ABHD4	Body	chr14	22606541	1.02335	0.00107027			CRISP1	6p21.3	-1.23632	0.021768										GFRA1
	ABHD4	Body	chr14	22599666	1.1399	0.00754263			CRK	17p13.3	1.22381	0.0104438										GGT7
	ABHD4	Body	chr14	22599802	1.17433	0.0144474			CRYGA	2q34	1.18923	0.0288523										GKN2
	ABHD5	Promotor	chr3	43690707	-1.19996	0.04754			CRYGC	2q33.3	-1.18804	0.0403013										GLI3
	ABHD5	Body	chr3	43717310	-1.00906	0.0339637			CSNK1A1	5q32	-1.15088	0.0466264										GLS2
	ABHD6	Promotor	chr3	58237334	-1.20061	0.0485605			CTBP2	10q26.13	1.20395	0.0389863										GNB3
	ABHD6	Body	chr3	58260643	1.05758	0.0432354			CTC1	17p13.1	1.28064	0.00826617										GNB4
	ABHD6	Body	chr3	58261031	1.15399	0.00100791			CTCFL	20q13.31	1.23386	0.0102039										GNG7
	ABHD8	Body	chr19	17298570	1.69054	0.0177891			CTDSP1	2q35	1.27693	0.0184565										GNL1
	ABI1	Promotor	chr10	26861122	-1.15956	0.00460343			CTH	1p31.1	1.27735	0.0443062										GPAT3
	ABI1	Promotor	chr10	26861568	1.11298	0.00052279			CTNNBL1	20q11.23-q12	1.22953	0.0131957										GPD1
	ABI1	Promotor	chr10	26861477	1.19907	0.00073181			CTSA	20q13.1	1.31095	0.0160963										GPHN
	ABI1	Promotor	chr10	26861732	1.22999	0.00144259			CTSD	11p15.5	1.35435	0.0384914										GPR142
	ABI1	Body	chr10	26810741	1.03538	0.0478207			CTSS	1q21	1.39526	0.0308656										GRAMD1B
	ABI3	Promotor	chr17	49209120	1.02269	0.041744			CTXN3	5q23.2	-1.76889	0.000487302										GRB10
	ABI3	Promotor	chr17	49210158	1.09778	0.0205081			CUEDC1	17q23.2	-1.14454	0.0411441										GREB1L
	ABI3	Body	chr17	49219607	1.04628	0.0449157			CUTC	10q24.2	-1.223	0.0357524										GRK5
	ABI3	Body	chr17	49222853	1.0543	0.0233076			CXCL12	10q11.1	-1.21088	0.0450879										GSAP
	ABI3	Body	chr17	49220149	1.06182	0.020352			CXCR5	11q23.3	1.19781	0.0103998										GTDC1
	ABI3BP	Promotor	chr3	100994000	1.08281	0.0219923			CXorf36	Xp11.3	1.53076	0.00126883										GTF2IRD1
	ABI3BP	Promotor	chr3	100994337	1.09429	0.0221154			CXorf49B	Xq13.1	1.21629	0.0333901										GTF3A
	ABI3BP	Promotor	chr3	100993477	1.2722	0.0259278			CXorf67	Xp11.22	1.25979	0.0119142										H2AP
	ABI3BP	Promotor	chr3	100993481	1.32924	0.0351755			CYB5D1	17p13.1	1.33423	0.00207137										H2BC5
	ABI3BP	Body	chr3	100862936	-1.05874	0.0466706			CYGB.hAug10		-1.31578	0.00296586										HACD3
	ABI3BP	Body	chr3	100841039	1.0095	0.042536			CYP11B1	8q21	-1.19005	0.0416588										HACE1
	ABI3BP	Body	chr3	100898884	1.09775	0.00492347			CYP1A1	15q24.1	-1.28883	0.0364303										HAO2
	ABI3BP	Body	chr3	100966078	1.17369	0.0276802			CYP27A1	2q35	-1.6035	0.00472913										HBP1
	ABL1	Body	chr9	130740577	1.01774	0.0297866			CYP2A7	19q13.2	-1.27772	0.00388321										HCFC1
	ABL1	Body	chr9	130862767	1.02533	0.0449219			CYP4A22	1p33	1.20051	0.0359876										HDAC4
	ABL1	Body	chr9	130833482	1.04774	0.0389231			CYTH1	17q25	1.27405	0.0414732										HECTD4
	ABL1	Body	chr9	130768643	1.06858	0.0341897			DAAM2	6p21.2	-1.95031	0.00048009										HEG1
	ABL1	Body	chr9	130792347	1.08556	2.484e-05			DBT	1p31	1.39765	0.00124304										HERC4
	ABL1	Body	chr9	130843195	1.08627	0.00307453			DCDC2C	2p25.3	1.18137	0.0330631										HGS
	ABL1	Body	chr9	130780515	1.17008	0.0125086			DCK	4q13.3-q21.1	-1.17573	0.0311812										HIPK2
	ABL1	Body	chr9	130732875	1.33483	0.00820541			DCLK1	13q13	-1.33481	0.00627166										HIPK4
	ABL2	Promotor	chr1	179230803	1.08928	0.00579321			DCLRE1C	10p13	-1.28608	0.0234015										HIVEP2
	ABL2	Body	chr1	179121644	1.00907	0.0201662			DCP1A	3p21.1	1.24246	0.0294467										HK2
	ABL2	Body	chr1	179191118	1.11689	0.0174865			DCTN2	12q13.3	-1.20947	0.0334493										HLA-B
	ABL2	Body	chr1	179195728	1.12282	0.0185508			DCTPP1	16p11.2	1.28282	0.0299424										HLA-DQA1
	ABLIM1	Promotor	chr10	114505102	-1.29108	0.0434902			DCXR	17q25.3	1.5212	0.0111763										HLA-DQA2
	ABLIM1	Promotor	chr10	114684703	-1.16385	0.0303367			DDX23	12q13.12	1.16369	0.014891										HMCN1
	ABLIM1	Promotor	chr10	114684654	-1.05591	0.0300431			DDX3X	Xp11.3-p11.23	1.65708	1.26869e-06										HMGCS1
	ABLIM1	Promotor	chr10	114685931	1.0466	0.0300135			DDX3Y	Yq11	-80.6897	7.16914e-31										HMOX1
	ABLIM1	Promotor	chr10	114515469	1.08019	0.0440067			DDX4	5p15.2-p13.1	-1.17042	0.0360439										HNRNPA1L2
	ABLIM1	Promotor	chr10	114527489	1.13775	0.00674738			DDX42	17q23.3	1.25799	0.021709										HNRNPF
	ABLIM1	Body	chr10	114610764	1.0495	0.0442545			DDX60L	4q32.3	1.2937	0.0276705										HPSE
	ABLIM1	Body	chr10	114488007	1.05797	0.00216061			DEDD2	19q13.2	1.17426	0.0478561										HSF1
	ABLIM1	Body	chr10	114616384	1.06098	0.00151511			DEFA6	8p23.1	1.19161	0.0310539										HSF2
	ABLIM1	Body	chr10	114575554	1.0687	1.874e-05			DEFB118	20q11.21	-1.17364	0.0445904										HSFX2
	ABLIM1	Body	chr10	114487958	1.11348	0.00187792			DEFB4B	8p23.1	-1.16603	0.0447547										HSPA1L
	ABLIM1	Body	chr10	114642977	1.11402	0.0423202			DEPDC7	11p13	1.68024	0.0003748										HSPA4L
	ABLIM1	Body	chr10	114630190	1.11666	0.0101855			DERL1	8q24.13	1.29354	0.0187772										HSPH1
	ABLIM1	Body	chr10	114577443	1.1534	0.0285418			DFNA5	7p15	1.34475	0.0185505										HTR7
	ABLIM1	Body	chr10	114611707	1.16631	0.00376943			DGCR5	22q11	1.26568	0.00281105										HTRA3
	ABLIM1	Body	chr10	114607888	1.16912	0.0139107			DLG1	3q29	1.35293	0.00115492										HVCN1
	ABLIM1	Body	chr10	114607576	1.18179	0.00693662			DNA2	10q21.3-q22.1	-1.2858	0.0114363										HYAL1
	ABLIM1	Body	chr10	114631182	1.20059	0.0100612			DNAAF2	14q21.3	1.2968	0.00552528										ICA1
	ABLIM1	Body	chr10	114615773	1.2272	0.00031121			DNAJA1	9p13.3	1.37484	0.00761862										IDH3B
	ABLIM1	Body	chr10	114571849	1.24575	0.00521377			DNAJB1	19p13.2	1.5085	0.00050926										IDI2
	ABLIM2	Promotor	chr4	8061395	1.01369	0.0312363			DNAJC1	10p12.31	-1.34532	0.00714564										IFNE
	ABLIM2	Promotor	chr4	8072804	1.01733	0.0424798			DNAJC30	7q11.23	1.31956	0.0123305										IFT80
	ABLIM2	Promotor	chr4	8160048	1.05061	0.0423427			DNMBP	10q24.2	1.31029	0.0364666										IGF1R
	ABLIM2	Promotor	chr4	8066520	1.11964	3.073e-05			DPF3	14q24.2	1.22165	0.0308874										IGF2BP2
	ABLIM2	Promotor	chr4	8158852	2.28692	0.0187448			DPYSL3	5q32	1.59797	0.0131847										IGF2R
	ABLIM2	Body	chr4	8016807	1.01989	0.0302976			DSN1	20q11.23	1.17754	0.0446748										IGFN1
	ABLIM2	Body	chr4	8079498	1.02194	0.0237027			DTNA	18q12	-1.20686	0.027987										IL6
	ABLIM2	Body	chr4	8041450	1.02299	0.00534371			DYNC1I1	7q21.3	-1.32769	0.0166218										INPP5A
	ABLIM2	Body	chr4	8118888	1.02299	0.0124168			DYNLT1	6q25.2-q25.3	1.30526	0.0131576										INSR
	ABLIM2	Body	chr4	8093446	1.02325	0.0446559			DYRK1B	19q13.2	-1.16774	0.0446613										INTS11
	ABLIM2	Body	chr4	8120264	1.02517	0.0178403			ECE2	3q27.1	-1.18744	0.0464616										IQCJ
	ABLIM2	Body	chr4	8095970	1.02521	0.00013852			ECHDC2	1p32.3	-1.15964	0.0440556										IQSEC2
	ABLIM2	Body	chr4	8124863	1.02566	0.00378488			EDN2	1p34	1.15678	0.0370849										IRX3
	ABLIM2	Body	chr4	8128474	1.02951	0.0407277			EFHB	3p24.3	-1.24797	0.0112363										ITGAD
	ABLIM2	Body	chr4	8107683	1.02989	0.0337881			EFHB	3p24.3	1.33068	0.00685392										ITIH5
	ABLIM2	Body	chr4	8072364	1.03295	0.00916028			EGFL7	9q34.3	1.20635	0.0288601										ITM2C
	ABLIM2	Body	chr4	8125523	1.0373	0.00089078			EGFLAM	5p13.2-p13.1	1.29071	0.0448939										IVNS1ABP
	ABLIM2	Body	chr4	8030574	1.04247	0.0275511			EGLN3	14q13.1	1.48833	0.00137351										JADE2
	ABLIM2	Body	chr4	8124493	1.05383	0.0208944			EHD1	11q13	1.19952	0.0489295										KCNAB1
	ABLIM2	Body	chr4	8084138	1.05416	0.0206876			EIF1AX	Xp22.12	1.68718	2.26109e-08										KCNJ16
	ABLIM2	Body	chr4	8023311	1.0551	9.908e-05			EIF1AY	Yq11.223	-124.242	7.40999e-30										KCNK3
	ABLIM2	Body	chr4	8025927	1.07207	0.00795019			EIF2AK3	2p12	-1.28132	0.0170737										KCNN2
	ABLIM2	Body	chr4	8097148	1.08261	0.0372063			EIF2S3	Xp22.2-p22.1	2.24405	1.76044e-08										KCNN3
	ABLIM2	Body	chr4	8125529	1.08479	0.0252082			EIF3F		1.22131	0.0169975										KCNQ5
	ABLIM2	Body	chr4	8124918	1.09246	0.00059294			EIF4G3	1p36.12	-1.61267	0.0193697										KCNS3
	ABLIM2	Body	chr4	8042006	1.09555	0.00730752			ELAC2	17p11.2	-1.25331	0.00656599										KDM5C
	ABLIM2	Body	chr4	8142842	1.09759	0.0165863			ELAVL2	9p21	1.23533	0.0253782										KDM5D
	ABLIM2	Body	chr4	8122971	1.09954	0.034463			ELOF1	19p13.2	1.24122	0.0202044										KDM6A
	ABLIM2	Body	chr4	7981765	1.10465	0.00600571			ELOVL7	5q12.1	1.19442	0.0302027										KHDRBS3
	ABLIM2	Body	chr4	8126155	1.14499	0.00249289			ELP2	18q12.2	1.21246	0.0122129										KIAA0513
	ABLIM2	Body	chr4	8089312	1.14861	0.00093032			EMC3	3p25.3	1.2504	0.0294015										KIAA0825
	ABLIM2	Body	chr4	8020463	1.14915	0.00052591			ENO3	17p13.2	-1.37738	0.00103951										KIF25
	ABLIM2	Body	chr4	8096542	1.17301	0.0003254			ENOX1	13q14.11	-1.38752	0.00254514										KIF3C
	ABLIM2	Body	chr4	8101216	1.17858	0.0176719			ENTPD4	8p21.3	-1.44894	0.00019267										KIF5C
	ABLIM2	Body	chr4	7967915	1.19656	0.0127709			EPB41L5	2q14.2	1.28767	0.0392477										KLC2
	ABLIM2	Body	chr4	8111367	1.24452	5.33e-06			EPC1	10p11	-1.20597	0.0315736										KLF10
	ABLIM2	Body	chr4	8096591	1.2831	0.00059994			EPHA7	6q16.1	-1.30797	0.0119273										KLHL21
	ABLIM3	Promotor	chr5	149141886	1.37665	0.00979497			EPS15L1	19p13.11	1.36859	0.00491391										KLHL29
	ABLIM3	Promotor	chr5	149141902	1.42133	0.0416633			ERAP1	5q15	-1.34992	0.0412612										KLHL40
	ABLIM3	Body	chr5	149237741	-1.10851	0.0426724			ERAP2	5q15	-1.6341	0.017625										KREMEN1
	ABLIM3	Body	chr5	149175702	1.13915	0.025217			ERCC6L	Xq13.1	-1.15171	0.0464681										KYAT1
	ABLIM3	Body	chr5	149166071	1.16493	0.0212315			ERGIC2	12p11.22	1.18242	0.0321595										LAMA2
	ABO	Body	chr9	133274491	1.06003	0.0174944			ESRRG	1q41	1.52807	0.0340089										LAMP2
	ABR	Promotor	chr17	1079314	-1.01067	0.0421638			ETS2	21q22.2	1.68183	0.00181226										LDC1P
	ABR	Promotor	chr17	1182086	1.01618	0.0288068			EVI5.mAug10-unspliced		1.31454	0.0252719										LDHA
	ABR	Promotor	chr17	1142862	1.02034	0.0215449			EVL	14q32.2	1.20717	0.0476184										LDHB
	ABR	Promotor	chr17	1125337	1.03064	0.0418502			EYA1	8q13.3	-2.72504	0.000591173										LECT2
	ABR	Promotor	chr17	1079262	1.03537	0.0227923			EZR	6q25.3	-1.40988	0.0246811										LFNG
	ABR	Promotor	chr17	1187610	1.04405	0.0218386			F9	Xq27.1-q27.2	1.23481	0.00566714										LGALS12
	ABR	Promotor	chr17	1137765	1.04903	0.0170799			FABP2	4q28-q31	-1.35335	0.015097										LGR4
	ABR	Promotor	chr17	1125429	1.05672	0.0056703			FABP3	1p33-p32	1.48701	0.00815498										LIMA1
	ABR	Promotor	chr17	1127364	1.06251	0.0387602			FADS1	11q12.2-q13.1	-1.1931	0.0267777										LIMCH1
	ABR	Promotor	chr17	1181728	1.06492	0.0350462			FAIM2	12q13	-1.342	0.0137686										LINC00260
	ABR	Promotor	chr17	1181840	1.06518	0.00544794			FAM104B	Xp11.21	1.16299	0.0213769										LINC00649
	ABR	Promotor	chr17	1187574	1.0661	0.0477175			FAM129A	1q25	-1.71905	0.0216136										LINC01089
	ABR	Promotor	chr17	1181156	1.08265	0.00904923			FAM134B	5p15.1	-1.37016	0.0347046										LINC01342
	ABR	Promotor	chr17	1125941	1.08484	0.00343281			FAM160A1	4q31.3	1.24039	0.0217939										LIX1L
	ABR	Promotor	chr17	1125595	1.08911	0.00434678			FAM160B1	10q25.3	-1.18815	0.0364001										LMAN1
	ABR	Promotor	chr17	1181761	1.09878	0.0038865			FAM173B	5p15.2	1.44628	0.00827759										LMAN2L
	ABR	Promotor	chr17	1188674	1.10488	0.00335202			FAM193B	5q35.3	-1.48309	0.00134677										LMO2
	ABR	Promotor	chr17	1181358	1.14964	0.00010422			FAM19A4	3p14.1	1.2517	0.0363983										LONRF1
	ABR	Promotor	chr17	1178588	1.17259	0.0362975			FAM208B	10p15.1	1.24654	0.0467857										LPL
	ABR	Promotor	chr17	1186828	1.21717	0.00012959			FAM210B	20q13.2	-1.5095	0.000109217										LRBA
	ABR	Body	chr17	1087667	-1.2792	0.0103447			FAM222B	17q11.2	-1.2309	0.0494411										LRP4
	ABR	Body	chr17	1104275	-1.21222	0.00252534			FAM228B	2p23.3	-1.2464	0.00616822										LRRC7
	ABR	Body	chr17	1104261	-1.18793	0.00019283			FAM231A		-1.20277	0.0348177										LTBP1
	ABR	Body	chr17	1090143	-1.119	0.0277673			FAM231C	1p36.13	-1.18967	0.035632										LZTS1
	ABR	Body	chr17	1095863	-1.10035	0.00297163			FAM32A	19pter-p13.3	1.24004	0.023112										MAGEA9B
	ABR	Body	chr17	1073477	-1.05256	0.0197071			FAM3D	3p14.2	1.27339	0.00475126										MAOB
	ABR	Body	chr17	1013918	-1.03844	0.0113881			FAM50B	6p25.2	1.33089	0.00142044										MAP1B
	ABR	Body	chr17	1025834	-1.02337	0.0425698			FAM63A	1q21.3	1.20889	0.0459483										MAP1LC3A
	ABR	Body	chr17	1078483	1.01071	0.0330637			FAM65A	16q22.1	1.41606	0.00297182										MAP3K13
	ABR	Body	chr17	1078402	1.01227	0.00946195			FAM65B	6p22.3-p21.32	1.82525	0.00146953										MAP3K5
	ABR	Body	chr17	1038631	1.03906	0.00945424			FAM83G	17p11.2	1.16104	0.0338553										MAPK12
	ABR	Body	chr17	1034880	1.04854	0.0171749			FAM92A1	8q22.1	1.18909	0.0279806										MAPK6
	ABR	Body	chr17	1007150	1.06013	0.0106024			FAM9C	Xp22.2	-1.2285	0.046704										MARVELD1
	ABR	Body	chr17	1005449	1.08448	0.0279185			FASTKD3	5p15.31	-1.24961	0.0243658										MASP1
	ABR	Body	chr17	1015888	1.08864	0.00784868			FAT4	4q28.1	-1.45815	0.00062033										MBD5
	ABR	Body	chr17	1061355	1.10157	0.0303317			FBXL12	19p13.2	1.30598	0.00235626										MBOAT1
	ABR	Body	chr17	1039079	1.10198	0.00164497			FBXL20	17q12	1.21206	0.0378554										MCM8
	ABR	Body	chr17	1006059	1.13327	0.00014585			FBXO11	2p16.3	1.22974	0.0153244										MEIOB
	ABR	Body	chr17	1038141	1.15217	0.00018749			FBXO24	7q22	1.21473	0.0238694										METTL16
	ABR	Body	chr17	1061224	1.16415	0.0232695			FCF1	14q24.3	1.21648	0.0482911										MFSD2A
	ABR	Body	chr17	1029938	1.17491	0.0170075			FCGR2A	1q23	1.34565	0.0384523										MFSD8
	ABR	Body	chr17	1029806	1.23982	0.00407605			FFAR2	19q13.1	1.2314	0.0243978										MID1IP1
	ABRACL	Promotor	chr6	34249429	-1.29827	0.0474014			FGF2	4q26	1.4475	0.00269921										MIEF1
	ABRACL	Promotor	chr6	34249075	-1.2426	0.0403985			FLOT1.pAug10-unspliced		1.21741	0.046083										MIF4GD
	ABRACL	Promotor	chr6	139027982	1.07776	0.0152394			FMO1	1q24.3	-1.34626	0.000245031										MLLT3
	ABRACL	Promotor	chr6	139028346	1.34016	0.0170625			FMO2	1q24.3	1.35601	0.0177886										MLYCD
	ABRACL	Promotor	chr6	139028598	1.61625	0.00548835			FN1	2q34	-1.77472	0.0103186										MMP19
	ABRACL	Promotor	chr6	139028452	1.69414	0.00039635			FOPNL	16p13.11	1.15027	0.0437979										MMP28
	ABT1	Promotor	chr6	26597105	-2.03216	0.0164255			FOXP1	3p14.1	1.43954	0.00490354										MNAT1
	ABTB1	Promotor	chr3	127671557	1.01693	0.0342325			FOXP2	7q31	1.31049	0.0440768										MOK
	ABTB2	Body	chr11	34175321	1.01278	0.0253595			FOXP4	6p21.1	1.23935	0.0202697										MOSPD1
	ABTB2	Body	chr11	34226517	1.01713	0.0305486			FOXRED2	22q12.3	1.18136	0.0285019										MPP7
	ABTB2	Body	chr11	34308108	1.01948	0.0499245			FPGT-TNNI3K	1p31.1	-1.16826	0.0470955										MPZL3
	ABTB2	Body	chr11	34354159	1.02708	0.00292169			FPR3	19q13.3-q13.4	1.3428	0.0146494										MRM1
	ABTB2	Body	chr11	34242551	1.02774	0.0154009			FRK	6q21-q22.3	1.40206	0.0470122										MTF1
	ABTB2	Body	chr11	34316371	1.06826	0.0389477			FRMD6	14q22.1	-1.70456	0.0025606										MTHFD1
	ABTB2	Body	chr11	34214047	1.07785	0.00382536			FRZB	2q32.1	2.31299	0.0174565										MTNR1B
	ABTB2	Body	chr11	34318560	1.11197	3.023e-05			FSIP2	2q32.1	-1.27212	0.0385748										MYBL1
	ABTB2	Body	chr11	34243813	1.11612	0.0256054			FST	5q11.2	1.31397	0.00423633										MYCL
	ABTB3	Promotor	chr12	107580408	1.03869	0.00405706			FTMT	5q21.3	-1.24249	0.0402205										MYH7B
	ABTB3	Promotor	chr12	107580761	1.04379	0.0321199			FUNDC2	Xq28	-1.14881	0.0249352										MYLK2
	ABTB3	Body	chr12	107374650	-1.33606	0.0459009			G3BP2	4q21.1	1.26093	0.0202589										MYOM1
	ABTB3	Body	chr12	107374664	-1.28763	0.00481084			G6PC	17q21	-1.24819	0.0132135										MYRIP
	ABTB3	Body	chr12	107646078	-1.15677	0.0194058			GABRP	5q35.1	1.21328	0.00936713										N4BP2L1
	ABTB3	Body	chr12	107415300	1.01504	0.0355105			GADL1	3p24.1-p23	-1.38131	0.0389824										N4BP3
	ABTB3	Body	chr12	107621926	1.02927	0.0227717			GAGE2B	Xp11.23	-1.19382	0.0107906										NAA10
	ABTB3	Body	chr12	107336274	1.07373	0.00229498			GALM	2p22.1	1.2562	0.0184015										NABP2
	ABTB3	Body	chr12	107349046	1.11083	2.932e-05			GANC	15q15.2	-1.16434	0.048276										NANOS1
	ABTB3	Body	chr12	107385789	1.1472	0.00150392			GAS2L2	17q12	-1.22887	0.0234421										NBAS
	ABTB3	Body	chr12	107515586	1.41525	4.918e-05			GATAD2A	19p13.11	1.40711	0.00232591										NCOA3
	ACAA1	Body	chr3	38123197	1.04299	0.0409341			GBP3	1p22.2	1.32103	0.014553										NDRG4
	ACAA2	Body	chr18	49795795	-1.14262	0.00594504			GFRA1	10q26.11	1.28988	0.0252016										NEK6
	ACACA	Body	chr17	37090104	-1.09987	0.00531071			GGNBP2	17q12	1.26317	0.0116708										NELFCD
	ACACA	Body	chr17	37147031	1.01557	0.0109875			GGT7	20q11.22	-3.55815	6.56009e-08										NETO1
	ACACA	Body	chr17	37100449	1.01901	0.0365909			GHRL	3p26-p25	-1.30146	0.00323791										NEURL3
	ACACA	Body	chr17	37091339	1.13026	0.0415771			GIT2	12q24.1	1.193	0.03444										NEXMIF
	ACACA	Body	chr17	37170113	1.13191	0.027364			GKN1	2p13.3	1.38897	0.0027911										NFX1
	ACACB	Promotor	chr12	109138387	1.04457	0.0223409			GKN2	2p13.3	-1.22667	0.0152204										NGDN
	ACACB	Promotor	chr12	109139123	1.30091	4.27e-06			GLI3	7p13	-1.27	0.0143367										NHERF4
	ACACB	Body	chr12	109223376	1.01148	0.00872379			GLS2	12q13.3	1.24837	0.0475346										NHS
	ACACB	Body	chr12	109191801	1.01981	0.0188578			GNB2	7q22	-1.17742	0.0230167										NIBAN1
	ACACB	Body	chr12	109151586	1.03072	0.0456132			GNB3	12p13	1.31417	0.00495423										NINL
	ACACB	Body	chr12	109154211	1.03456	0.0233124			GNB4	3q26.33	1.24073	0.029903										NIPA1
	ACACB	Body	chr12	109192293	1.04419	0.0250266			GNG7	19p13.3	1.45287	0.0030911										NISCH
	ACACB	Body	chr12	109235233	1.05412	0.00320439			GNL1	6p21.3	-1.29856	0.00434826										NKAIN3
	ACACB	Body	chr12	109255502	1.17939	0.00194635			GOLGA8G	15q13.1	-1.20979	0.0129405										NLE1
	ACAD10	Body	chr12	111754788	-1.24417	0.0010223			GOLGA8T	15q13.2	-1.25561	0.0341538										NLGN4Y
	ACAD10	Body	chr12	111753272	-1.22036	0.0188426			GPAT3	4q21.23	1.23455	0.0428378										NMNAT1
	ACAD10	Body	chr12	111756765	-1.19984	4.072e-05			GPD1	12q13.12	-1.74977	9.10522e-05										NNMT
	ACAD10	Body	chr12	111753561	-1.16612	0.0313464			GPHB5	14q23.2	-1.26475	0.0211089										NOL10
	ACAD10	Body	chr12	111756464	-1.08778	0.00061519			GPHN	14q23.3	1.16265	0.0424666										NOP14
	ACAD10	Body	chr12	111753275	-1.08294	0.00473495			GPR142	17q25.1	-1.20591	0.0289666										NOP9
	ACAD10	Body	chr12	111748574	-1.07945	0.0352775			GPT	8q24.3	1.4445	0.00984102										NPNT
	ACAD10	Body	chr12	111753717	-1.05142	0.00721618			GPT2	16q12.1	1.66015	0.00694546										NR2F1
	ACAD10	Body	chr12	111752653	1.04156	0.00615646			GRAMD1B	11q24.1	1.42582	0.00161095										NRDE2
	ACAD11	Promotor	chr3	132658474	1.2	0.00018287			GRB10	7p12.2	2.57404	9.50862e-06										NREP
	ACAD11	Body	chr3	132577576	1.07037	0.0144477			GREB1L	18q11.2	-1.3257	0.012588										NRIP1
	ACAD11	Body	chr3	132593398	1.10256	0.0288111			GRK5	10q26.11	1.22996	0.0385277										NRP2
	ACAD8	Body	chr11	134257700	1.01444	0.0475964			GS1-259H13.2	7q22.1	-1.19553	0.0178118										NRSN2-AS1
	ACAD8	Body	chr11	134255669	1.02636	0.0129171			GSAP	7q11.23	-1.20212	0.0475779										NTN3
	ACAD8	Body	chr11	134256469	1.17581	0.00800866			GSDMC	8q24.21	1.75146	0.0300061										NUP85
	ACAD8	Body	chr11	134256609	1.17896	1e-08			GSTA5	6p12.2	-1.18729	0.0302269										NUSAP1
	ACAD8	Body	chr11	134256428	1.23244	3.33e-06			GTDC1	2q22.3	-1.45689	0.000351116										NYX
	ACAD9	Promotor	chr3	128878312	1.05331	0.0298513			GTF2H5	6q25.3	1.21415	0.0326688										OAF
	ACAD9	Body	chr3	128896238	1.03185	0.0177689			GTF2IRD1	7q11.23	1.4857	0.00193657										OARD1
	ACAD9	Body	chr3	128896523	1.15539	0.00222325			GTF3A	13q12.3-q13.1	-1.17885	0.0443606										OGFRL1
	ACADL	Promotor	chr2	210226545	1.059	0.00952327			GUCA1C	3q13.1	-1.27399	0.0358148										OLFM1
	ACADL	Promotor	chr2	210226785	1.08305	0.00761986			H3F3B	17q25.1	1.35084	0.0155545										OR1D4
	ACADM	Promotor	chr1	75723231	1.02855	0.0361983			HACD3	15q22.2	1.27964	0.0188569										ORC5
	ACADM	Promotor	chr1	75723202	1.05866	0.0313131			HACE1	6q16.3	-1.19779	0.046788										OSBPL8
	ACADSB	Promotor	chr10	123008586	-1.44101	0.0443145			HAO2	1p12	-1.18726	0.0486855										OTOS
	ACADVL	Promotor	chr17	7218528	1.04403	0.0482685			HAUS1	18q21.1	1.37023	0.0197914										OTUD6A
	ACADVL	Promotor	chr17	7216010	1.07715	0.00412691			HBP1	7q22.3	1.2631	0.0107374										OTX1
	ACADVL	Promotor	chr17	7215624	1.09093	0.0425394			HCFC1	Xq28	1.19486	0.0444044										OXCT1
	ACADVL	Promotor	chr17	7217034	1.09281	0.00495874			HCRT	17q21	-1.2174	0.0136949										OXR1
	ACADVL	Promotor	chr17	7223982	1.16382	2.955e-05			HDAC4	2q37.3	1.40117	0.0225821										PAAF1
	ACAN	Promotor	chr15	88834351	1.05124	0.0179219			HECTD4	12q24.13	1.1929	0.0155978										PACSIN3
	ACAN	Body	chr8	96855414	1.01647	0.0492791			HEG1	3q21.2	-1.25901	0.0152211										PADI2
	ACAN	Body	chr15	88859066	1.0217	0.022149			HERC4	10q21.3	1.16735	0.0378835										PAIP2B
	ACAN	Body	chr8	97104218	1.10001	0.0115642			HGS	17q25	1.24144	0.0283514										PAK6
	ACAP1	Body	chr17	7350265	-1.78616	0.0203597			HHAT	1q32	1.25239	0.041824										PALLD
	ACAP1	Body	chr17	7349988	-1.40661	0.031574			HIPK2	7q34	1.29879	0.0162572										PARP3
	ACAP1	Body	chr17	7345175	1.04851	0.0234067			HIPK4	19q13.2	1.37054	0.00222285										PASD1
	ACAP2	Body	chr3	195356888	1.06112	5.315e-05			HIST1H2BC	6p22.1	-1.25828	0.00868433										PATE2
	ACAP2	Body	chr3	195441322	1.38904	0.0061456			HIST1H2BD	6p21.3	1.34078	0.0476368										PATZ1
	ACAP3	Body	chr1	1295538	1.01731	0.0256981			HIST2H4A	1q21.2	1.28929	0.0104768										PCDH1
	ACAT1	Promotor	chr11	108120833	1.08621	0.0320287			HIVEP2	6q23-q24	1.22272	0.0298762										PCNT
	ACAT1	Body	chr11	108135942	1.0132	0.0052559			HK2	2p13	1.4731	0.0246792										PDCD7
	ACAT1	Body	chr11	108125199	1.10658	0.0134146			HLA-B	6p21.3	-1.51115	0.00382225										PDE5A
	ACBD3	Body	chr1	226185502	1.09796	0.00909736			HLA-DPB1	6p21.3	1.34392	0.01766										PDF
	ACBD3-AS1	Body	chr12	47725189	-1.01636	0.044159			HLA-DQA1	6p21.3	1.41591	0.00951205										PDK4
	ACBD4	Promotor	chr17	45133880	1.02958	0.0227797			HLA-DQA2	6p21.3	1.19438	0.0326919										PDXDC2P
	ACBD4	Body	chr17	45143959	-1.43766	0.0459129			HLA-DQB2	6p21	-1.22163	0.0213684										PDXK
	ACBD4	Body	chr17	45136261	1.10438	0.00125846			HMBS	11q23.3	1.21248	0.0349772										PEDS1-UBE2V1
	ACBD6	Body	chr1	180309651	1.06719	0.00247765			HMCN1	1q25.3-q31.1	-1.20334	0.0425387										PELP1
	ACCSL	Promotor	chr11	44048030	1.11435	0.00627492			HMGCS1	5p14-p13	-1.34931	0.00707934										PFKFB1
	ACE	Body	chr17	63494983	1.33216	0.0284799			HMOX1	22q13.1	1.50979	0.000676932										PGAM5
	ACE2	Promotor	chrX	15601979	-1.43497	0			HNRNPA1L2	13q14.3	-1.20878	0.0333003										PGK1
	ACE2	Promotor	chrX	15603043	-1.23751	2.5e-07			HNRNPCL3		-1.22762	0.0269077										PHKA1
	ACE2	Promotor	chrX	15601012	-1.07852	2.799e-05			HNRNPCL4		-1.25624	0.0287599										PHLDB1
	ACE2	Promotor	chrX	15602960	-1.02575	0.00746958			HNRNPF	10q11.21	1.15675	0.0238367										PHLDB2
	ACE2	Body	chrX	15566743	-1.71093	0			HNRNPH3	10q22	1.24865	0.0356045										PIGS
	ACE2	Body	chrX	15568019	-1.45958	0			HOMEZ	14q11.2	1.28094	0.00536856										PIK3CD-AS1
	ACE2	Body	chrX	15594845	-1.33549	0			HPSE	4q21.3	1.23203	0.0280339										PIK3IP1
	ACE2	Body	chrX	15566864	-1.24162	1e-08			HRH1	3p25	1.21682	0.032238										PIK3R1
	ACE2	Body	chrX	15561358	-1.22209	0			HS3ST5	6q21	-1.50195	0.00447581										PITPNB
	ACE2	Body	chrX	15567244	-1.21972	0.0025826			hsa_circ_0000292		1.37786	0.0164892										PKIB
	ACE2	Body	chrX	15598073	-1.09673	0.00153813			hsa_circ_0000589		1.24413	0.0118289										PLCB4
	ACE2	Body	chrX	15565388	3.01209	0.0092183			hsa_circ_0000683		1.30772	0.0209791										PLD6
	ACER1	Promotor	chr19	6334613	1.04677	0.00466839			hsa_circ_0000736		1.28479	0.0115457										PLEKHA1
	ACER1	Promotor	chr19	6333535	1.0499	0.00211177			hsa_circ_0000747		1.28981	0.0493039										PLEKHA2
	ACER1	Body	chr19	6319380	1.16557	0.0158429			hsa_circ_0000751		-1.22422	0.0476844										PLEKHG1
	ACER2	Promotor	chr9	19409012	1.03841	0.0491638			hsa_circ_0000882		1.30974	0.0467685										PLEKHH2
	ACER2	Body	chr9	19430627	1.07498	0.0169262			hsa_circ_0000930		1.31174	0.0394103										PLEKHO1
	ACER3	Body	chr11	77015832	1.02849	0.00813269			hsa_circ_0000954		-1.27016	0.016591										PLIN4
	ACIN1	Body	chr14	23068865	1.04117	0.0408956			hsa_circ_0000966		-1.26367	0.0112919										PLOD1
	ACIN1	Body	chr14	23091811	1.05616	0.0117846			hsa_circ_0000995		1.50723	0.0328414										PLXDC2
	ACKR2	Promotor	chr3	42852686	1.13469	0.0146752			hsa_circ_0001054		-1.17957	0.0324673										PLXNC1
	ACKR3	Promotor	chr2	236579157	-1.02822	0.00596232			hsa_circ_0001089		-1.27887	0.00550244										PMEL
	ACLY	Body	chr17	41867671	1.05032	0.00089008			hsa_circ_0001100		1.27562	0.0243434										POC1B
	ACMSD	Promotor	chr2	134837752	1.05382	0.0141498			hsa_circ_0001157		-1.43187	0.00264213										POLA1
	ACMSD	Promotor	chr2	134837209	1.19937	0.0145083			hsa_circ_0001167		-1.22839	0.00912381										POLI
	ACO1	Promotor	chr9	32383292	1.02256	0.00905457			hsa_circ_0001207		1.2897	0.0104865										POLR2H
	ACO1	Promotor	chr9	32394645	1.04709	0.00385292			hsa_circ_0001433		-1.3306	0.0180107										POR
	ACO1	Body	chr9	32426875	1.01363	0.0243829			hsa_circ_0001514		-1.36125	0.0325032										PPP4R4
	ACO1	Body	chr9	32425976	1.02104	0.0463374			hsa_circ_0001584		1.19898	0.0375814										PRCD
	ACO2	Body	chr22	41514791	1.03157	0.0316309			hsa_circ_0001623		1.34957	0.0126535										PRKAG1
	ACO2	Body	chr22	41514427	1.03328	0.00153797			hsa_circ_0002531		-1.21215	0.0211699										PRKAG3
	ACO2	Body	chr22	41518461	1.04976	0.00626271			hsa_circ_0002930		1.72371	0.00870532										PRKCH
	ACO2	Body	chr22	41504613	1.14716	0.00301821			hsa_circ_0003354		1.25189	0.00234003										PRKY
	ACOT11	Promotor	chr1	54547252	1.11714	0.0491339			hsa_circ_0004094		-1.44959	0.0145065										PRMT6
	ACOT11	Body	chr1	54601982	1.01992	0.0322183			hsa_circ_0004216		1.16538	0.0469061										PRPF39
	ACOT11	Body	chr1	54568126	1.68514	0.0293738			hsa_circ_0006906		1.20001	0.0339826										PRPF8
	ACOT6	Promotor	chr14	77029328	1.27714	8.905e-05			hsa_circ_0007039		-1.28415	0.0274845										PRSS22
	ACOT7	Promotor	chr1	6386173	1.07335	0.0158697			hsa_circ_0008461		-1.26928	0.0334343										PRSS42P
	ACOT7	Promotor	chr1	6386034	1.0782	0.0202555			hsa_circ_0092350		-1.34997	0.0301224										PSMG4
	ACOT7	Promotor	chr1	6386155	1.09728	0.0067769			HSF1	8q24.3	1.20641	0.0419405										PSTPIP2
	ACOT7	Promotor	chr1	6385914	1.1347	0.0456446			HSF2	6q22.31	-1.36387	0.018637										PTGDR
	ACOT7	Promotor	chr1	6385855	1.402	0.00722812			HSFX2	Xq28	-1.19376	0.0413629										PTGER4
	ACOT7	Body	chr1	6357421	-1.02324	0.0176132			HSPA1A	6p21.3	1.38724	0.0284877										PTPN22
	ACOT7	Body	chr1	6349165	1.02039	0.0271175			HSPA1L	6p21.3	1.21319	0.0129137										PTPRM
	ACOT7	Body	chr1	6313473	1.03436	0.00739359			HSPA4L	4q28	1.50127	0.00218014										PTPRQ
	ACOT7	Body	chr1	6273441	1.0352	0.0225418			HSPB1	7q11.23	1.20744	0.0194834										PUDP
	ACOT7	Body	chr1	6270460	1.07069	0.029319			HSPH1	13q12.3	1.45773	0.00457167										PYCR1
	ACOT7	Body	chr1	6367596	1.09186	0.0385683			HTR2A	13q14-q21	1.3305	0.0372673										QSOX2
	ACOT7	Body	chr1	6314174	1.1552	0.00011177			HTR3B	11q23.1	-1.27936	0.0107536										RAB1A
	ACOT7	Body	chr1	6328305	1.21083	0.00029257			HTR7	10q21-q24	-1.27042	0.0232247										RAB20
	ACOT9	Promotor	chrX	23744171	-1.30804	0			HTRA3	4p16.1	1.53758	0.0019419										RAD52
	ACOT9	Promotor	chrX	23744254	-1.11246	0.00274129			HVCN1	12q24.11	-1.27759	0.00166958										RAP1GAP
	ACOT9	Promotor	chrX	23743533	7.30418	0			HYAL1	3p21.31	1.27503	0.0477094										RASA3
	ACOT9	Promotor	chrX	23743614	8.58842	0			HYPM	Xp21.1	-1.25432	0.0444979										RASL10B
	ACOT9	Promotor	chrX	23743618	9.7533	0			ICA1	7p22	1.2224	0.0469607										RASSF2
	ACOT9	Promotor	chrX	23743341	14.4927	0			ICAM2	17q23.3	1.21685	0.0452819										RASSF4
	ACOT9	Promotor	chrX	23743471	17.3605	0			ID1	20q11	1.57048	0.00735644										RASSF5
	ACOT9	Promotor	chrX	23743351	17.6046	0			IDH3B	20p13	-1.23581	0.0396602										RBBP7
	ACOT9	Promotor	chrX	23743535	18.8526	0			IDI2	10p15.3	1.55003	0.0155314										RBFOX2
	ACOT9	Promotor	chrX	23743366	19.967	0			IFNA13	9p22	1.22071	0.0416319										RBKS
	ACOT9	Promotor	chrX	23743374	22.6357	0			IFNA8	9p22	-1.31498	0.00293189										RCAN2
	ACOT9	Promotor	chrX	23743213	39.2751	0			IFNE	9p21.3	-1.25567	0.0112872										RCVRN
	ACOT9	Body	chrX	23723317	-1.07705	5e-08			IFNG	12q14	1.32832	0.0181631										RDH10-AS1
	ACOT9	Body	chrX	23703825	-1.04038	2.13e-06			IFT43	14q24.3	1.22276	0.0284006										RELL1
	ACOT9	Body	chrX	23742342	4.53911	2e-08			IFT80	3q25.33	-1.2421	0.0406884										REPS2
	ACOT9	Body	chrX	23742800	11.4927	0			IGF1R	15q26.3	1.54071	0.000262584										RETREG1
	ACOT9	Body	chrX	23742987	19.4272	0			IGF2BP2	3q27.2	1.21708	0.0321275										RFESD
	ACOX1	Body	chr17	75959757	1.08433	0.00023125			IGF2R	6q26	1.28742	0.0200984										RGS11
	ACOX1	Body	chr17	75945068	1.13597	0.00332182			IGFN1	1q32.1	-1.42121	0.0229188										RHOA
	ACOX2	Promotor	chr3	58537921	-1.11306	0.00346656			IGLL1	22q11.23	1.23256	0.0168435										RHOU
	ACOX2	Body	chr3	58523035	-1.03846	0.00880058			IKBKB	8p11.2	-1.89213	0.000181087										RIBC2
	ACOX3	Promotor	chr4	8438946	1.0671	0.0128842			IL17C	16q24	1.21073	0.040303										RIIAD1
	ACOX3	Promotor	chr4	8429222	1.07168	0.00128994			IL1B	2q14	1.27411	0.0261833										RIN2
	ACOX3	Promotor	chr4	8438901	1.08071	0.00584041			IL6	7p21	-1.33288	0.0282826										RIPOR1
	ACOX3	Promotor	chr4	8419631	1.10812	0.00136433			IMPACT	18q11.2-q12.1	-1.3839	0.00447811										RIPOR2
	ACOX3	Body	chr4	8377510	-1.06696	0.0441803			INAFM2	15q15.1	1.24193	0.0355454										RIT2
	ACOX3	Body	chr4	8384470	-1.0641	0.0123415			INPP5A	10q26.3	1.24065	0.0298483										RNF114
	ACOX3	Body	chr4	8388080	1.01495	0.0392063			INPP5D	2q37.1	-1.25322	0.0266337										RNF150
	ACOX3	Body	chr4	8400766	1.01631	0.0391098			INPP5D	2q37.1	-1.23556	0.0317266										RNF157
	ACOX3	Body	chr4	8367058	1.0165	0.0276757			INSR	19p13.3-p13.2	1.29634	0.0101396										RNF170
	ACOX3	Body	chr4	8371788	1.01827	0.0281949			INTU	4q28.1	-1.25483	0.0434542										RNF185
	ACOX3	Body	chr4	8397644	1.02868	0.0218179			IQCJ	3q25.32	1.44475	0.0230918										RNF19A
	ACOXL	Promotor	chr2	110747549	1.01101	0.0413641			IQSEC2	Xp11.22	-1.24156	0.0110499										RNF213
	ACOXL	Body	chr2	111007799	1.0095	0.0346079			IREB2	15q25.1	-1.21025	0.0370785										RNFT1
	ACOXL	Body	chr2	110772707	1.05187	0.0236143			IRF2BP2	1q42.3	1.24954	0.040494										ROM1
	ACOXL	Body	chr2	111062642	1.10899	0.00271574			IRX3	16q12.2	-2.48076	5.35888e-11										RPGRIP1
	ACOXL	Body	chr2	110818859	1.32216	0.0200805			IRX6	16q12.2	1.15704	0.046976										RPP38
	ACOXL	Body	chr2	111071923	2.48027	0.00044494			ISL1.cAug10-unspliced		-1.35283	0.0114078										RPS27L
	ACP1	Promotor	chr2	263655	1.35733	0.0452124			ITGAD	16p11.2	1.22221	0.0260211										RREB1
	ACP3	Promotor	chr3	132315996	1.08297	0.00420062			ITGB6	2q24.2	-1.66438	0.015324										RSL1D1
	ACP3	Body	chr3	132352558	1.09908	0.00949118			ITGB6	2q24.2	-1.22144	0.0400028										RYR3
	ACP4	Promotor	chr19	50790362	1.02435	0.0158029			ITIH5	10p14	-1.30758	0.00947161										S100A13
	ACP5	Promotor	chr19	11579181	1.05554	0.0356979			ITM2C	2q37	1.36697	0.0266419										S100A6
	ACP5	Promotor	chr19	11578798	1.26317	0.0143491			ITPRIPL1	2q11.2	1.1889	0.0289272										SAAL1
	ACP6	Promotor	chr1	147670889	1.20523	0.0178841			IVNS1ABP	1q25.1-q31.1	-1.50492	0.000313644										SANBR
	ACP6	Body	chr1	147650101	1.0548	0.00630667			JADE2	5q31.1	1.17551	0.0466352										SARS2
	ACP6	Body	chr1	147651719	1.08319	0.0201321			JKAMP	14q23.1	1.19687	0.0219113										SCAF11
	ACR	Promotor	chr22	50737918	1.04853	0.0346183			KBTBD8	3p14	1.59952	0.016456										SCAF8
	ACR	Body	chr22	50744042	1.03788	0.0179138			KCNAB1	3q26.1	-1.35535	0.0222417										SCAP
	ACR	Body	chr22	50743701	1.04362	0.0151067			KCNJ11	11p15.1	1.28709	0.00574023										SCN2B
	ACRBP	Body	chr12	6643714	1.03747	0.0462374			KCNJ16	17q24.3	-1.28516	0.028264										SCPEP1
	ACRBP	Body	chr12	6641478	1.04095	9.393e-05			KCNK1.mAug10-unspliced		1.32759	0.0145171										SDC4
	ACRBP	Body	chr12	6641634	1.0466	0.0174997			KCNK3	2p23	1.26342	0.0058482										SEC22A
	ACRBP	Body	chr12	6641270	1.10152	0.00225098			KCNN2	5q22.3	1.35908	0.0418296										SEMA3C
	ACRBP	Body	chr12	6641776	1.12712	0.0287996			KCNN3	1q21.3	-1.48297	0.00502005										SEPTIN6
	ACRBP	Body	chr12	6641383	1.13564	0.00075245			KCNQ5	6q14	2.03634	0.000202816										SERGEF
	ACRBP	Body	chr12	6641300	1.16035	0.00052171			KCNS3	2p24	-1.43576	0.00118765										SERPINA6
	ACRV1	Promotor	chr11	125681747	1.02382	0.0141649			KCTD13	16p11.2	-1.25401	0.0144428										SERPINE3
	ACSBG1	Body	chr15	78204823	-1.05536	0.00636623			KDELR2	7p22.1	-1.243	0.0394716										SETBP1
	ACSBG1	Body	chr15	78192720	1.04676	0.00245183			KDM3A	2p11.2	1.37043	0.00178965										SETDB2
	ACSBG2	Promotor	chr19	6135493	1.07825	0.0115936			KDM5C	Xp11.22-p11.21	1.2838	0.00179534										SFSWAP
	ACSBG2	Body	chr19	6166107	1.25552	0.00075602			KDM5C.sAug10-unspliced		2.1339	5.40211e-08										SFT2D1
	ACSF2	Promotor	chr17	50425561	1.05389	0.0194267			KDM5D	Yq11	-3.68787	7.809e-14										SFXN1
	ACSF2	Promotor	chr17	50468157	1.11891	0.00653832			KDM6A	Xp11.2	1.81309	8.32492e-08										SGCE
	ACSF2	Promotor	chr17	50468443	1.12594	0.00119145			KHDRBS3	8q24.2	1.36287	0.000419276										SH2D3A
	ACSF2	Promotor	chr17	50468209	1.21206	0.023168			KIAA0355	19q13.11	1.28478	0.00975258										SH3BP4
	ACSF2	Body	chr17	50463004	1.01848	0.0352712			KIAA0430.sAug10-unspliced		1.26711	0.0128616										SH3RF1
	ACSF2	Body	chr17	50461859	1.05425	0.0234015			KIAA0513	16q24.1	-1.21674	0.0249127										SH3RF2
	ACSF2	Body	chr17	50474576	1.10156	0.0436495			KIAA0825	5q15	1.44027	0.00465991										SHB
	ACSF2	Body	chr17	50471171	1.12498	0.0118745			KIAA0922	4q31.3	-1.44598	0.00848214										SHROOM4
	ACSF3	Promotor	chr16	89095968	1.01254	0.0231122			KIAA1456	8p22	1.29902	0.045308										SIDT1
	ACSF3	Promotor	chr16	89096934	1.0174	0.0204322			KIAA1841	2q14	1.35949	0.000932766										SLC12A2
	ACSF3	Body	chr16	89103798	-1.01918	0.0276596			KIAA2022	Xq13.3	1.22091	0.031764										SLC12A8
	ACSF3	Body	chr16	89107428	1.01777	0.00711079			KIF13B	8p12	-1.26867	0.00352779										SLC16A7
	ACSF3	Body	chr16	89101581	1.04027	0.034831			KIF25	6q27	-1.22242	0.0211736										SLC19A2
	ACSF3	Body	chr16	89136194	1.04036	0.0207423			KIF3C	2p23	-1.17031	0.0348748										SLC1A3
	ACSF3	Body	chr16	89119380	1.04109	0.00950822			KIF5C	2q23.1	-1.43776	5.18958e-05										SLC22A5
	ACSF3	Body	chr16	89155618	1.11027	0.0421001			KLC2	11q13.2	1.19213	0.0367678										SLC24A1
	ACSL1	Promotor	chr4	184826224	-1.62079	0.04393			KLF10	8q22.2	1.92675	0.00463459										SLC25A24
	ACSL1	Promotor	chr4	184800429	-1.35909	0.00041534			KLHL21	1p36.31	1.57781	0.000110428										SLC25A25
	ACSL1	Promotor	chr4	184803682	-1.14294	0.0101324			KLHL29	2p24.1	-1.24628	0.043698										SLC38A3
	ACSL1	Promotor	chr4	184812971	1.10523	0.0462965			KLHL40	3p22.1	1.43394	0.0217348										SLC40A1
	ACSL1	Promotor	chr4	184813577	1.31258	8.543e-05			KREMEN1	22q12.1	1.2724	0.0451898										SLC43A1
	ACSL1	Promotor	chr4	184816687	1.46905	0.0400148			KRT18P55	17q11.2	-1.20219	0.0473335										SLC6A18
	ACSL1	Body	chr4	184782908	-1.0325	0.0330275			KRT31	17q21.2	-1.21379	0.0231394										SLC6A6
	ACSL1	Body	chr4	184764888	1.01871	0.00208342			KRTAP1-1	17q12	1.28484	0.023264										SLC7A8
	ACSL1	Body	chr4	184793369	1.12287	0.0252765			KRTAP10-2	21q22.3	-1.21085	0.0320887										SLC8A3
	ACSL1	Body	chr4	184762885	1.19995	3.262e-05			KRTAP23-1	21q22.1	-1.18729	0.0418101										SLC9A1
	ACSL1	Body	chr4	184756394	1.25164	0.00036398			KRTAP9-9	17q21.2	1.30546	0.0194626										SLFN5
	ACSL1	Body	chr4	184756430	1.25536	0.00454782			LAMA2	6q22-q23	-1.37573	0.0382047										SMAD3
	ACSL3	Promotor	chr2	222906291	1.06887	0.0365459			LAMP1	13q34	1.18291	0.0427039										SMAD6
	ACSL4	Promotor	chrX	109713169	-1.52424	0.00303141			LAMP2	Xq24	1.22246	0.0310883										SMC4
	ACSL4	Promotor	chrX	109713847	-1.39556	0			LBX1	10q24	1.26374	0.0294048										SOX15
	ACSL4	Promotor	chrX	109717772	-1.10784	1.1e-07			LCAT	16q22.1	1.20276	0.0398427										SP100
	ACSL4	Promotor	chrX	109718017	1.01243	0.00819974			LCE3C	1q21.3	-1.18742	0.0496395										SP140L
	ACSL4	Promotor	chrX	109731912	1.17561	5.238e-05			LDB1	10q24-q25	1.31883	0.0013553										SPAM1
	ACSL4	Promotor	chrX	109734022	1.19809	5.174e-05			LDHA	11p15.4	-1.67885	0.00246202										SPANXN4
	ACSL4	Promotor	chrX	109733493	6.67439	0			LDHB	12p12.2-p12.1	2.11849	0.014011										SPATS2
	ACSL4	Promotor	chrX	109732555	19.8308	0			LECT2	5q31.1	-1.24246	0.0082342										SPATS2L
	ACSL4	Promotor	chrX	109733110	20.5914	0			LEMD3	12q14	1.16996	0.0457498										SPG11
	ACSL4	Promotor	chrX	109732933	22.8391	0			LEO1	15q21.2	-1.30468	0.0185418										SPIN2A
	ACSL4	Promotor	chrX	109733663	23.6233	0			LFNG	7p22.2	-1.14106	0.0424129										SPOCK1
	ACSL4	Promotor	chrX	109733524	24.1389	0			LGALS12	11q13	-1.26911	0.0023008										SPPL2A
	ACSL4	Promotor	chrX	109733384	24.1435	0			LGR4	11p14-p13	1.23694	0.0137217										SQSTM1
	ACSL4	Promotor	chrX	109733519	29.1643	0			LILRB2	19q13.4	1.3048	0.00272512										SREBF1
	ACSL4	Promotor	chrX	109733389	29.6884	0			LIMA1	12q13	-1.34688	0.012562										SRPK3
	ACSL4	Promotor	chrX	109733402	32.1856	0			LIMCH1	4p13	-1.31777	0.00269643										SRRD
	ACSL4	Promotor	chrX	109733595	33.0929	0			LINC00260	1q32.1	1.21012	0.0467261										SSB
	ACSL4	Promotor	chrX	109733581	33.5637	0			LINC00649		-1.29989	0.0143193										ST3GAL3
	ACSL4	Promotor	chrX	109733512	45.596	0			LINC01089	12q24.31	-1.33785	0.0011631										ST3GAL6
	ACSL4	Promotor	chrX	109733608	58.0424	0			LINC01225	1p35.2	-1.28172	0.00721831										ST6GALNAC2
	ACSL4	Promotor	chrX	109732805	114.101	0			LINC01342	1p36.33	-1.2889	0.00133895										STIP1
	ACSL4	Body	chrX	109669950	1.07983	0.00374272			LIX1L	1q21.1	-1.32475	0.018451										STOX1
	ACSL4	Body	chrX	109670323	1.1309	0.00011598			LMAN1	18q21.3-q22	1.19823	0.0421346										STRIP2
	ACSL5	Promotor	chr10	112380118	1.02807	0.0472828			LMAN2L	2q11.2	1.32209	0.0212654										STS
	ACSL5	Promotor	chr10	112374684	1.05782	0.0322243			LMO2	11p13	-1.28881	0.0430094										STX16-NPEPL1
	ACSL5	Promotor	chr10	112375119	1.17351	0.0337628			LOC100129083	19q13.41	-1.18072	0.0460607										SUGCT
	ACSL6	Promotor	chr5	131999728	1.02572	0.032569			LOC100287036	16q24.3	-1.24304	0.0370924										SYAP1
	ACSL6	Promotor	chr5	132001966	1.25322	0.00624948			LOC101927322		-1.3175	0.00357611										SYDE2
	ACSM1	Body	chr16	20674750	1.14648	1e-08			LOC340074	5q31.1	-1.21064	0.040097										SYNE2
	ACSM3	Promotor	chr16	20763688	1.06936	0.0476601			LOC55338	5q14.3	1.32891	0.00984012										SYT1
	ACSM3	Promotor	chr16	20766678	1.08092	0.0182389			LONRF1	8p23.1	-1.44281	0.0133382										SYTL2
	ACSM3	Promotor	chr16	20763550	1.12446	0.01093			LPL	8p22	2.02325	0.00231239										SYTL4
	ACSM3	Promotor	chr16	20763637	1.33193	0.0051947			LRBA	4q31.3	-1.26785	0.00491438										TAF9B
	ACSM3	Body	chr16	20782948	-1.02362	0.0490294			LRG1	19p13.3	-1.23825	0.0128108										TAFA4
	ACSM3	Body	chr16	20783804	1.01809	0.0430997			LRIG1		1.18369	0.036181										TASOR2
	ACSM4	Promotor	chr12	7303746	1.02647	0.0433951			LRP4	11p11.2	1.51159	0.00473232										TAT
	ACSM5	Promotor	chr16	20408899	1.22796	0.00082773			LRRC52	1q24.1	1.83665	0.0131861										TAX1BP3
	ACSM5	Promotor	chr16	20410304	1.2772	0.00040146			LRRC69	8q21.3	1.18294	0.035939										TBC1D2
	ACSM5	Body	chr16	20438572	1.12297	0.00783975			LRRC7	1p31.1	1.38551	0.0453415										TBL1Y
	ACSM6	Promotor	chr10	96980909	1.01663	0.0374305			LRRN2	1q32.1	1.27751	0.00815886										TBR1
	ACSS1	Body	chr20	25043430	-1.28857	0.00646015			LSM1	8p11.2	-1.16757	0.0391807										TBX1
	ACSS1	Body	chr20	25057071	-1.25245	0.0218341			LTBP1	2p22-p21	1.41425	0.00284296										TCF24
	ACSS1	Body	chr20	25012419	1.07364	0.00688602			LTBP2	14q24	-1.25866	0.00972387										TCF3
	ACSS2	Promotor	chr20	34874556	1.09305	0.00046754			LUM	12q21.33	-1.8108	0.00458501										TCTE1
	ACSS2	Body	chr20	34880403	-1.07063	0.0475284			LZTR1	22q11.21|22q11.1-q11.2	-1.21033	0.0190626										THOC2
	ACSS3	Body	chr12	81208332	-1.11183	0.0397055			LZTS1	8p22	-1.24666	0.00676166										THRB
	ACSS3	Body	chr12	81150516	1.05667	0.0275287			MAD2L2	1p36	1.25271	0.00417039										TIE1
	ACSS3	Body	chr12	81079454	1.25311	0.00349563			MAFB	20q12	-1.26655	0.0259047										TIMM10
	ACTA1	Promotor	chr1	229434221	-1.35902	0.0200726			MAGEA9B	Xq28	-1.22356	0.0154939										TMCO3
	ACTA1	Promotor	chr1	229433353	1.23073	0.0267869			MANSC1	12p13.2	-1.27897	0.00868724										TMEFF1
	ACTA1	Promotor	chr1	229433860	1.26954	0.0251308			MAOB	Xp11.23	1.42531	0.00149257										TMEM123
	ACTA1	Promotor	chr1	229433276	1.33482	0.00447609			MAP1B	5q13	-1.31103	0.0278259										TMEM126B
	ACTA1	Promotor	chr1	229433298	1.66468	0.0238668			MAP1LC3A	20q11.22	1.20974	0.049529										TMEM131L
	ACTA1	Body	chr1	229432166	-1.41866	5.479e-05			MAP3K13	3q27	1.37595	0.00497036										TMEM192
	ACTA1	Body	chr1	229432329	-1.07574	0.0341701			MAP3K19	2q21.3	-1.21548	0.00835719										TMEM263
	ACTA2	Promotor	chr10	88951742	1.11814	0.0403394			MAP3K5	6q22.33	1.3605	0.0346664										TMEM33
	ACTB	Promotor	chr7	5531976	1.16182	0.0291978			MAPK12	22q13.33	-1.19034	0.0374167										TMEM63B
	ACTB	Promotor	chr7	5531759	1.22127	0.00344201			MAPK6	15q21	-1.31877	0.0188399										TMEM68
	ACTBL2	Promotor	chr5	57483998	1.00824	0.0283826			MARVELD1	10q24.2	-1.24532	0.0407747										TMEM72
	ACTBL2	Promotor	chr5	57482117	1.01042	0.00955369			MARVELD2	5q13.2	-1.37609	0.00372746										TMEM80
	ACTC1	Body	chr15	34790371	1.02656	0.00408341			MAS1	6q25.3-q26	-1.33634	0.00334039										TMLHE
	ACTG1	Body	chr17	81511481	-1.32991	0.0121016			MASP1	3q27-q28	1.7225	0.00587395										TMOD1
	ACTG1	Body	chr17	81511688	1.50377	0.0266243			MBD5	2q23.1	-1.2205	0.0221182										TMTC1
	ACTL6A	Promotor	chr3	179561679	1.07454	0.025518			MBOAT1	6p22.3	1.28509	0.038808										TNFRSF21
	ACTL6B	Promotor	chr7	100656631	-1.26466	0.0230989			MBTD1	17q21.33	1.2606	0.0275269										TNFSF12
	ACTL7B	Promotor	chr9	108855848	1.01392	0.0278923			MBTPS1	16q24	-1.16621	0.0284118										TNNT1
	ACTL7B	Promotor	chr9	108856085	1.04144	0.0330786			MCL1	1q21	1.28834	0.0124434										TNRC6B
	ACTL7B	Promotor	chr9	108855074	1.07774	0.00390066			MCM8	20p12.3	1.22854	0.0393837										TNS3
	ACTL8	Promotor	chr1	17781765	1.01422	0.0286486			MCUR1	6p23	-1.23969	0.0251173										TPD52
	ACTL8	Promotor	chr1	17774166	1.08012	0.00521142			MED13	17q22-q23	-1.19964	0.0477361										TPI1
	ACTL8	Promotor	chr1	17766339	1.16347	0.00012833			MED28	4p16	-1.30811	0.0428403										TPM1
	ACTL8	Promotor	chr1	17759275	1.16778	0.0193514			MEIOB	16p13.3	1.22772	0.0321789										TPP1
	ACTL8	Promotor	chr1	17766302	1.18447	1.743e-05			MESP1	15q26.1	1.18254	0.04207										TPRG1
	ACTL8	Body	chr1	17826143	1.14991	0.00444373			METTL16	17p13.3	1.23252	0.0205532										TRADD
	ACTMAP	Promotor	chr19	40749398	1.041	0.0170672			METTL7A	12q13.12	1.4068	0.0188236										TRIM13
	ACTMAP	Body	chr19	40740863	1.2866	0.0165261			MFSD11	17q25	-1.17506	0.0455193										TRMT9B
	ACTN1	Body	chr14	68948870	-1.20969	0.00821506			MFSD2A	1p34.2	-1.19026	0.044002										TRNT1
	ACTN1	Body	chr14	68976965	1.0495	0.0233561			MFSD8	4q28.2	1.2567	0.0205297										TSPAN1
	ACTN1	Body	chr14	68936622	1.05119	0.0090677			MGAT4A	2q12	1.27254	0.0381068										TSPAN4
	ACTN1	Body	chr14	68874885	1.08438	0.039257			MGAT4EP	1q31	-1.30067	0.00622567										TSPAN5
	ACTN1	Body	chr14	68976644	1.10092	0.0166393			MID1IP1	Xp11.4	1.38883	0.0283278										TSPYL2
	ACTN1	Body	chr14	68875187	1.22981	0.0146668			MIEF1	22q13	-1.17556	0.048645										TST
	ACTN1	Body	chr14	68888340	1.26476	4.98e-06			MIF4GD	17q25.1	-1.2661	0.0113853										TTC5
	ACTN2	Promotor	chr1	236685409	-1.09785	0.0496056			MIS18A	21q22.11	1.3787	0.00316408										TTLL11
	ACTN2	Promotor	chr1	236734156	1.05437	0.0143848			MLLT11	1q21	-1.83913	0.0213712										TXLNG
	ACTN2	Promotor	chr1	236685152	1.35917	0.0028678			MLLT3	9p22	-1.28752	0.0191923										TXLNGY
	ACTN2	Body	chr1	236759004	1.01982	0.0309167			MLYCD	16q24	1.41522	0.0305243										TXNIP
	ACTN2	Body	chr1	236744701	1.053	0.0119041			MMP19	12q14	-1.23365	0.040828										UBA1
	ACTN2	Body	chr1	236748282	1.0562	0.0432232			MMP28	17q12	-1.2503	0.0249467										UBAP1
	ACTN2	Body	chr1	236687060	1.63341	0.0134565			MNAT1	14q23	1.21146	0.0159944										UBE2E2
	ACTN3	Promotor	chr11	66546680	1.45944	0.00016493			MOB3C	1p33	1.41007	0.0316356										UBE2H
	ACTN3	Body	chr11	66560563	1.07229	0.0400424			MOK	14q32	1.26054	0.0342919										UBE2R2
	ACTN3	Body	chr11	66560678	1.08128	0.00431493			MOSPD1	Xq26.3	1.25076	0.00665016										UNC45B
	ACTN3	Body	chr11	66557994	1.09447	0.00668357			MOXD1	6q23.2	1.32598	0.00102173										USP21
	ACTN3	Body	chr11	66563263	1.09553	0.00383473			MPP7	10p12.1	1.32127	0.0062439										USP46
	ACTN3	Body	chr11	66557058	1.11703	0.0296612			MPPED2	11p13	1.56308	0.0115661										USP49
	ACTN3	Body	chr11	66557878	1.11984	0.0004485			MPRIP	17p11.2	-1.18375	0.0361748										USP9X
	ACTN3	Body	chr11	66556306	1.12876	0.00093481			MPZL3	11q23.3	1.17738	0.0493325										USP9Y
	ACTN3	Body	chr11	66554602	1.17447	0.00032445			MRAP2	6q14.2	-1.24032	0.0426659										UST
	ACTN3	Body	chr11	66556217	1.1781	5.095e-05			MRM1	17q12	1.26545	0.0222612										UTP14A
	ACTN3	Body	chr11	66557816	1.25129	0.00012849			MRPL14	6p21.3	1.29375	0.0258436										UXS1
	ACTN3	Body	chr11	66559295	1.51898	0.0491644			MRPL44	2q36.1	1.18052	0.0331702										VARS1
	ACTN4	Body	chr19	38652646	-1.42247	0.0337484			MRPS10	6p21.1	-1.2192	0.0192938										VGF
	ACTN4	Body	chr19	38710334	-1.05059	0.00567963			MRPS17	7p11	1.23185	0.0493997										VPS18
	ACTN4	Body	chr19	38727742	-1.03687	0.0229276			MT1HL1	1q43	1.29024	0.0258423										VPS37B
	ACTN4	Body	chr19	38722742	-1.036	0.0325199			MTF1	1p33	1.21546	0.0387329										WAC
	ACTR1A	Body	chr10	102499570	1.11151	0.00083458			MTHFD1	14q24	1.23655	0.0301676										WBP1L
	ACTR1B	Promotor	chr2	97664865	1.06961	0.0465794			MTHFD2	2p13.1	-1.48573	0.0350125										WDR13
	ACTR1B	Body	chr2	97659823	-1.03065	0.0465176			MTNR1B	11q21-q22	-1.18133	0.0396545										WDR70
	ACTR1B	Body	chr2	97660885	1.05773	0.0426651			MYBL1	8q13.1	-1.28667	0.0242568										WDR97
	ACTR1B	Body	chr2	97660856	1.06146	0.0230208			MYCL	1p34.2	-1.19747	0.0359242										WLS
	ACTR2	Promotor	chr2	65227631	-1.32843	0.0324551			MYH15	3q13.13	-1.31515	0.0341915										XPO1
	ACTR3	Promotor	chr2	113910037	1.12382	0.0461733			MYH7B	20q11.22	1.4256	0.0414519										XRCC4
	ACTR3	Body	chr2	113894565	1.11492	0.00301724			MYL6B	12q13.13	-2.01943	0.0188104										XYLT1
	ACTR3B	Body	chr7	152833309	1.05081	0.0429722			MYLK2	20q13.31	1.44782	0.0360827										YPEL1
	ACTR3C	Promotor	chr7	150307255	-1.0293	0.030375			MYOG	1q31-q41	1.38719	0.0231605										ZBTB37
	ACTR3C	Promotor	chr7	150317603	1.05782	0.0222079			MYOM1	18p11.31	1.26161	0.00870533										ZBTB4
	ACTR3C	Promotor	chr7	150323871	1.22621	0.0322255			MYOZ2	4q26-q27	1.47642	0.0385346										ZC2HC1A
	ACTR3C	Body	chr7	150267265	1.07261	0.0295775			MYRIP	3p22.1	-1.22728	0.0239913										ZC3H12C
	ACTR5	Body	chr20	38772373	1.02457	0.0407476			MYSM1	1p32.1	-1.29163	0.00430191										ZDBF2
	ACTR6	Promotor	chr12	100199101	1.0785	0.0134524			N4BP2L1	13q13.1	1.29054	0.00950993										ZDHHC14
	ACTR8	Promotor	chr3	53883413	1.09902	0.0141378			N4BP3	5q35.3	1.23523	0.0290991										ZDHHC2
	ACTR8	Body	chr3	53871342	1.02488	0.0182721			NAA10	Xq28	1.24811	0.0154534										ZFP36
	ACTRT1	Promotor	chrX	128051922	-1.32539	0			NABP2	12q13.3	-1.23565	0.0275151										ZFP69
	ACTRT1	Promotor	chrX	128051539	-1.28627	0			NACA	12q23-q24.1	1.18261	0.0195032										ZFX
	ACTRT2	Promotor	chr1	3020681	1.01266	0.0493858			NADK2	5p13.2	1.2028	0.0429813										ZFY
	ACTRT2	Promotor	chr1	3020020	1.03254	0.0199269			NAGA	22q11	1.23358	0.0453021										ZHX2
	ACTRT2	Promotor	chr1	3020203	1.07302	0.0286964			NAMPT	7q22.3	-1.39952	0.00176437										ZNF157
	ACVR1	Promotor	chr2	157876383	-1.21164	0.0495535			NANOS1	10q26.11	-1.56256	0.00188341										ZNF18
	ACVR1	Promotor	chr2	157855914	1.07781	0.00845441			NBAS	2p24	1.30977	0.00847414										ZNF273
	ACVR1	Promotor	chr2	157866295	1.09007	0.0121425			NBR1	17q21.31	-1.1519	0.0285369										ZNF280D
	ACVR1	Promotor	chr2	157809563	1.21768	0.00959278			NCOA3	20q12	-1.39746	0.0113082										ZNF287
	ACVR1	Promotor	chr2	157876977	1.34079	0.00250687			NDFIP2	13q31.1	-1.32281	0.0158736										ZNF385C
	ACVR1	Promotor	chr2	157875117	1.51232	0.0220217			NDRG4	16q21	-1.31767	0.00590055										ZNF385D
	ACVR1	Body	chr2	157791611	1.03341	0.00034994			NDUFA8.fAug10-unspliced		-1.49577	0.00555797										ZNF436
	ACVR1	Body	chr2	157780919	1.06501	0.0006815			NDUFAF6	8q22.1	1.19923	0.0452937										ZNF474
	ACVR1	Body	chr2	157743146	1.09145	1.08e-06			NDUFV3.nAug10-unspliced		1.19242	0.0343103										ZNF503
	ACVR1	Body	chr2	157742112	1.20245	0.00215339			NEFM	8p21	-1.33848	0.0159963										ZNF518B
	ACVR1B	Promotor	chr12	51953358	1.02652	0.00356615			NEK5	13q14.3	-1.23991	0.00968558										ZNF557
	ACVR1B	Promotor	chr12	51953373	1.07725	0.00565148			NEK5	13q14.3	1.23716	0.0470086										ZNF559-ZNF177
	ACVR1B	Promotor	chr12	51953399	1.17942	0.0259855			NEK6	9q33.3-q34.11	1.25923	0.0224963										ZNF679
	ACVR1B	Promotor	chr12	51953245	1.41627	0.00103098			NELFCD	20q13	-1.17917	0.0272863										ZNF691
	ACVR2A	Body	chr2	147924853	1.1116	0.0483928			NETO1	18q22.2	-1.31337	0.0262492										ZNF711
	ACVR2A	Body	chr2	147924909	1.14012	0.00512463			NEURL3	2q11.2	1.18815	0.0158275										ZNF776
	ACVRL1	Promotor	chr12	51911543	1.0398	0.0199982			NFATC2IP	16p11.2	1.17799	0.0385555										ZNF81
	ACVRL1	Promotor	chr12	51912316	1.05785	0.0398555			NFX1	9p13.3	1.18725	0.0204349										ZNF835
	ACVRL1	Promotor	chr12	51907795	1.18416	0.0219105			NGDN	14q11.2	1.20515	0.0182035										ZNF862
	ACVRL1	Body	chr12	51917275	1.01911	0.0486859			NHS	Xp22.13	-1.2267	0.0218887										ZNRF1
	ACY3	Promotor	chr11	67648316	1.03957	0.0112454			NINL	20p11.22-p11.1	-1.27913	0.00467919										ZRSR2
	ACY3	Promotor	chr11	67650893	1.08336	0.0251672			NIPA1	15q11.2	1.13419	0.0462176										ZSCAN20
	ACY3	Promotor	chr11	67650668	1.09842	0.00955422			NIPAL1	4p12	1.25758	0.0275022
	ACY3	Promotor	chr11	67650676	1.10023	0.0290266			NISCH	3p21.1	1.31264	0.00570297
	ACY3	Promotor	chr11	67650843	1.14605	0.0133437			NKAIN3	8q12.3	1.46281	0.00347466
	ACY3	Promotor	chr11	67650486	1.16095	0.0127177			NLE1	17q12	1.17642	0.0268238
	ACY3	Promotor	chr11	67650573	1.16918	0.0217434			NLGN4Y	Yq11.221	-1.76186	0.000120719
	ACY3	Promotor	chr11	67650819	1.19331	0.00021761			NMNAT1	1p36.22	-1.59563	0.000442253
	ACY3	Body	chr11	67642681	1.03223	0.0214837			NNMT	11q23.1	1.17508	0.0342447
	ACYP2	Body	chr2	54240076	1.08378	0.00265666			NOBOX	7q35	-1.22919	0.0191915
	ACYP2	Body	chr2	54167090	1.10336	0.00933371			NOL10	2p25.1	1.16636	0.036918
	ACYP2	Body	chr2	54206843	1.14517	0.0216919			NOL8	9q22.31	1.16299	0.0486106
	ACYP2	Body	chr2	54207895	1.22741	0.00057596			NOP14	4p16.3	-1.19315	0.0453552
	ACYP2	Body	chr2	54123294	1.23214	0.0103673			NOP9	14q12	-1.14514	0.0448221
	ADA	Body	chr20	44632571	1.04954	0.0452255			NPEPL1	20q13.32	1.26261	0.00701391
	ADA	Body	chr20	44627794	1.06333	0.0319535			NPIPB4	16p12.2	-1.23121	0.027785
	ADA2	Promotor	chr22	17210480	1.01704	0.0155362			NPNT	4q24	1.51648	0.0261977
	ADA2	Promotor	chr22	17200573	1.0519	0.0177984			NR2F1	5q14	1.21164	0.0326327
	ADA2	Promotor	chr22	17220656	1.05831	0.0460843			NRARP	9q34.3	-1.19938	0.0476788
	ADA2	Promotor	chr22	17200548	1.10283	0.0394194			NRDE2	14q32.11	-1.20925	0.044321
	ADA2	Promotor	chr22	17222885	1.12543	0.00544308			NREP	5q22.1	-1.47436	0.00856868
	ADA2	Body	chr22	17191277	1.08014	0.0188806			NRIP1	21q11.2	-1.57378	0.0013136
	ADAD1	Promotor	chr4	122379068	1.016	0.0276515			NRIP3	11p15.3	-1.1818	0.0311562
	ADAD1	Promotor	chr4	122379337	1.01998	0.0214225			NRP2	2q33.3	-1.39761	0.0346739
	ADAD1	Promotor	chr4	122379484	1.02527	0.0106175			NRSN2-AS1		1.40215	0.00588067
	ADAD1	Promotor	chr4	122378013	1.05	0.0329815			NTN3	16p13.3	1.17296	0.0455671
	ADAD2	Promotor	chr16	84191473	1.03176	0.00124689			NUB1	7q36	1.25791	0.0129458
	ADAM10	Promotor	chr15	58750528	1.29214	0.0170757			NUP155	5p13.1	1.19777	0.0172888
	ADAM10	Body	chr15	58597073	1.01783	0.0335252			NUP85	17q25.1	1.30734	0.00996375
	ADAM10	Body	chr15	58678862	1.02592	0.0232774			NUP98.vbAug10-unspliced		-1.18113	0.036659
	ADAM10	Body	chr15	58628502	1.03642	0.0112781			NUSAP1	15q15.1	-1.31212	0.0121344
	ADAM10	Body	chr15	58627950	1.70417	0.0003557			NXNL2	9q22.1	-1.39543	0.000216556
	ADAM11	Body	chr17	44773365	1.038	0.0389592			NYX	Xp11.4	-1.17482	0.0422906
	ADAM11	Body	chr17	44770699	1.05879	0.00442688			OAF	11q23.3	-1.17189	0.0457284
	ADAM12	Promotor	chr10	126389000	1.05995	0.01885			OARD1	6p21.1	1.21009	0.0449946
	ADAM12	Body	chr10	126063396	1.07584	0.0347047			OCLM.bAug10-unspliced		-1.28934	0.0261834
	ADAM12	Body	chr10	126134495	1.11536	0.0366311			OGFRL1	6q13	-1.50823	0.000733682
	ADAM12	Body	chr10	126377025	1.12364	0.0368819			OLFM1	9q34.3	-1.94948	0.0147823
	ADAM12	Body	chr10	126062400	1.1249	0.0189918			OLFML2B	1q23.3	-1.40215	0.00764517
	ADAM12	Body	chr10	126134548	1.16783	0.00146331			OPTN	10p13	1.38014	0.00264939
	ADAM12	Body	chr10	126253419	1.22251	0.0032809			OR10C1	6p22.1	-1.18239	0.0489783
	ADAM15	Body	chr1	155060195	1.02636	0.0175199			OR10G7	11q24.2	1.1934	0.0440797
	ADAM17	Body	chr2	9505266	1.041	0.0429094			OR1D4	17p13.3	-1.29019	0.0231517
	ADAM17	Body	chr2	9505214	1.05841	0.00857276			OR2K2	9q31.3	-1.256	0.0308725
	ADAM19	Body	chr5	157574083	1.02364	0.0231177			OR3A4P	17p13.3	1.21225	0.0170625
	ADAM19	Body	chr5	157570905	1.07328	0.0464065			OR4C3	11p11.2	1.24963	0.0198093
	ADAM19	Body	chr5	157521858	1.12137	0.00171191			OR4C6	11q11	1.29157	0.031908
	ADAM19	Body	chr5	157517011	1.24809	0.0416763			OR4M2		1.18329	0.0459993
	ADAM2	Promotor	chr8	39838387	1.06067	0.00529082			OR52K2	11p15.4	-1.16539	0.0498094
	ADAM20P1	Body	chr14	70471019	-1.01461	0.0410413			OR5AC2	3q12.1	-1.1758	0.0498747
	ADAM21	Promotor	chr14	70456738	1.01811	0.00512285			OR6J1	14q11.2	1.21034	0.00653867
	ADAM23	Body	chr2	206531121	1.03982	0.00287743			ORC3	6q14.3-q16.1	1.2437	0.016181
	ADAM23	Body	chr2	206450156	1.12236	0.0470197			ORC5	7q22.1	1.29584	0.014341
	ADAM23	Body	chr2	206452071	1.17909	0.0132083			ORMDL1	2q32	-1.23423	0.0182139
	ADAM28	Body	chr8	24341635	1.03119	0.0449242			OSBPL8	12q14	1.48226	0.000284127
	ADAM29	Promotor	chr4	174974025	1.01	0.0372961			OSGIN2	8q21	1.34715	0.0215319
	ADAM30	Promotor	chr1	119896514	1.0563	0.0417435			OTOS	2q37.3	-1.21979	0.013459
	ADAM30	Promotor	chr1	119896659	1.07596	0.022555			OTUD6A	Xq13.1	-1.30414	0.00340151
	ADAM30	Promotor	chr1	119896301	1.07935	0.00144606			OTX1	2p13	-1.19191	0.0301552
	ADAM33	Promotor	chr20	3682427	1.09117	0.0300806			OXCT1	5p13.1	1.64971	0.0347786
	ADAM33	Promotor	chr20	3682642	1.10858	0.0459582			OXCT2P1	1p34.3	-1.21074	0.0380406
	ADAM33	Promotor	chr20	3682773	1.17974	0.0352808			OXR1	8q23	1.18495	0.0313363
	ADAM33	Promotor	chr20	3682300	1.20394	0.0442531			PAAF1	11q13.4	-1.32046	0.00266623
	ADAM33	Body	chr20	3672907	-1.08529	0.0457973			PABPC1L2A	Xq13.2	1.17543	0.0401767
	ADAM33	Body	chr20	3674258	1.0546	0.00860834			PACSIN3	11p12-p11.12	1.33592	0.0312067
	ADAM7	Promotor	chr8	24439589	1.03446	0.0316836			PADI2	1p36.13	1.28027	0.0337985
	ADAM7	Body	chr8	24475405	-1.01019	0.0457056			PAIP2B	2p13.3	1.48807	0.0318164
	ADAM8	Promotor	chr10	133277926	1.04759	0.0344385			PAK6	15q14	1.20763	0.028623
	ADAM8	Body	chr10	133273992	1.02731	0.0304509			PALLD	4q32.3	1.22955	0.0437192
	ADAM8	Body	chr10	133263912	1.03905	0.0300596			PARP3	3p21.2	-1.35929	0.021928
	ADAM8	Body	chr10	133272754	1.04534	0.0299446			PASD1	Xq28	-1.19205	0.0377411
	ADAM8	Body	chr10	133274946	1.04933	0.00127958			PATE2	11q24.2	1.27104	0.0348209
	ADAM8	Body	chr10	133264747	1.06836	0.00346323			PATZ1	22q12.2	1.55768	0.000527953
	ADAM8	Body	chr10	133276156	1.12752	0.0340879			PCDH1	5q31.3	1.28165	0.0154555
	ADAM9	Body	chr8	39018902	1.01693	0.0413932			PCDH12	5q31	1.24063	0.0275103
	ADAM9	Body	chr8	39083573	1.07291	0.00133071			PCNT	21q22.3	1.88467	0.000592144
	ADAMDEC1	Promotor	chr8	24384180	1.0235	0.00106417			PDCD7	15q22.31	1.18696	0.0303766
	ADAMDEC1	Promotor	chr8	24387775	1.09497	0.0481598			PDE5A	4q27	-1.69625	0.000601245
	ADAMTS10	Promotor	chr19	8611514	1.13471	0.0391848			PDF	16q22.1	1.2605	0.0190088
	ADAMTS10	Promotor	chr19	8611502	1.1501	0.0124722			PDK4	7q21.3	3.30685	0.00749586
	ADAMTS10	Promotor	chr19	8611848	1.27751	3.8e-07			PDXDC2P	16q22.1	-1.17911	0.0323101
	ADAMTS10	Promotor	chr19	8609621	1.28277	0.00489843			PDXK	21q22.3	1.24977	0.0464328
	ADAMTS10	Body	chr19	8595873	1.0808	0.0340649			PDZD3	11q23.3	1.20328	0.02966
	ADAMTS10	Body	chr19	8597050	1.09069	0.00763223			PELP1	17p13.2	1.18305	0.0336418
	ADAMTS12	Body	chr5	33675955	-1.09705	0.0488423			PFKFB1	Xp11.21	-1.30355	0.0272177
	ADAMTS12	Body	chr5	33834439	1.08136	0.0327849			PGAM5	12q24.33	1.21318	0.03994
	ADAMTS13	Promotor	chr9	133459252	1.06464	0.0404347			PGK1	Xq13.3	-1.40197	0.00477105
	ADAMTS13	Promotor	chr9	133459004	1.16155	0.00020543			PHACTR3.lAug10-unspliced		-1.26159	0.0403715
	ADAMTS13	Body	chr9	133428110	1.01189	0.0358634			PHKA1	Xq12-q13	-1.66871	0.00330165
	ADAMTS13	Body	chr9	133455479	1.01908	0.0463838			PHKB	16q12-q13	-1.5342	0.000278269
	ADAMTS13	Body	chr9	133430145	1.02917	0.00728343			PHLDB1	11q23.3	-1.21908	0.0316423
	ADAMTS13	Body	chr9	133425827	1.04096	0.00214193			PHLDB2	3q13.2	-1.53526	0.00486056
	ADAMTS13	Body	chr9	133448612	1.05639	0.0206698			PIGS	17p13.2	-1.19071	0.0434025
	ADAMTS13	Body	chr9	133426022	1.06256	0.0303231			PIK3CD-AS1	1p36.22	-1.17023	0.0443591
	ADAMTS13	Body	chr9	133428601	1.74536	0.0338031			PIK3IP1	22q12.2	1.29737	0.00509642
	ADAMTS14	Body	chr10	70676026	-1.05825	0.00710706			PIK3R1	5q13.1	1.92449	0.000705179
	ADAMTS14	Body	chr10	70734860	1.01196	0.0233533			PITPNB	22q12.1	1.16793	0.0338739
	ADAMTS14	Body	chr10	70753912	1.02264	0.0463465			PKIB	6q22.31	-1.17589	0.0468146
	ADAMTS14	Body	chr10	70737473	1.03048	0.0428822			PKP2	12p11	-1.57601	0.0132996
	ADAMTS14	Body	chr10	70673398	1.13953	0.0439891			PLCB4	20p12	-1.33296	0.0198544
	ADAMTS14	Body	chr10	70746913	1.15108	0.0005996			PLD6	17p11.2	1.20291	0.0310537
	ADAMTS14	Body	chr10	70727560	1.24473	0.0156784			PLEKHA1	10q26.13	-1.44894	0.00604703
	ADAMTS15	Body	chr11	130469304	1.04663	0.00904541			PLEKHA2	8p11.22	1.31114	0.0230074
	ADAMTS15	Body	chr11	130452703	1.0636	0.0407801			PLEKHG1	6q25.1	1.33561	0.0195627
	ADAMTS16	Promotor	chr5	5139220	1.03767	0.0118929			PLEKHG2	19q13.2	-1.29117	0.0029379
	ADAMTS16	Promotor	chr5	5139398	1.12453	0.00510789			PLEKHH2	2p21	-1.43851	0.00260056
	ADAMTS16	Body	chr5	5313842	1.01242	0.0297865			PLEKHO1	1q21.2	-1.37459	0.00288714
	ADAMTS16	Body	chr5	5316076	1.04757	0.0139103			PLIN2	9p22.1	1.2671	0.0187361
	ADAMTS16	Body	chr5	5314997	1.05163	0.00173702			PLIN4	19p13.3	1.29275	0.0422964
	ADAMTS16	Body	chr5	5199692	1.06478	0.0376027			PLOD1	1p36.22	1.22105	0.0072768
	ADAMTS16	Body	chr5	5158811	1.06483	0.00830686			PLXDC2	10p12.31	-1.45945	0.00041426
	ADAMTS16	Body	chr5	5146333	1.0709	0.0410992			PLXNC1	12q23.3	1.82808	0.00119922
	ADAMTS16	Body	chr5	5221471	1.08004	0.00122964			PMEL	12q13-q14	1.20076	0.00771418
	ADAMTS16	Body	chr5	5319153	1.12259	0.0222934			PNOC	8p21	1.21172	0.0212951
	ADAMTS16	Body	chr5	5319146	1.14457	0.00512432			POC1B	12q21.33	1.20408	0.0436829
	ADAMTS16	Body	chr5	5146691	1.16849	0.00049746			POGZ.veAug10-unspliced		1.40495	0.0191361
	ADAMTS16	Body	chr5	5313778	1.18167	0.0002129			POLA1	Xp22.1-p21.3	1.256	0.0156444
	ADAMTS16	Body	chr5	5155683	1.18623	0.00753698			POLI	18q21.1	-1.22364	0.0445936
	ADAMTS17	Body	chr15	100075519	-1.60355	0.00019477			POLR2H	3q28	-1.1908	0.0269157
	ADAMTS17	Body	chr15	100114554	-1.05283	0.0470714			POLR3B	12q23.3	1.20916	0.0437151
	ADAMTS17	Body	chr15	99999993	1.0106	0.0414514			POR	7q11.2	1.26113	0.0422316
	ADAMTS17	Body	chr15	100170424	1.02581	0.0388924			PPAP2B.eAug10-unspliced		1.37621	0.00360444
	ADAMTS17	Body	chr15	100125099	1.02849	0.00211031			PPARGC1B	5q32	1.2871	0.0101788
	ADAMTS17	Body	chr15	99993017	1.03258	0.0478602			PPID	4q31.3	1.21274	0.0220428
	ADAMTS17	Body	chr15	100291723	1.03499	0.0219861			PPP1R1A	12q13.2	1.25767	0.0374418
	ADAMTS17	Body	chr15	100125203	1.04441	0.0391385			PPP1R8	1p35.3	1.22446	0.0382962
	ADAMTS17	Body	chr15	100132119	1.16249	0.0378374			PPP2CA	5q31.1	1.20326	0.0386359
	ADAMTS17	Body	chr15	100132173	1.20075	0.0315874			PPP3R1	2p15	-1.32364	0.0416941
	ADAMTS17	Body	chr15	100338993	1.49372	0.00033291			PPP4R3B	2p16.1	-1.18834	0.0349689
	ADAMTS18	Body	chr16	77409263	1.01477	0.049891			PPP4R4	14q32.2	-1.23935	0.0237182
	ADAMTS18	Body	chr16	77288881	1.04574	0.0462583			PRAMEF25	1p36.21	-1.25863	0.0327225
	ADAMTS18	Body	chr16	77290834	1.10907	0.0248528			PRAMEF25	1p36.21	-1.17971	0.0266725
	ADAMTS18	Body	chr16	77282503	1.31717	0.00070288			PRAMEF25	1p36.21	-1.17155	0.0398787
	ADAMTS19	Promotor	chr5	129460133	-4.65784	0.00490967			PRAMEF25	1p36.21	-1.17155	0.0398787
	ADAMTS2	Body	chr5	179129237	-1.06245	0.0330644			PRCD	17q25.1	-1.23152	0.0279671
	ADAMTS2	Body	chr5	179336417	-1.05728	0.0179756			PRKAG1	12q12-q14	1.20067	0.0381917
	ADAMTS2	Body	chr5	179131789	-1.04423	0.0266138			PRKAG3	2q35	-1.5179	0.0127016
	ADAMTS2	Body	chr5	179132247	-1.04204	0.0295204			PRKCH	14q23.1	1.37678	0.0327658
	ADAMTS2	Body	chr5	179123036	-1.01627	0.00546455			PRKY	Yp11.2	-1.54047	2.22779e-05
	ADAMTS2	Body	chr5	179195570	1.01974	0.0414332			PRMT6	1p13.3	-1.21679	0.0479947
	ADAMTS2	Body	chr5	179253974	1.02318	0.00758289			PRNP	20p13	1.27	0.0074075
	ADAMTS2	Body	chr5	179195801	1.02975	0.0299241			PRPF39	14q21.2	-1.15383	0.0348926
	ADAMTS2	Body	chr5	179286085	1.03558	0.0395215			PRPF8	17p13.3	1.20885	0.0301016
	ADAMTS2	Body	chr5	179167988	1.03908	0.0134421			PRR26	10p15.3	-1.20247	0.0123787
	ADAMTS2	Body	chr5	179241834	1.0547	0.0103196			PRR27	4q13.3	1.22111	0.0280718
	ADAMTS2	Body	chr5	179196033	1.05507	0.0216284			PRRX1	1q24	1.60798	0.00120167
	ADAMTS2	Body	chr5	179227004	1.05789	0.0291529			PRSS22	16p13.3	-1.27964	0.00618979
	ADAMTS2	Body	chr5	179136143	1.07008	0.0329493			PRSS42	3p21.31	2.06839	0.000994203
	ADAMTS2	Body	chr5	179240877	1.08148	0.0229034			PRSS46	3p21.31	1.24619	0.0472856
	ADAMTS2	Body	chr5	179289776	1.12926	0.00293442			PRY2	Yq11.223	-1.19382	0.0141962
	ADAMTS2	Body	chr5	179314203	1.1462	0.00897565			PSMC4		-1.20392	0.0466033
	ADAMTS2	Body	chr5	179275840	1.14692	0.00653494			PSMC4		-1.20108	0.0260668
	ADAMTS2	Body	chr5	179241899	1.15	0.00087642			PSME2	14q11.2	1.29862	0.00855082
	ADAMTS2	Body	chr5	179293513	1.45055	0			PSMG4	6p25.2	1.20734	0.0436999
	ADAMTS20	Promotor	chr12	43552194	-1.17907	0.0479066			PSTPIP2	18q12|tdb7990	-1.69601	0.00847741
	ADAMTS20	Promotor	chr12	43552714	1.06828	0.0116326			PTBP2.oAug10-unspliced		-1.37993	0.00579679
	ADAMTS20	Promotor	chr12	43552480	1.64423	0.0107371			PTGDR	14q22.1	-1.27214	0.0239086
	ADAMTS20	Promotor	chr12	43552537	2.01694	0.0134069			PTGDS	9q34.2-q34.3	1.49251	0.00745605
	ADAMTS20	Body	chr12	43441190	1.03744	0.00135166			PTGER4	5p13.1	1.21849	0.0458226
	ADAMTS20	Body	chr12	43444660	1.11179	0.0377829			PTPN22	1p13.2	1.22492	0.0354778
	ADAMTS20	Body	chr12	43550848	1.11561	8.471e-05			PTPN6	12p13	-1.21169	0.0187009
	ADAMTS20	Body	chr12	43551409	1.19811	0.00464811			PTPRM	18p11.2	1.17299	0.0356229
	ADAMTS3	Body	chr4	72320261	-1.24069	0.00308725			PTPRQ	12q21.2	-1.27313	0.0298314
	ADAMTS3	Body	chr4	72473570	-1.04986	0.0200571			PUDP	Xp22.32	1.83646	1.00249e-07
	ADAMTS3	Body	chr4	72302991	1.06591	0.00712355			PXMP2	12q24.33	1.21965	0.00834778
	ADAMTS3	Body	chr4	72375357	1.34578	0.00569074			PYCR1	17q25.3	-1.2166	0.0204926
	ADAMTS4	Body	chr1	161193498	1.05894	0.0198354			QSOX2	9q34.3	1.25182	0.012383
	ADAMTS5	Promotor	chr21	26965549	1.15482	0.0335622			RAB1A	2p14	1.20367	0.0355356
	ADAMTS5	Body	chr21	26963861	1.08969	0.0156941			RAB20	13q34	-1.24052	0.039557
	ADAMTS6	Promotor	chr5	65476024	1.03351	0.00060653			RAC3	17q25.3	-1.12513	0.0487486
	ADAMTS6	Body	chr5	65158126	1.02606	0.00408567			RAD52	12p13-p12.2	-1.23672	0.00905417
	ADAMTS6	Body	chr5	65214217	1.04782	0.0312566			RAD54L.iAug10-unspliced		-1.21192	0.0481656
	ADAMTS6	Body	chr5	65172721	1.05078	0.0273841			RAP1GAP	1p36.1-p35	1.22275	0.0284949
	ADAMTS6	Body	chr5	65174306	1.05499	0.00019661			RASA3	13q34	1.16813	0.0447045
	ADAMTS6	Body	chr5	65305988	1.07055	0.0387807			RASL10B	17q12	1.38661	0.0412563
	ADAMTS6	Body	chr5	65190593	1.07737	0.00356901			RASSF2	20p13	-1.24322	0.0471422
	ADAMTS6	Body	chr5	65198932	1.19876	0.0274081			RASSF4	10q11.21	-1.32152	0.0191451
	ADAMTS7	Promotor	chr15	78811793	1.16179	0.0042552			RASSF5	1q32.1	-1.29916	0.0307082
	ADAMTS7	Body	chr15	78764710	-1.02127	0.0424822			RAX	18q21.32	-1.16152	0.0499238
	ADAMTS7	Body	chr15	78809638	1.0139	0.0294457			RBBP7	Xp22.2	1.39204	0.000177639
	ADAMTS7	Body	chr15	78781907	1.02399	0.00919366			RBFOX2	22q13.1	-1.2727	0.00682537
	ADAMTS7	Body	chr15	78768180	1.03926	0.0128173			RBKS	2p23.3	1.2537	0.0259346
	ADAMTS7	Body	chr15	78763091	1.06649	0.00546266			RC3H1	1q25.1	-1.4591	0.000603633
	ADAMTS7	Body	chr15	78763073	1.07373	0.0275216			RCAN2	6p12.3	-1.91814	0.000909554
	ADAMTS7	Body	chr15	78798037	1.10383	0.00214157			RCVRN	17p13.1	-1.19244	0.0405734
	ADAMTS7	Body	chr15	78798615	1.23819	0.00061613			RDH10-AS1	8q21.11	-1.28098	0.00912734
	ADAMTS8	Promotor	chr11	130427875	-1.51421	0.0403031			RDH13	19q13.42	1.28504	0.00739827
	ADAMTS8	Promotor	chr11	130428994	1.15148	0.0351386			RECK	9p13.3	1.36157	0.00209368
	ADAMTS8	Promotor	chr11	130430051	1.1544	4.554e-05			RELL1	4p14	1.30737	0.024209
	ADAMTS8	Promotor	chr11	130428958	1.16166	0.0224606			REPS2	Xp22.2	1.19532	0.0466032
	ADAMTS8	Body	chr11	130414714	1.05621	0.00316725			RERG	12p12.3	-1.24206	0.0265686
	ADAMTS8	Body	chr11	130413558	1.14451	0.00959774			RFESD	5q15	1.22331	0.0403523
	ADAMTS8	Body	chr11	130416543	1.15777	0.00265375			RGS11	16p13.3	1.21466	0.0303249
	ADAMTS9	Promotor	chr3	64688062	-1.60786	0.0407949			RHOA	3p21.3	-1.23896	0.00335643
	ADAMTS9	Body	chr3	64628141	-1.16312	0.0318244			RHOU	1q42.11-q42.3	1.22255	0.0359068
	ADAMTS9	Body	chr3	64530410	1.06219	3.294e-05			RHOXF1	Xq24	-1.17938	0.0296897
	ADAMTS9	Body	chr3	64533466	1.08845	0.0226358			RIBC2	22q13.31	-1.22879	0.0139156
	ADAMTS9	Body	chr3	64595738	1.48068	3e-07			RIF1	2q23.3	-1.31847	0.0215251
	ADAMTS9	Body	chr3	64595682	1.64667	0.00123414			RIIAD1	1q21.3	-1.26378	0.0207691
	ADAMTS9-AS1	Promotor	chr3	64561201	1.03079	0.00890642			RIN2	20p11.22	1.23828	0.0305786
	ADAMTS9-AS2	Body	chr3	64720442	1.25104	2.04e-06			RIT2	18q12.3	-1.24931	0.0282617
	ADAMTSL1	Promotor	chr9	132877697	1.0702	0.048698			RNASE9	14q11.2	-1.14292	0.0421184
	ADAMTSL1	Body	chr9	18706598	1.01155	0.0320344			RND3	2q23.3	-1.43353	0.000593188
	ADAMTSL1	Body	chr9	132888279	1.02085	0.0281055			RNF114	20q13.13	1.21698	0.0322623
	ADAMTSL1	Body	chr9	18769242	1.03685	0.032145			RNF150	4q31.21	1.49582	0.0128365
	ADAMTSL1	Body	chr9	18566305	1.04423	0.0301512			RNF157	17q25.1	1.41671	0.00140151
	ADAMTSL1	Body	chr9	18474922	1.10522	0.00028047			RNF170	8p11.21	-1.3152	0.00429688
	ADAMTSL1	Body	chr9	18824403	1.11139	0.00811986			RNF185	22q12.2	1.2351	0.0370588
	ADAMTSL1	Body	chr9	18474967	1.14447	0.00246191			RNF19A	8q22	-1.32333	0.0130842
	ADAMTSL1	Body	chr9	18658643	1.18261	0.0226909			RNF208	9q34.3	1.18162	0.0383993
	ADAMTSL2	Promotor	chr9	133533440	1.03182	0.0366468			RNF213	17q25.3	1.22437	0.0412863
	ADAMTSL2	Promotor	chr9	133533552	1.09554	0.022522			RNFT1	17q23.1	1.34633	0.00304282
	ADAMTSL2	Body	chr9	133537140	1.03844	0.0298971			RNPC3	1p21	-1.18385	0.0298211
	ADAMTSL2	Body	chr9	133563018	1.10392	0.00974894			ROCK1	18q11.1	-1.25111	0.013341
	ADAMTSL3	Body	chr15	83733077	-1.01372	0.017555			ROM1	11q13	-1.24204	0.00457948
	ADAMTSL3	Body	chr15	83854452	1.0813	0.0093488			RP11-295P9.3		1.33503	0.0147674
	ADAMTSL3	Body	chr15	83944055	1.09076	0.00029904			RPE65	1p31	-1.24849	0.0142941
	ADAMTSL4	Promotor	chr1	150551331	1.1298	0.0273328			RPGRIP1	14q11	1.20308	0.0212853
	ADAMTSL4	Body	chr1	150559766	-1.04652	0.0253433			RPL22L1	3q26.2	-1.23571	0.0285224
	ADAMTSL4	Body	chr1	150559853	1.03513	0.0105165			RPL41P5	12q22	-1.17061	0.0480283
	ADAMTSL5	Promotor	chr19	1514425	-1.21634	1.69e-05			RPLP0	12q24.2	-1.28299	0.0201317
	ADAMTSL5	Body	chr19	1509775	-1.10231	0.0459901			RPP38	10p13	1.18625	0.0452498
	ADAMTSL5	Body	chr19	1505132	1.0578	0.0382462			RPP40	6p25.1	-1.38453	8.44294e-05
	ADAP1	Promotor	chr7	929753	1.00838	0.00895051			RPS27L	15q22.2	-1.17952	0.0332043
	ADAP1	Promotor	chr7	955550	1.03316	0.0424674			RPS4Y1	Yp11.3	-26.5121	6.52827e-29
	ADAP1	Promotor	chr7	927349	1.03449	0.0168157			RPS4Y2	Yq11.223	-2.53336	1.73576e-11
	ADAP1	Promotor	chr7	945868	1.04689	0.0411049			RPS6KA1	1p	-1.27907	0.0358895
	ADAP1	Promotor	chr7	956347	1.04933	0.0085782			RPS6KA1	1p	-1.17861	0.0278838
	ADAP1	Promotor	chr7	955486	1.06843	0.01472			RPSAP58	19p12	-1.23467	0.0384082
	ADAP1	Promotor	chr7	920888	1.06934	0.00021205			RREB1	6p25	1.21275	0.0319202
	ADAP1	Promotor	chr7	955029	1.06985	0.00122056			RRM1	11p15.5	1.1872	0.0289833
	ADAP1	Promotor	chr7	927495	1.08692	0.0152581			RSL1D1	16p13.13	1.21361	0.0246299
	ADAP1	Promotor	chr7	955490	1.08916	0.00758504			RYR3	15q13.3	2.95561	0.00761727
	ADAP1	Promotor	chr7	928940	1.09673	0.0187585			S100A13	1q21	-1.44375	0.0124976
	ADAP1	Promotor	chr7	955915	1.09774	0.00102989			S100A6	1q21	-1.87264	0.000358872
	ADAP1	Promotor	chr7	955384	1.1177	0.00241935			S100A7A	1q21.3	-1.25178	0.0201821
	ADAP1	Promotor	chr7	927640	1.11907	0.00056339			SAAL1	11p15.1	-1.24952	0.0144103
	ADAP1	Promotor	chr7	920814	1.17116	0.0196425			SACM1L	3p21.3	1.1991	0.0290989
	ADAP1	Promotor	chr7	920934	1.18437	0.00214842			SARS2	19q13.2	-1.1806	0.0464337
	ADAP1	Body	chr7	898794	-1.02267	0.0368629			SART3	12q24.1	-1.23237	0.0305262
	ADAP1	Body	chr7	912324	1.03331	0.0396701			SASS6	1p21.2	1.30152	0.0249542
	ADAP1	Body	chr7	920266	1.04195	0.0190356			SCAF11	12q12	1.21492	0.0291474
	ADAP1	Body	chr7	946147	1.04224	0.0144493			SCAF8	6q25.1-q25.3	1.16052	0.0359914
	ADAP1	Body	chr7	910836	1.04658	0.0292991			SCAP	3p21.31	1.28081	0.0116332
	ADAP1	Body	chr7	926559	1.05109	0.0317726			SCN2B	11q23	1.40284	0.000425848
	ADAP1	Body	chr7	945237	1.05128	0.0275176			SCN9A	2q24	-1.31794	0.0163839
	ADAP1	Body	chr7	927331	1.05451	0.0287524			SCPEP1	17q22	-1.41815	0.00385162
	ADAP1	Body	chr7	927401	1.055	0.0170174			SDC3	1p35.2	-1.21795	0.0271296
	ADAP1	Body	chr7	924992	1.05682	0.0123875			SDC4	20q12	1.37833	0.0315398
	ADAP1	Body	chr7	950513	1.05975	0.00461723			SEC22A	3q21.1	1.20251	0.042987
	ADAP1	Body	chr7	932130	1.06125	0.0008647			SEMA3C	7q21-q31	1.32544	0.0471415
	ADAP1	Body	chr7	920228	1.06204	0.0136362			SEPT6	Xq24	1.20975	0.0447246
	ADAP1	Body	chr7	920712	1.06299	0.0266296			SERGEF	11p14.3	-1.18714	0.0393523
	ADAP1	Body	chr7	928557	1.06347	0.0164092			SERPINA6	14q32.1	1.16627	0.0314065
	ADAP1	Body	chr7	907841	1.0641	0.0286565			SERPINB1	6p25	1.21523	0.0471955
	ADAP1	Body	chr7	903110	1.06749	0.0307476			SERPINE3	13q14.3	-1.24422	0.0389194
	ADAP1	Body	chr7	918606	1.06931	0.0206197			SETBP1	18q21.1	-1.1798	0.039012
	ADAP1	Body	chr7	920608	1.07305	0.00397252			SETD3.oAug10-unspliced		1.2528	0.0338916
	ADAP1	Body	chr7	935234	1.07665	0.0289263			SETDB2	13q14	-1.24979	0.0381121
	ADAP1	Body	chr7	908022	1.09305	0.00102976			SFSWAP	12q24.33	-1.24823	0.00704604
	ADAP1	Body	chr7	904038	1.0949	0.0227453			SFT2D1	6q27	1.28603	0.0324313
	ADAP1	Body	chr7	908608	1.09746	0.00039266			SFXN1	5q35.3	-1.30466	0.0252097
	ADAP1	Body	chr7	916451	1.09819	0.00108352			SGCD	5q33-q34	-1.2165	0.013998
	ADAP1	Body	chr7	952259	1.10217	9.782e-05			SGCE	7q21.3	-1.33774	0.00196662
	ADAP1	Body	chr7	904969	1.10933	0.0307739			SH2D3A	19p13.3	1.16248	0.04593
	ADAP1	Body	chr7	907790	1.11235	0.00027629			SH3BP4	2q37.1-q37.2	1.2693	0.00355257
	ADAP1	Body	chr7	935721	1.11655	0.0347847			SH3RF1	4q32.3	1.31307	0.0438339
	ADAP1	Body	chr7	928856	1.12164	0.0131339			SH3RF2	5q32	-1.63371	0.0108942
	ADAP1	Body	chr7	905114	1.13903	0.00391358			SHB	9p13.2	1.16423	0.0420645
	ADAP1	Body	chr7	928915	1.16985	0.0234156			SHROOM4	Xp11.22	1.42799	0.00083945
	ADAP1	Body	chr7	910196	1.20276	7.525e-05			SIDT1	3q13.2	-1.24594	0.0465902
	ADAP1	Body	chr7	910120	1.24233	0.00320289			SIL1	5q31	1.28534	0.0132185
	ADAP1	Body	chr7	923413	1.28152	0.00018692			SIRT5	6p23	1.22428	0.0346066
	ADAP1	Body	chr7	907168	1.31968	0.00751191			SIX1	14q23.1	1.43261	0.00358634
	ADAP1	Body	chr7	907513	1.841	1.23e-06			SLC12A2	5q23.3	-1.63514	0.00195665
	ADAP2	Promotor	chr17	30921704	1.39739	0.00124911			SLC12A8	3q21.2	1.21922	0.010098
	ADAR	Promotor	chr1	154609181	1.0417	0.045046			SLC16A1	1p12	1.2462	0.0497551
	ADAR	Promotor	chr1	154607250	1.06172	0.0372147			SLC16A7	12q13	2.05315	0.00357486
	ADARB1	Promotor	chr21	45086713	1.02043	0.023171			SLC19A2	1q23.3	1.55708	0.0176396
	ADARB1	Promotor	chr21	45133691	1.02167	0.0366789			SLC1A3	5p13	1.46048	0.016219
	ADARB1	Promotor	chr21	45099753	1.0936	0.0125517			SLC22A1	6q25.3	1.33299	0.0115385
	ADARB1	Promotor	chr21	45081193	1.12872	0.00194456			SLC22A5	5q23.3	1.62869	0.0286326
	ADARB1	Promotor	chr21	45168152	1.16119	0.0276609			SLC24A1	15q22	-1.26132	0.0247042
	ADARB1	Body	chr21	45207053	-1.01121	0.0459885			SLC25A24	1p13.3	-1.53069	0.00199499
	ADARB2	Body	chr10	1736399	-1.28721	0.0179483			SLC25A25	9q34.11	1.37294	0.0337763
	ADARB2	Body	chr10	1310585	-1.13513	0.00921104			SLC25A38	3p22.1	1.28634	0.00374356
	ADARB2	Body	chr10	1227904	-1.12487	0.0102013			SLC25A47	14q32.2	1.15044	0.0417475
	ADARB2	Body	chr10	1412096	-1.08152	0.0244225			SLC28A2	15q15	-1.24454	0.0396653
	ADARB2	Body	chr10	1290090	-1.07947	0.0247038			SLC35G6	17p13.1	-1.20097	0.0223566
	ADARB2	Body	chr10	1731792	-1.05581	0.0443545			SLC38A3	3p21.3	-1.3044	0.0247983
	ADARB2	Body	chr10	1266615	-1.05199	0.00263952			SLC40A1	2q32	1.64874	1.94962e-05
	ADARB2	Body	chr10	1489209	-1.04921	0.0343797			SLC43A1	11q12.1	1.42848	0.0221984
	ADARB2	Body	chr10	1402361	-1.04773	0.0306902			SLC6A18	5p15.33	-1.18456	0.0384631
	ADARB2	Body	chr10	1412069	-1.04417	0.0197512			SLC6A6	3p25.1	1.33913	0.0175602
	ADARB2	Body	chr10	1244426	-1.03988	0.00960745			SLC7A6	16q22.1	-1.27908	0.0156589
	ADARB2	Body	chr10	1183008	-1.03402	0.0101675			SLC7A8	14q11.2	-1.29594	0.0337099
	ADARB2	Body	chr10	1648989	-1.01414	0.0355792			SLC8A3	14q24.1	1.31715	0.0149676
	ADARB2	Body	chr10	1697470	1.01585	0.0318246			SLC9A1	1p36.1-p35	1.20349	0.0380351
	ADARB2	Body	chr10	1383748	1.01844	0.00579515			SLF2	10q24.31	1.17646	0.0487239
	ADARB2	Body	chr10	1360057	1.02961	0.012971			SLFN5	17q12	-1.54943	0.0145428
	ADARB2	Body	chr10	1202829	1.03027	0.0375146			SLITRK3	3q26.1	1.18615	0.0224325
	ADARB2	Body	chr10	1202857	1.03231	0.00951777			SLX1A-SULT1A3	16p	1.47574	0.00627223
	ADARB2	Body	chr10	1703068	1.03931	0.0297271			SMAD3	15q22.33	1.39171	0.023837
	ADARB2	Body	chr10	1394459	1.04187	0.00700735			SMAD6	15q22.31	1.32848	0.00599136
	ADARB2	Body	chr10	1567510	1.04265	0.0058383			SMARCB1	22q11.23|22q11	-1.2635	0.0102626
	ADARB2	Body	chr10	1412652	1.0522	0.0239495			SMC4	3q26.1	1.24653	0.00875227
	ADARB2	Body	chr10	1182375	1.05687	0.0150893			SMIM20	4p15.2	-1.24643	0.0272099
	ADARB2	Body	chr10	1717020	1.05826	0.0333439			SNAI2	8q11	1.2903	0.0310205
	ADARB2	Body	chr10	1502228	1.07254	0.00204776			SNAP29	22q11.21	1.2217	0.01914
	ADARB2	Body	chr10	1516707	1.07935	0.0245198			SOST	17q11.2	-1.28139	0.0149547
	ADARB2	Body	chr10	1567187	1.08244	0.0152791			SOX15	17p13.1	-1.22196	0.0258103
	ADARB2	Body	chr10	1380263	1.0832	0.00701254			SOX2	3q26.3-q27	-1.23887	0.0279875
	ADARB2	Body	chr10	1545145	1.08338	0.0157199			SP100	2q37.1	-1.2478	0.0285837
	ADARB2	Body	chr10	1552441	1.08622	0.0114571			SP140L	2q37.1	-1.31954	0.00720194
	ADARB2	Body	chr10	1516612	1.08689	0.0148158			SPAM1	7q31.3	-1.23162	0.0472726
	ADARB2	Body	chr10	1553508	1.0996	0.042067			SPANXN4	Xq27.3	-1.27641	0.00414723
	ADARB2	Body	chr10	1465865	1.10993	0.022787			SPATA24	5q31.2	1.19168	0.0484452
	ADARB2	Body	chr10	1408970	1.11225	0.0138011			SPATA31A5	9p12	-1.25484	0.0351415
	ADARB2	Body	chr10	1288034	1.115	0.00052986			SPATS2	12q13.12	1.32898	0.00375507
	ADARB2	Body	chr10	1188296	1.12147	0.0389769			SPATS2L	2q33.1	-1.43582	0.00230856
	ADARB2	Body	chr10	1408981	1.12728	0.00242283			SPATS2L.voAug10-unspliced		-1.23806	0.0480743
	ADARB2	Body	chr10	1360721	1.12731	0.0304005			SPG11	15q14	1.24324	0.00607273
	ADARB2	Body	chr10	1188437	1.13973	0.00475814			SPIN1	9q22.1	1.35735	0.00158024
	ADARB2	Body	chr10	1664160	1.16368	0.00368226			SPIN2A	Xp11.1	1.19118	0.0369822
	ADARB2	Body	chr10	1188391	1.16538	0.0207345			SPOCK1	5q31.2	-1.47016	0.00558034
	ADARB2	Body	chr10	1274418	1.22917	0.00550004			SPPL2A	15q21.2	1.35028	0.0118859
	ADARB2	Body	chr10	1274795	1.24067	9.799e-05			SPRR1A	1q21-q22	1.2206	0.00685332
	ADARB2	Body	chr10	1473947	1.25297	0.0109428			SPRY4	5q31.3	1.23503	0.0439962
	ADARB2-AS1	Promotor	chr10	44980161	1.08257	0.0237468			SPSB3	16p13.3	1.26285	0.0124564
	ADAT2	Promotor	chr6	143441886	1.04036	0.040601			SPX	12p12.1	1.5731	0.0128091
	ADAT2	Promotor	chr1	33081563	1.26987	0.029149			SQSTM1	5q35	1.22041	0.0286565
	ADAT3	Promotor	chr19	1905252	-1.30528	0.0363315			SREBF1	17p11.2	1.4434	0.0244656
	ADCK1	Promotor	chr14	77803434	1.02055	0.0249896			SRGN	10q22.1	1.31383	0.026334
	ADCK1	Body	chr14	77882410	1.06607	0.00841765			SRPK3	Xq28	-1.25538	0.0299864
	ADCK2	Promotor	chr7	140671984	1.0984	0.00509625			SRRD	22q12.1	-1.23918	0.0329119
	ADCK2	Promotor	chr7	140673795	1.32226	0.0203468			SSB	2q31.1	1.17205	0.0255995
	ADCK2	Body	chr7	140691482	1.02693	0.00597225			ST3GAL3	1p34.1	-1.25785	0.0353437
	ADCK2	Body	chr7	140689956	1.04068	0.0309687			ST3GAL6	3q12.1	1.59016	0.0129258
	ADCK2	Body	chr7	140694878	1.08995	0.00410759			ST5	11p15	1.20748	0.0233909
	ADCK5	Body	chr8	144384552	1.01051	0.0415246			ST6GALNAC1	17q25.1	-1.22526	0.0302642
	ADCK5	Body	chr8	144393082	1.01651	0.0355867			ST6GALNAC2	17q25.1	1.36201	0.0202459
	ADCK5	Body	chr8	144392234	1.03841	0.0228902			STIP1	11q13	1.29798	0.00268461
	ADCK5	Body	chr8	144376908	1.04124	0.0176425			STOX1	10q22.1	1.30193	0.0250501
	ADCY1	Promotor	chr7	45573687	1.064	0.0176657			STRIP2	7q32.1	1.46934	0.00011458
	ADCY1	Promotor	chr7	45573810	1.10285	0.010106			STS	Xp22.32	1.40062	0.00179337
	ADCY1	Promotor	chr7	45573990	1.12405	0.0141231			STX16-NPEPL1	20q	-1.24345	0.0208282
	ADCY1	Body	chr7	45684858	-1.25583	0.00034976			STXBP5	6q24.3	-1.26737	0.017583
	ADCY1	Body	chr7	45682499	1.01465	0.025795			SUGCT	7p14.1	1.30189	0.00494341
	ADCY1	Body	chr7	45617333	1.03076	0.0290553			SUGP1	19p13.11	1.15542	0.0452715
	ADCY1	Body	chr7	45711207	1.03507	0.00166793			SULT1B1	4q13.3	1.24011	0.0470673
	ADCY10	Promotor	chr1	167905287	-1.08322	0.0454011			SYAP1	Xp22.2	1.31025	0.000883456
	ADCY2	Body	chr5	7593132	1.01941	0.0444041			SYCE2	19p13.2	-1.25276	0.0437706
	ADCY2	Body	chr5	7464251	1.02246	0.043027			SYDE2	1p22.3	1.31168	0.00541794
	ADCY2	Body	chr5	7756160	1.04722	0.0126901			SYNC	1p35.1	-1.28853	0.0381437
	ADCY2	Body	chr5	7749823	1.0507	0.0102095			SYNE2	14q23.2	1.25692	0.0111259
	ADCY2	Body	chr5	7610927	1.05142	0.0286623			SYT1	12cen-q21	1.18978	0.0443526
	ADCY2	Body	chr5	7797598	1.05442	0.0157763			SYTL2	11q14	-1.67308	0.000775377
	ADCY2	Body	chr5	7780963	1.05995	0.00034213			SYTL4	Xq21.33	1.22248	0.0312816
	ADCY2	Body	chr5	7798855	1.07626	0.00026387			TADA1	1q24.1	-1.23943	0.00283998
	ADCY2	Body	chr5	7684038	1.08276	0.00448733			TAF9B	Xq13.1-q21.1	-1.39211	0.000705697
	ADCY2	Body	chr5	7596340	1.08938	0.0383577			TARS	5p13.2	-1.24976	0.000449566
	ADCY2	Body	chr5	7803061	1.10743	0.0321837			TAT	16q22.1	-1.308	0.0179184
	ADCY2	Body	chr5	7770576	1.15183	0.00011821			TAX1BP3	17p13	-1.25923	0.0198937
	ADCY2	Body	chr5	7749784	1.16347	0.0367066			TBC1D2	9q22.33	-1.27627	0.00147015
	ADCY2	Body	chr5	7794161	1.20862	6.08e-06			TBC1D30	12q14.3	-1.20306	0.0444416
	ADCY2	Body	chr5	7494417	1.26222	0			TBL1Y	Yp11.2	-1.21931	0.0202159
	ADCY2	Body	chr5	7473967	1.29934	0.039434			TBR1	2q24	1.19078	0.0103709
	ADCY3	Body	chr2	24841684	-1.09412	0.00286681			TBX1	22q11.21	1.26192	0.030737
	ADCY3	Body	chr2	24872170	-1.04242	0.0206281			TCAF1	7q35	1.21635	0.0221343
	ADCY3	Body	chr2	24828043	1.10006	0.00085159			TCF20	22q13.3|22q13.3	1.21633	0.0198131
	ADCY4	Body	chr14	24319387	1.02546	0.0169996			TCF20	22q13.3|22q13.3	1.21633	0.0198131
	ADCY4	Body	chr14	24332587	1.09733	0.00505939			TCF24	8q13.1	-1.74167	0.00345833
	ADCY4	Body	chr14	24332763	1.13022	0.00749612			TCF3	19p13.3	1.23691	0.00442778
	ADCY4	Body	chr14	24334472	1.16536	0.049528			TCP10L2	6q27	-1.19667	0.0463814
	ADCY5	Promotor	chr3	123416914	-1.02481	0.0313628			TCP11X2		1.19926	0.0327686
	ADCY5	Body	chr3	123298934	1.03376	0.0480158			TCTE1	6p21.1	-1.23488	0.0095429
	ADCY5	Body	chr3	123320983	1.03492	0.0211931			TDRD15	2p24.1	-1.19619	0.0433029
	ADCY5	Body	chr3	123419339	1.03568	0.0261254			TEX261	2p13.3	1.15359	0.040427
	ADCY5	Body	chr3	123431498	1.03791	0.00314966			TGOLN2	2p11.2	1.15872	0.0403553
	ADCY5	Body	chr3	123419402	1.05026	0.0110892			THAP3	1p36.31	1.32822	0.00932819
	ADCY5	Body	chr3	123420312	1.05569	0.0200242			THOC2	Xq25-q26.3	-1.21409	0.0179227
	ADCY5	Body	chr3	123414893	1.0572	0.0478517			THRB	3p24.2	1.25636	0.0272407
	ADCY5	Body	chr3	123307788	1.05753	0.0434006			TIAL1	10q	-1.16447	0.0312193
	ADCY5	Body	chr3	123421881	1.06644	0.0281838			TIAL1.vdAug10-unspliced		1.48792	0.0254302
	ADCY5	Body	chr3	123420110	1.08067	0.0332305			TICRR	15q26.1	1.17514	0.0465885
	ADCY5	Body	chr3	123385088	1.12276	0.0303077			TIE1	1p34-p33	1.21219	0.0279823
	ADCY5	Body	chr3	123315020	1.15846	0.0305506			TIMM10	11q12.1	-1.25993	0.0415856
	ADCY6	Promotor	chr12	48787065	1.40331	0.00020092			TIMM21	18q22.3	1.1872	0.0382691
	ADCY6	Body	chr12	48768660	1.02005	0.0475807			TK2	16q22-q23.1	1.3123	0.00914645
	ADCY6	Body	chr12	48778591	1.05569	0.0428938			TLN2	15q22.2	1.18159	0.0448967
	ADCY7	Promotor	chr16	50287906	-1.04069	0.0477211			TM2D2	8p11.22	1.21551	0.0097279
	ADCY7	Promotor	chr16	50266221	1.06336	0.00845525			TMCO3	13q34	-1.32481	0.0237644
	ADCY7	Promotor	chr16	50266492	1.10478	0.0149093			TMEFF1	9q31	1.23283	0.048609
	ADCY7	Promotor	chr16	50266495	1.17073	0.045347			TMEM107	17p13.1	1.2904	0.0323705
	ADCY7	Promotor	chr16	50265523	1.21395	0.00792868			TMEM120A	7q11.23	1.49815	0.0323088
	ADCY7	Promotor	chr16	50266377	1.22285	0.0125352			TMEM123	11q22.1	1.2265	0.0424154
	ADCY7	Body	chr16	50303717	1.13622	0.0129384			TMEM126B	11q14.1	-1.18329	0.0493335
	ADCY8	Body	chr8	130884541	1.02643	0.0427133			TMEM159	16p12	1.32588	0.0449843
	ADCY8	Body	chr8	130935206	1.04261	0.0279705			TMEM165	4q12	-1.28194	0.0341884
	ADCY8	Body	chr8	131038981	1.19541	0.00064213			TMEM171	5q13.2	1.42232	0.00686541
	ADCY8	Body	chr8	130905403	1.63043	0.0385211			TMEM189	20q13.2	-1.23443	0.048451
	ADCY9	Promotor	chr16	4117458	1.03729	0.0285352			TMEM189-UBE2V1	20q13.2	-1.29348	0.0103555
	ADCY9	Body	chr16	3977539	1.017	0.0419581			TMEM192	4q32.3	1.3183	0.0105604
	ADCY9	Body	chr16	4030764	1.03008	0.0176776			TMEM209	7q32.2	1.21555	0.047857
	ADCY9	Body	chr16	4094744	1.07182	0.0218014			TMEM223	11q12.3	1.17456	0.0207313
	ADCY9	Body	chr16	4052331	1.08139	0.0354401			TMEM237	2q33.2	1.15031	0.0463522
	ADCY9	Body	chr16	4052364	1.08607	0.0469752			TMEM242	6q25.3	1.234	0.0290776
	ADCY9	Body	chr16	4052067	1.11704	0.035021			TMEM263	12q23.3	-1.18852	0.0430447
	ADCYAP1	Promotor	chr18	904849	-1.58154	0.0362118			TMEM33	4p13	1.20035	0.0269728
	ADCYAP1	Body	chr18	909516	-1.53348	0.0185681			TMEM37	2q14.2	-1.21469	0.0364851
	ADCYAP1	Body	chr18	909152	-1.47379	0.0132127			TMEM38A	19p13.11	-1.30703	0.00853675
	ADCYAP1	Body	chr18	909084	-1.39786	0.0356499			TMEM63B	6p21.1	1.27754	0.0213929
	ADCYAP1	Body	chr18	908743	1.25366	0.0329975			TMEM68	8q12.1	1.22979	0.0105315
	ADCYAP1R1	Promotor	chr7	31061903	1.06229	0.0270286			TMEM72	10q11.21	1.25787	0.00489116
	ADCYAP1R1	Body	chr7	31074169	1.13103	0.0237774			TMEM80	11p15.5	1.36171	0.00344601
	ADD1	Promotor	chr4	2843507	-1.41711	0.0162877			TMEM81	1q32.1	-1.32252	0.00159287
	ADD1	Promotor	chr4	2843285	-1.30786	0.0436624			TMEM97	17q11.2	1.38099	0.0387764
	ADD1	Promotor	chr4	2847112	1.04891	0.0236049			TMLHE	Xq28	1.46536	0.0177497
	ADD1	Promotor	chr4	2847561	1.05115	0.00579062			TMOD1	9q22.3	-1.28016	0.006213
	ADD1	Body	chr4	2923926	-1.01632	0.027721			TMTC1	12p11.22	1.38942	0.00314653
	ADD1	Body	chr4	2909723	1.03626	0.032263			TMTC4	13q32.3	-1.30374	0.00881137
	ADD2	Promotor	chr2	70768389	1.25795	0.0114178			TNFRSF11B	8q24	1.23889	0.0205394
	ADD2	Body	chr2	70676670	1.04501	0.0112317			TNFRSF21	6p21.1	1.23194	0.01557
	ADD2	Body	chr2	70686039	1.06011	0.0187884			TNFSF12	17p13	1.26723	0.0143185
	ADD3	Promotor	chr10	110082922	1.03055	0.0371732			TNNT1	19q13.4	1.25929	0.0368329
	ADD3	Promotor	chr10	110004887	1.07315	0.0102319			TNRC6B	22q13.1	-1.25687	0.0354859
	ADD3	Body	chr10	110114544	1.01673	0.0496188			TNS3	7p12.3	1.45238	0.00555444
	ADD3-AS1	Body	chr10	109972048	1.01409	0.0376774			TOP2A	17q21.2	-1.277	0.0248414
	ADD3-AS1	Body	chr10	109998756	1.04947	0.0261194			TPD52	8q21.13	-1.51804	0.010387
	ADD3-AS1	Body	chr10	109992591	1.09258	0.0188198			TPI1	12p13	-1.46414	0.000291134
	ADGB	Promotor	chr6	146598717	1.03669	0.0300595			TPM1	15q22.1	-1.41324	0.0161803
	ADGB	Body	chr6	146769044	-1.24303	0.00937529			TPP1	11p15	1.32384	0.0041939
	ADGB	Body	chr6	32371430	-1.10493	0.0178474			TPRG1	3q28	1.87143	4.18627e-05
	ADGB	Body	chr6	32326725	-1.06355	0.0303754			TPRG1	3q28	11.3366	1.15962e-09
	ADGB	Body	chr6	32326692	-1.06254	0.0334694			TRADD	16q22	1.23363	0.00367372
	ADGB	Body	chr6	32349250	-1.05068	0.0395002			TRAPPC4	11q23.3	1.2495	0.00940126
	ADGB	Body	chr6	32344735	-1.0308	0.0175959			TRAPPC4	11q23.3	1.2674	0.0118425
	ADGB	Body	chr6	32352930	-1.02093	0.0378117			TRHDE-AS1	12q21.1	-1.21729	0.0416414
	ADGB	Body	chr6	32341545	1.17802	0.0331257			TRIM13	13q14	-1.2463	0.0137206
	ADGRA1	Promotor	chr10	133086742	1.0533	0.00444813			TRIM64	11q14.3	-1.19744	0.0249455
	ADGRA1	Body	chr10	133123419	1.06677	0.0238821			TRIM69	15q21.1	-1.32771	0.026675
	ADGRA1-AS1	Promotor	chr2	206203529	1.01645	0.0469966			TRMT112	11q13.1	-1.33581	0.0167321
	ADGRA1-AS1	Promotor	chr10	133086858	1.03704	0.0334665			TRNT1	3p25.1	1.32075	0.00988154
	ADGRA1-AS1	Promotor	chr10	133087401	1.10562	0.0010752			TRUB2	9q34.11	1.30793	0.0025161
	ADGRA1-AS1	Body	chr10	133105337	1.04559	0.0394758			TSC1.pAug10-unspliced		1.33142	0.0409344
	ADGRA1-AS1	Body	chr10	133124092	1.09552	0.0286471			TSPAN1	1p34.1	1.20944	0.0319118
	ADGRA1-AS1	Body	chr2	206176086	1.13697	0.0007321			TSPAN4	11p15.5	-1.1673	0.044633
	ADGRA2	Body	chr8	37815206	-1.06471	0.00805007			TSPAN5	4q23	-1.75792	2.9493e-05
	ADGRA2	Body	chr8	37815088	-1.05633	0.016966			TSPYL2	Xp11.2	-1.40161	0.0106551
	ADGRA2	Body	chr8	37822464	1.02238	0.0458742			TST	22q13.1	1.22714	0.0429996
	ADGRA2	Body	chr8	37841172	1.04097	0.0299757			TTC36	11q23.3	1.2224	0.0242985
	ADGRA2	Body	chr8	37837531	1.0868	0.00514562			TTC5	14q11.2	1.20799	0.0288498
	ADGRA2	Body	chr8	37841988	1.0912	0.0495191			TTLL11	9q33.2	1.36125	0.0447711
	ADGRA2	Body	chr8	37797750	1.33171	0.0171746			TUBA3E	2q21.1	-1.2357	0.0484583
	ADGRA3	Body	chr4	22388502	1.01051	0.0251641			TUBAL3	10p15.1	1.19478	0.0213406
	ADGRA3	Body	chr4	22388310	1.01678	0.0138696			TXK	4p12	-1.27881	0.018451
	ADGRA3	Body	chr4	22475352	1.02383	0.00579759			TXLNG	Xp22.2	1.30724	0.0110557
	ADGRA3	Body	chr4	22413341	1.04648	0.00593468			TXLNGY	Yq11.222	-3.37732	5.88027e-14
	ADGRA3	Body	chr4	22391076	1.16059	7.476e-05			TXNDC16	14q22.1	1.27427	0.0290461
	ADGRA3	Body	chr4	22443245	1.17444	2.214e-05			TXNIP	1q21.1	1.61447	0.047268
	ADGRB1	Promotor	chr8	142462887	1.02222	0.0418518			UBA1	Xp11.23	1.25435	0.0147159
	ADGRB1	Promotor	chr8	142463663	1.0478	0.0208815			UBALD2	17q25.1	1.30937	0.00404362
	ADGRB1	Promotor	chr8	142463038	1.06736	0.00895855			UBAP1	9p13.3	-1.23989	0.0285574
	ADGRB1	Promotor	chr8	142463852	1.09019	0.0182629			UBASH3B	11q24.1	-1.16115	0.049323
	ADGRB1	Body	chr8	142465531	1.03515	0.0221625			UBE2D4	7p13	-1.20981	0.0354719
	ADGRB1	Body	chr8	142527752	1.03603	0.0302623			UBE2E2	3p24.2	-1.21258	0.0435824
	ADGRB1	Body	chr8	142538221	1.03978	0.0223884			UBE2H	7q32	1.27151	0.0180256
	ADGRB1	Body	chr8	142528275	1.04069	0.0290971			UBE2J2	1p36.33	1.2426	0.0180252
	ADGRB1	Body	chr8	142543307	1.04784	0.0413232			UBE2R2	9p13.3	1.23033	0.00790627
	ADGRB1	Body	chr8	142473513	1.05842	0.0069701			UBR3.mAug10-unspliced		-1.30299	0.0284151
	ADGRB1	Body	chr8	142528147	1.06005	0.00744907			UHRF1BP1L	12q23.1	-1.25021	0.0328013
	ADGRB2	Promotor	chr1	31765103	1.06943	0.0233931			UNC13B	9p13.3	-2.00996	6.95376e-05
	ADGRB2	Promotor	chr1	31760747	1.1443	0.00393288			UNC13C	15q21.3	-1.63561	0.00477916
	ADGRB2	Promotor	chr1	31765032	1.17068	0.00569484			UNC45B	17q12	-1.22949	0.0236356
	ADGRB2	Promotor	chr1	31761333	1.1805	0.00107355			USP21	1q22	-1.25754	0.0403429
	ADGRB2	Promotor	chr1	31760822	1.23689	0.00327958			USP26	Xq26.2	-1.36788	0.00166039
	ADGRB2	Promotor	chr1	31760620	1.41832	0.00705092			USP46	4q12	-1.24454	0.044165
	ADGRB2	Promotor	chr1	31761082	1.61881	0.0322899			USP49	6p21	-1.21739	0.029739
	ADGRB2	Body	chr1	31738066	1.02166	0.0213591			USP53	4q26	-1.30685	0.00712697
	ADGRB2	Body	chr1	31727334	1.02664	0.00475366			USP6	17p13	1.45426	0.0231101
	ADGRB2	Body	chr1	31736613	1.03488	0.0414128			USP9X	Xp11.4	1.27743	0.00536652
	ADGRB2	Body	chr1	31735858	1.05347	0.0330614			USP9Y	Yq11.2	-4.36828	1.5926e-15
	ADGRB2	Body	chr1	31739429	1.08493	0.0423451			UST	6q25.1	1.40712	0.0156989
	ADGRB3	Body	chr6	69105424	1.08275	0.0195055			UTP14A	Xq26.1	1.21847	0.0367315
	ADGRB3	Body	chr6	69232228	1.10078	0.0251921			UTY	Yq11	-12.2524	1.7228e-19
	ADGRB3	Body	chr6	68761396	1.11035	0.00358979			UXS1	2q12.2	-1.35408	0.0038276
	ADGRB3	Body	chr6	68778693	1.19011	0.0277201			VARS	6p21.3	1.23596	0.0236047
	ADGRD1	Promotor	chr12	130953470	1.06574	0.0356475			VAT1	17q21	-1.25785	0.0392384
	ADGRD1	Promotor	chr12	130953731	1.12114	0.0441645			VGF	7q22.1	1.15216	0.0438817
	ADGRD1	Promotor	chr12	130953737	1.16379	0.0142249			VKORC1L1	7q11.21	1.20675	0.0390296
	ADGRD1	Promotor	chr12	130953509	1.20451	0.0100119			VPS11		1.22597	0.0320355
	ADGRD1	Body	chr12	131009039	-1.00938	0.0200088			VPS18	15q15.1	1.17163	0.0268893
	ADGRD1	Body	chr12	131000974	1.02928	0.020116			VPS33A	12q24.31	1.20662	0.0387357
	ADGRD1	Body	chr12	131125292	1.02977	0.0428817			VPS37B	12q24.31	1.28126	0.00117999
	ADGRD1	Body	chr12	131141058	1.03135	3.486e-05			VPS72	1q21	-1.24493	0.049239
	ADGRD1	Body	chr12	131118834	1.03549	0.00089099			VSTM5	11q21	-1.20654	0.0120945
	ADGRD1	Body	chr12	131096750	1.03681	0.00083602			WAC	10p12.1|10p12.1-p11.2	1.15103	0.0377911
	ADGRD1	Body	chr12	131043765	1.03828	0.047081			WBP1L	10q24.32	1.3355	0.00247368
	ADGRD1	Body	chr12	131091542	1.03911	0.0223288			WDR13	Xp11.23	-1.22445	0.0357732
	ADGRD1	Body	chr12	130998755	1.04189	0.0299606			WDR55	5q31.3	-1.28546	0.00998119
	ADGRD1	Body	chr12	131035836	1.04481	0.039908			WDR5B	3q21.1	1.22691	0.0432228
	ADGRD1	Body	chr12	131084172	1.04727	0.0466232			WDR70	5p13.2	1.204	0.0458106
	ADGRD1	Body	chr12	131011525	1.04933	0.019562			WDR97	8q24.3	1.24481	0.0092405
	ADGRD1	Body	chr12	131104149	1.05157	0.0213034			WLS	1p31.3	1.4173	0.037429
	ADGRD1	Body	chr12	131105914	1.05741	0.048073			WNT11	11q13.5	1.22658	0.0385667
	ADGRD1	Body	chr12	131005981	1.07732	0.0321703			XIRP1	3p22.2	2.33229	0.00354431
	ADGRD1	Body	chr12	130983705	1.0778	0.0337025			XPO1	2p15	1.31577	0.00252801
	ADGRD1	Body	chr12	131076534	1.08397	0.0498847			XRCC4	5q14.2	1.4434	0.00624948
	ADGRD1	Body	chr12	130955383	1.09896	0.00330036			XYLT1	16p12.3	1.25074	0.0388817
	ADGRD1	Body	chr12	131138962	1.10605	0.0027996			YPEL1	22q11.2	1.28051	0.00646099
	ADGRD1	Body	chr12	131011741	1.14905	0.0172196			ZBBX	3q26.1	1.21429	0.0267446
	ADGRD1	Body	chr12	131035452	1.14987	0.0450375			ZBTB37	1q25.1	-1.31624	0.00904943
	ADGRD1	Body	chr12	131069195	1.15537	0.0180367			ZBTB4	17p13.1	1.21718	0.0446722
	ADGRD1	Body	chr12	131116541	1.19137	0.00042581			ZC2HC1A	8q21.12	1.32038	0.0322043
	ADGRD1	Body	chr12	130975348	1.25705	0.0130107			ZC3H12C	11q22.3	-1.20651	0.0398637
	ADGRD1	Body	chr12	131104909	1.29152	0.00889064			ZC3H6	2q13	-1.30555	0.00643222
	ADGRD1	Body	chr12	131104807	1.31165	0.00035519			ZC3HC1	7q32.2	-1.20225	0.00952942
	ADGRD1-AS1	Promotor	chr12	130995061	1.06118	0.0179543			ZDBF2	2q33.3	1.23792	0.0134124
	ADGRD2	Promotor	chr9	124451039	1.10548	0.00144885			ZDHHC14	6q25.3	1.28245	0.00809375
	ADGRD2	Body	chr9	124476876	1.06405	0.0236909			ZDHHC2	8p22	-1.5905	0.00761305
	ADGRE2	Body	chr19	14767999	1.08946	0.0145278			ZDHHC3	3p21.31	1.22755	0.0259913
	ADGRE2	Body	chr19	14733109	1.24212	0.0317754			ZDHHC5	11q12.1	-1.22883	0.040273
	ADGRE3	Body	chr19	14632849	1.0484	0.0205795			ZFP36	19q13.1	1.53418	0.0288732
	ADGRE5	Promotor	chr19	14380453	1.28018	0.0119546			ZFP69	1p34.2	1.24317	0.017332
	ADGRE5	Body	chr19	14406437	-1.13104	0.00233398			ZFX	Xp21.3	1.38704	1.8892e-05
	ADGRE5	Body	chr19	14385722	1.0482	0.00442335			ZFY	Yp11.3	-2.76741	9.33355e-12
	ADGRE5	Body	chr19	14402608	1.06744	0.0112324			ZHX2	8q24.13	1.25232	0.0242444
	ADGRE5	Body	chr19	14385764	1.08003	0.0132112			ZNF157	Xp11.2	1.15622	0.0284458
	ADGRE5	Body	chr19	14408308	1.18099	6.755e-05			ZNF18	17p11.2	-1.19923	0.0225999
	ADGRE5	Body	chr19	14382687	1.25493	0.00022909			ZNF260	19q13.12	1.23236	0.0190608
	ADGRF1	Body	chr6	47009798	1.13703	0.0420904			ZNF273	7q11.21	-1.34784	0.00611153
	ADGRF2	Promotor	chr6	47656149	1.23474	0.00055167			ZNF280D	15q21.3	1.22399	0.0215653
	ADGRF2	Promotor	chr6	47656014	1.2356	0.00230817			ZNF287	17p11.2	-1.31638	0.020265
	ADGRF2	Body	chr6	47680234	1.10353	0.0488386			ZNF331	19q13.42	1.44833	0.000180486
	ADGRF3	Body	chr2	26330917	1.03375	0.00049796			ZNF347	19q13.42	1.19745	0.0417376
	ADGRF3	Body	chr2	26315566	1.06704	0.0095884			ZNF367	9q22|9q22.32	-1.21446	0.0144332
	ADGRF4	Promotor	chr6	47698511	1.02607	0.0400423			ZNF382	19q13.12	1.30875	0.0205875
	ADGRF4	Promotor	chr6	47698189	1.09668	1.05e-06			ZNF385C	17q21.2	1.22565	0.0193742
	ADGRF4	Promotor	chr6	47698103	1.22126	1.766e-05			ZNF385D	3p24.3	1.28988	0.0295274
	ADGRF4	Promotor	chr6	47700307	1.32258	2.66e-06			ZNF398	7q36.1	1.30905	0.00661834
	ADGRF5	Promotor	chr6	46923204	1.07676	0.0191888			ZNF436	1p36	1.22141	0.0305042
	ADGRF5	Promotor	chr6	46949893	1.22	0.0016944			ZNF474	5q23.2	-1.30475	0.0337456
	ADGRF5	Promotor	chr6	46950095	1.38907	2.2e-07			ZNF503	10q22.2	1.24645	0.0373996
	ADGRF5	Body	chr6	46889086	-1.10494	0.0354508			ZNF510	9q22.33	1.21314	0.0400843
	ADGRF5	Body	chr6	46863431	1.01252	0.00275676			ZNF517	8q24.3	1.20197	0.0249162
	ADGRG1	Promotor	chr16	57627414	1.0245	0.0308967			ZNF518B	4p16.1	-1.19888	0.0417137
	ADGRG1	Promotor	chr16	57619789	1.02505	0.0364209			ZNF546	19q13.2	1.27126	0.0217964
	ADGRG1	Promotor	chr16	57619991	1.02784	0.0126157			ZNF557	19p13.2	1.2448	0.0104979
	ADGRG1	Promotor	chr16	57639990	1.03551	0.0334025			ZNF559-ZNF177	19p	1.4113	0.0063854
	ADGRG1	Promotor	chr16	57643327	1.03622	0.0272474			ZNF573	19q13.12	-1.24564	0.00281556
	ADGRG1	Promotor	chr16	57622370	1.04932	0.0452474			ZNF660	3p21.31	-1.25245	0.0290625
	ADGRG1	Promotor	chr16	57631595	1.05999	0.00184413			ZNF679	7q11.21	-1.53025	0.000161228
	ADGRG1	Promotor	chr16	57646827	1.06502	0.00643527			ZNF684	1p34.2	-1.2276	0.0243933
	ADGRG1	Promotor	chr16	57629714	1.06723	0.0182322			ZNF691	1p34.2	1.25882	0.0332836
	ADGRG1	Promotor	chr16	57627604	1.07191	0.0298384			ZNF711	Xq21.1	1.34369	0.00848471
	ADGRG1	Promotor	chr16	57650390	1.08075	0.00075094			ZNF776	19q13.43	-1.18308	0.0466816
	ADGRG1	Promotor	chr16	57620788	1.09771	0.005676			ZNF781	19q13.12	1.37683	0.00481692
	ADGRG1	Promotor	chr16	57638306	1.09927	0.00260544			ZNF81	Xp11.23	-1.20936	0.0465342
	ADGRG1	Promotor	chr16	57631746	1.10133	0.00525288			ZNF823	19p13.2	1.17982	0.03273
	ADGRG1	Promotor	chr16	57638119	1.17205	0.00275473			ZNF835	19q13.43	1.20243	0.0353288
	ADGRG1	Promotor	chr16	57628331	1.23142	0.0108965			ZNF862	7q36.1	-1.24249	0.0454055
	ADGRG1	Promotor	chr16	57646218	1.31781	0.0310649			ZNF99	19p12	1.15927	0.0249805
	ADGRG1	Promotor	chr16	57638169	1.33806	0.0114803			ZNRF1	16q23.1	-1.23577	0.0213808
	ADGRG1	Body	chr16	57663719	-1.10121	0.002077			ZRSR2	Xp22.1	1.19938	0.0386735
	ADGRG1	Body	chr16	57661805	1.01112	0.00985557			ZSCAN20	1p34.3	-1.21753	0.0303252
	ADGRG1	Body	chr16	57655958	1.05851	0.00911109			ZSWIM4.gAug10-unspliced		-1.32229	0.0136794
	ADGRG1	Body	chr16	57654071	1.06845	0.00600675
	ADGRG1	Body	chr16	57659187	1.0903	0.0296061
	ADGRG2	Promotor	chrX	19119857	-1.59582	0
	ADGRG2	Promotor	chrX	19123652	-1.50014	0
	ADGRG2	Promotor	chrX	19072759	-1.49652	0
	ADGRG2	Promotor	chrX	19119698	-1.44527	3.1e-07
	ADGRG2	Promotor	chrX	19123581	-1.41678	1.331e-05
	ADGRG2	Promotor	chrX	19120919	-1.36291	0
	ADGRG2	Promotor	chrX	19082871	-1.28287	0
	ADGRG2	Promotor	chrX	19082848	-1.13084	0
	ADGRG2	Promotor	chrX	19106404	-1.06497	3.455e-05
	ADGRG2	Promotor	chrX	19083800	-1.05659	8.39e-06
	ADGRG2	Promotor	chrX	19070897	-1.02214	4.776e-05
	ADGRG2	Promotor	chrX	19123132	2.27224	0
	ADGRG2	Promotor	chrX	19122240	8.55432	0
	ADGRG2	Promotor	chrX	19122419	8.85208	0
	ADGRG2	Promotor	chrX	19122815	8.92001	0
	ADGRG2	Promotor	chrX	19121859	15.7864	8e-08
	ADGRG2	Promotor	chrX	19122871	17.7269	1e-08
	ADGRG2	Body	chrX	18990071	-1.71125	0
	ADGRG2	Body	chrX	19017492	-1.6471	1e-08
	ADGRG2	Body	chrX	19005982	-1.41378	0
	ADGRG2	Body	chrX	19046374	-1.11	2.7e-07
	ADGRG2	Body	chrX	19036231	-1.08598	0
	ADGRG2	Body	chrX	19064372	-1.08404	0.0163833
	ADGRG2	Body	chrX	19065714	-1.07076	5e-08
	ADGRG2	Body	chrX	19034208	-1.06552	3.657e-05
	ADGRG2	Body	chrX	18993009	-1.05631	0.0261841
	ADGRG2	Body	chrX	18994907	-1.02367	0.00974865
	ADGRG2	Body	chrX	19032527	1.03982	0.0145543
	ADGRG3	Promotor	chr16	57669487	1.02015	0.0392728
	ADGRG3	Body	chr16	57678760	1.0527	0.018808
	ADGRG4	Promotor	chrX	136304680	-1.7828	0
	ADGRG4	Promotor	chrX	136304868	-1.75945	0
	ADGRG4	Promotor	chrX	136304705	-1.22339	0
	ADGRG4	Promotor	chrX	136303095	-1.16792	3.014e-05
	ADGRG4	Promotor	chrX	136300515	-1.0941	0.00370362
	ADGRG4	Promotor	chrX	136300278	-1.04564	0.00098145
	ADGRG4	Promotor	chrX	136304023	-1.04208	0.00015622
	ADGRG4	Promotor	chrX	136300509	-1.02119	0.0159775
	ADGRG4	Promotor	chrX	136305953	1.04205	0.0110838
	ADGRG4	Promotor	chrX	136300298	1.20067	0.00125413
	ADGRG4	Body	chrX	136342158	-1.34859	1e-08
	ADGRG4	Body	chrX	136368113	2.42057	0
	ADGRG5	Body	chr16	57572800	1.04683	0.0320635
	ADGRG6	Body	chr6	142437853	1.00909	0.0341221
	ADGRG6	Body	chr6	142443880	1.05173	0.00871982
	ADGRG7	Body	chr3	100682355	1.08713	0.0043764
	ADGRG7	Body	chr3	100682439	1.09063	0.0135676
	ADGRL1	Promotor	chr19	14197755	-1.22979	0.0349995
	ADGRL1	Promotor	chr17	75155636	-1.01176	0.0414835
	ADGRL1	Promotor	chr19	14194400	1.07082	0.00061706
	ADGRL1	Body	chr17	75144806	1.05597	0.013299
	ADGRL1	Body	chr19	14166098	1.14753	0.00082621
	ADGRL2	Promotor	chr1	81699462	1.04316	0.0065642
	ADGRL2	Promotor	chr1	81800283	1.88473	0.00771341
	ADGRL3	Body	chr4	61590936	1.04971	0.015086
	ADGRL3	Body	chr4	61932848	1.18225	0.0135991
	ADGRL3	Body	chr4	61933366	1.18472	0.0015946
	ADGRL3-AS1	Promotor	chr4	61496736	1.02021	0.0113739
	ADGRL3-AS1	Body	chr4	61647016	-1.01717	0.0285371
	ADGRL3-AS1	Body	chr4	61890381	1.02355	0.0234393
	ADGRL3-AS1	Body	chr4	61514103	1.06391	0.00408934
	ADGRV1	Promotor	chr5	90557466	-1.26508	0.0232692
	ADGRV1	Body	chr5	91066161	-1.09817	0.00841276
	ADGRV1	Body	chr5	91053733	-1.07103	0.0394953
	ADGRV1	Body	chr5	91073417	-1.06135	0.0423299
	ADGRV1	Body	chr5	91053971	-1.03697	0.0149736
	ADGRV1	Body	chr5	90853875	-1.01766	0.0108313
	ADGRV1	Body	chr5	90709981	-1.01539	0.0424181
	ADGRV1	Body	chr5	90803239	1.09852	0.0210198
	ADGRV1	Body	chr5	90606729	1.12076	0.0177003
	ADGRV1	Body	chr5	90613166	1.1314	0.0240929
	ADGRV1	Body	chr5	90613937	1.13248	0.00873259
	ADGRV1	Body	chr5	90605063	1.30366	0.00321424
	ADGRV1	Body	chr5	90871583	1.30976	0.00171317
	ADGRV1	Body	chr5	90956647	2.00494	0
	ADH5	Promotor	chr4	99089894	1.44151	0.0211316
	ADH5	Body	chr4	99087046	1.02172	0.0185704
	ADH5	Body	chr4	99085758	1.16698	0.00125885
	ADH5	Body	chr4	99085696	1.20203	0.00011429
	ADH7	Body	chr4	99416103	1.03084	0.0379664
	ADHFE1	Promotor	chr8	66432429	-1.29322	0.0403714
	ADHFE1	Body	chr8	66436856	1.08566	0.00824611
	ADHFE1	Body	chr8	66460263	1.16205	0.00261567
	ADHFE1	Body	chr8	66458852	1.17453	0.037315
	ADHFE1	Body	chr8	66451439	1.22632	0.00060374
	ADHFE1	Body	chr8	66440143	1.27712	0.0149718
	ADI1	Promotor	chr2	3517855	1.1758	0.0236495
	ADIPOR1	Promotor	chr1	202956242	1.01733	0.0326655
	ADIPOR2	Promotor	chr12	1698138	1.03456	0.0457023
	ADIPOR2	Body	chr12	1768293	1.01135	0.00390246
	ADIPOR2	Body	chr12	1781755	1.07011	0.00019848
	ADIRF	Promotor	chr10	75782595	-1.19221	0.0189881
	ADIRF	Promotor	chr10	75782664	-1.12957	0.0179027
	ADIRF	Promotor	chr10	75782543	-1.10971	0.0168207
	ADIRF	Promotor	chr10	86968320	1.45414	0.0261631
	ADIRF	Body	chr10	76175655	-1.05266	0.0177568
	ADIRF	Body	chr10	76040476	1.02947	0.0174557
	ADIRF	Body	chr10	75532836	1.03525	0.0475287
	ADIRF	Body	chr10	75742067	1.03836	0.0270184
	ADIRF	Body	chr10	75547445	1.04585	0.0138779
	ADIRF	Body	chr10	75956663	1.04856	0.0314848
	ADIRF	Body	chr10	75565579	1.04871	0.0342961
	ADIRF	Body	chr10	76286112	1.05176	0.00686046
	ADIRF	Body	chr10	76087434	1.05454	0.00061553
	ADIRF	Body	chr10	75498049	1.06202	0.0412204
	ADIRF	Body	chr10	76178370	1.06342	0.0341239
	ADIRF	Body	chr10	75664140	1.11241	0.0113817
	ADIRF	Body	chr10	76444400	1.22246	1.078e-05
	ADIRF	Body	chr10	75773816	1.24943	0.00109448
	ADIRF	Body	chr10	86968814	1.34051	0.0041757
	ADIRF	Body	chr10	75993788	1.41732	0.00416461
	ADK	Body	chr10	74418425	-1.1627	0.00511391
	ADK	Body	chr10	74181815	-1.07567	0.0120334
	ADK	Body	chr10	74169149	1.03038	0.00319068
	ADK	Body	chr10	74678351	1.03128	0.0124633
	ADK	Body	chr10	74548808	1.06414	0.00512192
	ADK	Body	chr10	74207145	1.07517	0.0242992
	ADK	Body	chr10	74292634	1.11543	0.00617488
	ADK	Body	chr10	74669514	1.13187	0.00244908
	ADK	Body	chr10	74628318	1.17517	0.0422039
	ADK	Body	chr10	74384912	1.33976	0
	ADM	Promotor	chr11	10304019	1.13527	0.00315009
	ADM	Promotor	chr11	10303707	1.16654	0.00013345
	ADM	Promotor	chr11	10304563	1.27367	0.00602729
	ADM	Promotor	chr11	10304230	1.356	0.00249607
	ADM	Promotor	chr11	10304552	1.49746	0.00521865
	ADM	Promotor	chr11	10303892	1.50831	0.00189315
	ADM	Promotor	chr11	10303872	1.55323	0.00200205
	ADM	Promotor	chr11	10304261	1.69308	0.00097666
	ADM	Body	chr11	10306429	1.24976	0.0436639
	ADM	Body	chr11	10306322	1.3995	0.0138782
	ADM2	Promotor	chr22	50485460	1.06072	0.00794775
	ADM2	Body	chr22	50483083	1.05911	0.0443858
	ADM5	Promotor	chr19	49689481	1.09427	0.00194181
	ADM5	Promotor	chr19	49689805	1.27568	0.00527421
	ADNP	Body	chr20	50891278	1.0937	0.00339742
	ADNP2	Promotor	chr18	80107988	1.15377	0.00431154
	ADNP2	Body	chr18	80117587	1.01156	0.0434869
	ADO	Promotor	chr10	100989283	1.03209	0.0291666
	ADO	Promotor	chr10	62803866	1.15834	0.00506308
	ADORA1	Promotor	chr1	203127441	1.26951	0.030795
	ADORA2A	Promotor	chr22	24431145	1.09181	0.0223656
	ADORA2A-AS1	Promotor	chr22	24495197	1.09588	0.0172835
	ADORA2A-AS1	Promotor	chr22	24494721	1.11383	0.0454665
	ADORA2A-AS1	Promotor	chr22	24495189	1.14668	0.00442376
	ADORA2A-AS1	Promotor	chr22	24495160	1.15982	0.0254624
	ADORA2A-AS1	Promotor	chr22	24495172	1.20138	0.00558386
	ADORA2A-AS1	Promotor	chr22	24495184	1.22923	0.014433
	ADORA2A-AS1	Body	chr22	24482482	1.10616	0.00025035
	ADORA2A-AS1	Body	chr22	24446021	1.16821	0.00283418
	ADORA2A-AS1	Body	chr22	24466601	1.17374	1.9e-07
	ADORA2A-AS1	Body	chr22	24467003	1.24127	2.63e-06
	ADORA2B	Promotor	chr17	15944097	1.05369	0.0270701
	ADORA3	Promotor	chr1	111503263	1.02818	0.0273513
	ADORA3	Body	chr1	111518598	1.15026	0.0290396
	ADORA3	Body	chr1	111515936	1.35863	0.0401147
	ADPGK	Promotor	chr15	72784844	1.0403	0.00106516
	ADPGK	Body	chr15	72775801	1.0532	0.00331896
	ADPGK	Body	chr15	72752685	1.10721	0.0361258
	ADPGK	Body	chr15	72782745	1.13197	0.0139151
	ADPGK-AS1	Promotor	chr15	72781938	1.02887	0.00027447
	ADPGK-AS1	Promotor	chr15	72782762	1.1393	0.0139018
	ADPGK-AS1	Body	chr15	72785635	1.09285	0.0153383
	ADPGK-AS1	Body	chr15	72785851	1.27493	0.00142703
	ADPRHL1	Promotor	chr13	113454397	1.02195	0.04098
	ADPRHL1	Promotor	chr13	113454199	1.04268	0.0124154
	ADPRHL1	Promotor	chr13	113454117	1.07453	0.00783418
	ADPRHL1	Promotor	chr13	113446153	1.13424	0.00645727
	ADPRHL1	Promotor	chr13	113450092	1.15208	0.018763
	ADPRHL1	Body	chr13	113426074	1.05062	0.0395576
	ADPRHL1	Body	chr13	113433077	1.09081	0.0165722
	ADPRHL1	Body	chr13	113452028	1.11358	0.00096163
	ADPRHL1	Body	chr13	113437815	1.40785	0.00034859
	ADPRM	Promotor	chr17	10698683	1.31272	0.0306699
	ADPRM	Promotor	chr17	10698716	1.4299	0.00019366
	ADRA1A	Body	chr8	26854760	1.0636	0.00126808
	ADRA1A	Body	chr8	26769936	1.08172	4.068e-05
	ADRA1A	Body	chr8	26824596	1.08314	0.0373598
	ADRA1A	Body	chr8	26764227	1.26435	0.0011385
	ADRA1B	Promotor	chr5	159916863	1.11872	0.0426556
	ADRA1B	Body	chr5	159937021	1.02504	0.00146486
	ADRA1B	Body	chr5	159971662	1.03131	0.00749463
	ADRA1B	Body	chr5	159918052	1.12197	0.0483286
	ADRA1D	Body	chr20	4221503	-1.19543	0.0359778
	ADRA1D	Body	chr20	4234292	1.17489	0.00486547
	ADRA2A	Promotor	chr10	111075748	1.09659	0.00185531
	ADRA2B	Promotor	chr2	96116287	1.34003	0.0138411
	ADRA2B	Promotor	chr2	96116151	1.53915	0.00291405
	ADRA2C	Promotor	chr4	3766827	-1.44083	0.0183733
	ADRA2C	Promotor	chr4	3765441	1.18905	0.0325652
	ADRA2C	Promotor	chr4	3765345	1.25468	0.00445614
	ADRB1	Promotor	chr10	114044818	-1.21536	0.040284
	ADRB1	Promotor	chr10	114045916	1.16701	0.0298929
	ADRB1	Promotor	chr10	114045682	1.19208	0.0448976
	ADRB1	Promotor	chr10	114043080	1.29617	0.0265932
	ADRB2	Promotor	chr5	148828477	-1.29857	0.0157322
	ADRB3	Body	chr8	37965043	1.13474	0.0432314
	ADRM1	Body	chr20	62306386	1.03266	0.0143549
	ADSL	Body	chr22	40358105	1.02098	0.0414149
	ADSL	Body	chr22	40347854	1.16516	0.00502863
	ADSS1	Promotor	chr14	104723598	1.11876	0.00164762
	ADSS1	Promotor	chr14	104723485	1.13795	0.00040134
	ADSS1	Promotor	chr14	104723062	1.14027	0.00035823
	ADSS1	Promotor	chr14	104729478	1.28747	0.00250254
	ADSS1	Body	chr1	244445763	1.02378	0.0358878
	ADSS1	Body	chr14	104742176	1.03251	0.00365893
	ADSS1	Body	chr14	104743237	1.03868	0.0285787
	ADSS1	Body	chr1	244419278	1.03965	0.044685
	ADSS1	Body	chr1	244410051	1.0494	0.0211604
	ADSS1	Body	chr14	104740042	1.07482	0.00251047
	ADSS1	Body	chr14	104741378	1.11322	0.00026
	ADTRP	Promotor	chr6	11779707	1.09612	0.0385356
	ADTRP	Body	chr6	11763552	1.04312	2.33e-05
	ADTRP	Body	chr6	11714328	1.04509	0.00120216
	ADTRP	Body	chr6	11771259	1.05037	0.0283475
	ADTRP	Body	chr6	11771239	1.07483	0.0195316
	ADTRP	Body	chr6	11766334	1.13623	0.0412656
	ADTRP	Body	chr6	11732278	1.17365	0.00897923
	AEBP1	Body	chr7	44108076	1.03187	0.0222785
	AEBP2	Body	chr12	19446199	1.00842	0.0461533
	AEN	Promotor	chr15	88621209	1.13894	0.049508
	AFAP1	Promotor	chr4	7893744	1.03191	0.00200848
	AFAP1	Promotor	chr4	7905495	1.04772	0.0329999
	AFAP1	Promotor	chr4	7885881	1.25566	0.00073699
	AFAP1	Promotor	chr4	7938851	1.27382	0.0489744
	AFAP1	Body	chr4	7793396	1.01039	0.0279212
	AFAP1	Body	chr4	7763268	1.01661	0.0103409
	AFAP1	Body	chr4	7829060	1.03407	0.00700387
	AFAP1	Body	chr4	7786598	1.04323	0.0149097
	AFAP1	Body	chr4	7823817	1.07601	0.0418303
	AFAP1	Body	chr4	7824529	1.18117	0.0368749
	AFAP1	Body	chr4	7828307	1.38708	0.00176276
	AFAP1	Body	chr4	7828691	1.45939	0.0003629
	AFAP1	Body	chr4	7828491	1.75584	0.00048905
	AFAP1L1	Promotor	chr5	149271189	1.08651	0.0011902
	AFAP1L1	Body	chr5	149277374	1.01501	0.00184716
	AFAP1L1	Body	chr5	149297288	1.01867	0.00899123
	AFAP1L1	Body	chr5	149301012	1.03959	0.0138463
	AFAP1L1	Body	chr5	149314300	1.1118	0.0211434
	AFAP1L1	Body	chr5	149277239	1.22125	1.38e-06
	AFAP1L2	Promotor	chr10	114405430	1.10059	0.00098082
	AFAP1L2	Promotor	chr10	114405195	1.1233	0.0434967
	AFAP1L2	Promotor	chr10	114405164	1.12646	0.00619537
	AFAP1L2	Promotor	chr10	114405089	1.13673	0.00129412
	AFAP1L2	Promotor	chr10	114404880	1.19411	0.0148658
	AFAP1L2	Promotor	chr10	114404954	1.24316	0.0115812
	AFAP1L2	Body	chr10	114385934	1.0606	0.0412299
	AFAP1L2	Body	chr10	114359447	1.06987	0.00130983
	AFAP1L2	Body	chr10	114309108	1.07999	0.017828
	AFAP1L2	Body	chr10	114379991	1.09552	0.00386171
	AFAP1L2	Body	chr10	114386763	1.11163	0.0206652
	AFAP1L2	Body	chr10	114403400	1.68798	0.0113284
	AFDN	Promotor	chr6	167840414	1.03308	0.0205277
	AFDN	Body	chr6	167931807	1.0119	0.0172056
	AFDN	Body	chr6	167932510	1.01312	0.0222721
	AFDN	Body	chr6	167866714	1.02962	0.00400112
	AFDN	Body	chr6	167932570	1.07221	0.00791421
	AFDN	Body	chr6	167907201	1.1261	0.0218442
	AFDN-DT	Body	chr6	167825004	1.15387	0.0258064
	AFDN-DT	Body	chr6	167825383	1.22813	0.0135559
	AFF1	Promotor	chr4	87006825	-1.46746	0.0236064
	AFF1	Promotor	chr4	86939804	1.25328	0.00696823
	AFF1	Body	chr4	87130367	-1.01113	0.0246084
	AFF1	Body	chr4	87024633	1.02678	0.00796917
	AFF1	Body	chr4	86972869	1.02903	0.00647982
	AFF1	Body	chr4	87034201	1.09362	0.00756674
	AFF1	Body	chr4	87011225	1.09846	0.00298457
	AFF1	Body	chr4	87020009	1.10396	0.0137077
	AFF1	Body	chr4	87119595	1.1179	0.00078192
	AFF1	Body	chr4	87099703	1.11869	0.00210903
	AFF1	Body	chr4	87059939	1.14538	0.0309112
	AFF1	Body	chr4	87068595	1.15488	0.00119938
	AFF1	Body	chr4	87103528	1.15774	0.0228484
	AFF1	Body	chr4	87066948	1.17041	0.00575867
	AFF1	Body	chr4	87009288	1.39119	0.0162438
	AFF2	Promotor	chrX	148718910	-1.69929	0
	AFF2	Promotor	chrX	148718512	-1.51046	0
	AFF2	Promotor	chrX	148718419	-1.44156	0
	AFF2	Promotor	chrX	148718546	-1.15942	1e-08
	AFF2	Promotor	chrX	148500041	-1.12419	0.00995149
	AFF2	Promotor	chrX	148500520	6.8482	0
	AFF2	Promotor	chrX	148500398	6.87173	0
	AFF2	Promotor	chrX	148500415	7.25839	0
	AFF2	Promotor	chrX	148500548	9.78361	0
	AFF2	Promotor	chrX	148500612	11.7822	0
	AFF2	Promotor	chrX	148500999	15.6199	0
	AFF2	Promotor	chrX	148500532	16.5443	0
	AFF2	Promotor	chrX	148500606	19.347	0
	AFF2	Promotor	chrX	148500550	19.8147	0
	AFF2	Promotor	chrX	148500901	20.1679	0
	AFF2	Body	chrX	148530547	-1.69742	0.00170028
	AFF2	Body	chrX	148504529	-1.66288	0
	AFF2	Body	chrX	148721569	-1.59642	0
	AFF2	Body	chrX	148915683	-1.51458	0
	AFF2	Body	chrX	148516869	-1.35009	0
	AFF2	Body	chrX	148546516	-1.29848	0
	AFF2	Body	chrX	148543139	-1.28995	4.33e-06
	AFF2	Body	chrX	148885441	-1.23376	2.52e-06
	AFF2	Body	chrX	148940796	-1.22545	7.6e-07
	AFF2	Body	chrX	148822987	-1.18404	0
	AFF2	Body	chrX	148865308	-1.14204	0.00662125
	AFF2	Body	chrX	148545860	-1.14123	3e-08
	AFF2	Body	chrX	148599659	-1.10813	1.5e-07
	AFF2	Body	chrX	148823859	-1.05178	0.00534712
	AFF2	Body	chrX	148546308	-1.03509	0.00192566
	AFF2	Body	chrX	148610297	-1.03341	0.00467086
	AFF2	Body	chrX	148950227	1.0818	0.0300505
	AFF2	Body	chrX	148502029	1.2017	6.129e-05
	AFF2	Body	chrX	148854430	2.06049	0
	AFF2	Body	chrX	148501758	13.2143	0
	AFF2	Body	chrX	148501788	15.5604	0
	AFF2	Body	chrX	148501752	20.7096	0
	AFF2	Body	chrX	148501206	92.6796	0
	AFF3	Promotor	chr2	100106647	1.07551	0.0005522
	AFF3	Body	chr2	100045405	-1.02516	0.0341931
	AFF3	Body	chr2	99646927	-1.00902	0.0335997
	AFF3	Body	chr2	99835877	1.01687	0.025575
	AFF3	Body	chr2	99705978	1.0189	0.0279549
	AFF3	Body	chr2	99673883	1.0247	0.01023
	AFF3	Body	chr2	99673016	1.0414	0.0430152
	AFF3	Body	chr2	100068730	1.04792	0.00870325
	AFF3	Body	chr2	99860987	1.05646	0.00686525
	AFF3	Body	chr2	99616156	1.05652	0.0306013
	AFF3	Body	chr2	99880297	1.07821	0.0030722
	AFF3	Body	chr2	99672821	1.09491	0.00714088
	AFF3	Body	chr2	100070230	1.10562	0.0384905
	AFF4	Promotor	chr5	132954346	1.01484	0.0462795
	AFG1L	Body	chr6	108295605	1.10615	0.00160988
	AFG1L	Body	chr6	108445583	1.13357	0.00868158
	AFG3L1P	Promotor	chr16	89971526	1.0213	0.0347326
	AFG3L1P	Promotor	chr16	89971674	1.03731	0.0124972
	AFG3L1P	Body	chr16	90000017	1.03474	0.0141918
	AFMID	Body	chr17	78207002	-1.03993	0.0209217
	AFP	Promotor	chr4	73435391	1.01818	0.0133238
	AFTPH	Promotor	chr2	64524175	-1.86256	0.0160724
	AFTPH	Promotor	chr2	64527173	1.03678	0.0193321
	AFTPH	Body	chr2	64578166	1.00973	0.0251018
	AGAP1	Body	chr2	235670824	-1.26583	0.0336783
	AGAP1	Body	chr2	235579295	-1.15916	0.0493178
	AGAP1	Body	chr2	235849594	-1.02462	0.0491142
	AGAP1	Body	chr2	235807252	-1.01703	0.0238989
	AGAP1	Body	chr2	235803226	1.00773	0.0413219
	AGAP1	Body	chr2	235799478	1.00854	0.0381757
	AGAP1	Body	chr2	235711103	1.00952	0.0379385
	AGAP1	Body	chr2	235744209	1.00955	0.0394938
	AGAP1	Body	chr2	235535614	1.01049	0.0497088
	AGAP1	Body	chr2	236109655	1.01195	0.0355124
	AGAP1	Body	chr2	235711180	1.01422	0.0286034
	AGAP1	Body	chr2	236045801	1.01817	0.0266675
	AGAP1	Body	chr2	235896765	1.02069	0.0133928
	AGAP1	Body	chr2	235765844	1.0235	0.00425971
	AGAP1	Body	chr2	236014677	1.02634	0.0497422
	AGAP1	Body	chr2	235813124	1.02983	0.0165813
	AGAP1	Body	chr2	235678065	1.03211	0.00824384
	AGAP1	Body	chr2	235601124	1.03271	0.0318662
	AGAP1	Body	chr2	236101785	1.03301	0.0362314
	AGAP1	Body	chr2	235765612	1.03558	0.00051756
	AGAP1	Body	chr2	235857296	1.03561	0.0210383
	AGAP1	Body	chr2	235958442	1.04095	0.0422048
	AGAP1	Body	chr2	236050236	1.04366	0.0135109
	AGAP1	Body	chr2	235940539	1.04931	0.0233774
	AGAP1	Body	chr2	235765651	1.05087	0.0253409
	AGAP1	Body	chr2	235534172	1.05258	0.046142
	AGAP1	Body	chr2	235524148	1.05643	0.0464984
	AGAP1	Body	chr2	235715560	1.06105	1.235e-05
	AGAP1	Body	chr2	235940884	1.06198	0.0405656
	AGAP1	Body	chr2	235779527	1.06338	0.0218574
	AGAP1	Body	chr2	235862329	1.08075	0.0458773
	AGAP1	Body	chr2	235501204	1.08141	0.0340354
	AGAP1	Body	chr2	235727392	1.08886	0.0428519
	AGAP1	Body	chr2	235614717	1.09333	0.0132397
	AGAP1	Body	chr2	235671507	1.10631	0.0116908
	AGAP1	Body	chr2	235707381	1.11246	0.00364901
	AGAP1	Body	chr2	235641985	1.11456	0.00324077
	AGAP1	Body	chr2	235497382	1.1289	0.00609506
	AGAP1	Body	chr2	235660268	1.12964	0.00163587
	AGAP1	Body	chr2	235598506	1.20005	0.00116241
	AGAP1	Body	chr2	235611574	1.21193	0.0139778
	AGAP1	Body	chr2	235669339	1.21677	0.0162581
	AGAP1	Body	chr2	235703354	1.22614	2.367e-05
	AGAP1	Body	chr2	235674315	1.28089	0.00687102
	AGAP1	Body	chr2	235644464	1.28381	0.00212821
	AGAP11	Promotor	chr10	86974723	1.06787	0.0431718
	AGAP11	Body	chr10	87009088	-1.08772	0.0261683
	AGAP2	Promotor	chr12	57742461	1.04199	0.0236914
	AGAP2	Promotor	chr12	57739399	1.13351	0.0273967
	AGAP2	Body	chr12	57728557	1.07564	0.0132736
	AGAP2	Body	chr12	57736626	1.2792	0.0175196
	AGAP3	Promotor	chr7	151085451	1.11196	0.0377608
	AGAP3	Promotor	chr7	151085567	1.65722	0.00423988
	AGAP3	Promotor	chr7	151106677	1.85541	0.0423994
	AGAP3	Body	chr7	151134468	-1.16351	0.00261924
	AGAP3	Body	chr7	151110420	1.04041	0.00928716
	AGAP7P	Promotor	chr10	46108275	1.01372	0.0415496
	AGBL1	Body	chr15	86554603	1.01571	0.0314045
	AGBL1	Body	chr15	86631905	1.02068	0.0187163
	AGBL1	Body	chr15	86871724	1.02423	0.00980017
	AGBL1	Body	chr15	86174463	1.04906	0.0011014
	AGBL1	Body	chr15	86853290	1.13104	0.0434723
	AGBL1	Body	chr15	86556108	1.14844	7.404e-05
	AGBL1	Body	chr15	86165076	1.16766	0.0477652
	AGBL1	Body	chr15	86261846	1.27609	0.0233111
	AGBL2	Body	chr11	47710479	1.02057	0.0152235
	AGBL2	Body	chr11	47690783	1.05003	0.0064888
	AGBL3	Body	chr7	134988338	1.03568	0.0428159
	AGBL3	Body	chr7	135077050	1.12103	0.0480518
	AGBL4	Promotor	chr1	50024154	-1.29919	0.0239553
	AGBL4	Promotor	chr1	50024150	-1.25329	0.0360364
	AGBL4	Body	chr1	49866863	1.02107	0.0286566
	AGBL4	Body	chr1	48817951	1.0234	0.0330998
	AGBL4	Body	chr1	49045659	1.03097	0.0438728
	AGBL4	Body	chr1	48573235	1.05515	0.0131446
	AGBL4	Body	chr1	48873265	1.08345	0.00010987
	AGBL4	Body	chr1	48645799	1.11618	0.00181849
	AGBL4	Body	chr1	49351925	1.1185	0.00725489
	AGBL4	Body	chr1	48931842	1.92687	0.00050955
	AGER	Body	chr14	102304571	-1.76202	0.0241521
	AGER	Body	chr6	32182878	1.04683	0.0333697
	AGER	Body	chr6	32182807	1.12383	0.0186357
	AGFG1	Body	chr2	227479584	1.04609	0.0300696
	AGFG1	Body	chr2	227510391	1.08948	0.00486953
	AGFG1	Body	chr2	227511547	1.10369	0.00541384
	AGK	Promotor	chr7	141550623	1.14204	0.0067999
	AGK	Body	chr7	141652829	-1.07961	1.45e-06
	AGK	Body	chr7	141586160	1.04721	0.00073408
	AGK	Body	chr7	141650063	1.13279	0.0415512
	AGK	Body	chr7	141648958	1.16059	0.00103614
	AGL	Promotor	chr1	99849864	-1.36386	0.0489269
	AGL	Promotor	chr1	99860934	1.03736	0.0114329
	AGL	Promotor	chr1	99861254	1.05043	0.0228233
	AGL	Promotor	chr1	99860781	1.11811	0.0209371
	AGL	Promotor	chr1	99860794	1.13615	0.0118408
	AGL	Body	chr1	99872318	1.01276	0.0477117
	AGL	Body	chr1	99923707	1.12105	0.00592591
	AGL	Body	chr1	99853954	1.12406	0.00318872
	AGMAT	Body	chr1	15572881	1.02491	0.0331426
	AGMAT	Body	chr1	15582469	1.09006	0.0325771
	AGMAT	Body	chr1	15583670	1.20507	0.00066739
	AGMO	Body	chr7	15305409	1.02048	0.0118995
	AGMO	Body	chr7	15326485	1.02878	0.00972659
	AGO1	Promotor	chr1	35882757	1.06307	0.0289722
	AGO2	Body	chr8	140620585	1.01112	0.0440449
	AGO2	Body	chr8	140564107	1.01664	0.0466358
	AGO2	Body	chr8	140549131	1.02083	0.0374019
	AGO2	Body	chr8	140561944	1.02253	0.0400238
	AGO2	Body	chr8	140578843	1.02709	0.00115055
	AGO2	Body	chr8	140555984	1.03228	0.0438662
	AGO2	Body	chr8	140534273	1.05347	0.0443621
	AGO2	Body	chr8	140573604	1.05482	0.00133979
	AGO2	Body	chr8	140578650	1.06983	0.0151098
	AGO2	Body	chr8	140594924	1.0858	0.0107792
	AGO2	Body	chr8	140600093	1.20006	0.00960341
	AGO3	Body	chr1	36042566	1.04654	0.0270192
	AGO4	Promotor	chr1	35806803	1.05808	0.00101087
	AGO4	Body	chr1	35853378	1.04834	0.016261
	AGPAT1	Body	chr6	32170482	1.01364	0.0211051
	AGPAT1	Body	chr6	32170492	1.0344	0.0137598
	AGPAT1	Body	chr6	32169283	1.03504	0.0292255
	AGPAT1	Body	chr6	32169339	1.04266	0.00548022
	AGPAT2	Promotor	chr9	136688321	1.02777	0.0487675
	AGPAT3	Promotor	chr21	43947300	1.01071	0.0464297
	AGPAT3	Promotor	chr21	43924315	1.01473	0.0260857
	AGPAT3	Promotor	chr21	43948521	1.0151	0.0164249
	AGPAT3	Promotor	chr21	43946701	1.01789	0.00174445
	AGPAT3	Promotor	chr21	43921366	1.02017	0.0185721
	AGPAT3	Promotor	chr21	43943592	1.02268	0.0407443
	AGPAT3	Promotor	chr21	43907362	1.02385	0.00517464
	AGPAT3	Promotor	chr21	43879760	1.04892	0.00244658
	AGPAT3	Promotor	chr21	43920006	1.05203	0.00253178
	AGPAT3	Promotor	chr21	43944528	1.05928	0.0239573
	AGPAT3	Promotor	chr21	43879855	1.09033	0.00231086
	AGPAT3	Promotor	chr21	43879417	1.09791	0.0294416
	AGPAT3	Promotor	chr21	43884872	1.18779	0.0313326
	AGPAT3	Body	chr21	43974928	1.05328	0.0144094
	AGPAT3	Body	chr21	43974858	1.07281	0.0198689
	AGPAT4	Promotor	chr6	161255004	-1.06198	0.0085245
	AGPAT4	Body	chr6	161204963	-1.02527	0.043263
	AGPAT4-IT1	Promotor	chr6	161162483	-1.05768	0.0355881
	AGPAT4-IT1	Promotor	chr6	161162448	-1.04485	0.0357967
	AGPAT5	Body	chr8	6726798	1.01622	0.00094145
	AGPS	Body	chr2	177416593	1.02672	0.0242571
	AGR2	Promotor	chr7	16805227	1.0841	0.0117074
	AGR2	Body	chr7	16801686	1.03718	0.0227962
	AGR3	Promotor	chr7	16882796	1.01574	0.0473679
	AGR3	Promotor	chr7	16882074	1.01946	0.00773206
	AGRN	Body	chr1	1053924	-1.0461	0.0420669
	AGRN	Body	chr1	1042128	1.03765	0.0130571
	AGRN	Body	chr1	1034444	1.06361	0.0477608
	AGRN	Body	chr1	1053242	1.06405	0.00965953
	AGRN	Body	chr1	1051513	1.09002	0.00096592
	AGRN	Body	chr1	1027270	1.10187	0.00125102
	AGRN	Body	chr1	1025380	1.11114	0.0493347
	AGRN	Body	chr1	1032180	1.13422	0.020059
	AGRN	Body	chr1	1040170	1.2222	0.0355256
	AGRN	Body	chr1	1040286	1.23139	0.0471032
	AGRN	Body	chr1	1040846	1.28494	0.034929
	AGRP	Promotor	chr16	67483525	1.0174	0.0169285
	AGRP	Promotor	chr16	67484209	1.0175	0.0223436
	AGT	Promotor	chr1	230716029	1.01539	0.029049
	AGT	Promotor	chr1	230713772	1.09831	0.0261562
	AGTPBP1	Promotor	chr9	85742596	1.65644	0.00156958
	AGTPBP1	Body	chr9	85694226	1.01742	0.045665
	AGTPBP1	Body	chr9	85692931	1.01992	0.00916755
	AGTR1	Promotor	chr3	148730083	1.03396	0.0300149
	AGTR1	Promotor	chr3	148719217	1.04393	0.0355474
	AGTR1	Promotor	chr3	148738732	1.05577	0.00189265
	AGTR1	Promotor	chr3	148698520	1.08872	0.0217788
	AGTR2	Promotor	chrX	116170264	1.24751	1.38e-06
	AGTRAP	Promotor	chr1	11735879	1.27413	0.00144209
	AGTRAP	Body	chr1	11737850	1.041	0.0313867
	AGXT2	Promotor	chr5	35049152	1.08231	0.00525325
	AGXT2	Body	chr5	35032677	-1.25989	0.0213187
	AGXT2	Body	chr5	35002812	1.01532	0.0152538
	AGXT2	Body	chr5	35031634	1.04528	0.0477792
	AGXT2	Body	chr5	35046886	1.04591	0.00585484
	AGXT2	Body	chr5	35033506	1.0525	0.0254094
	AGXT2	Body	chr5	35003371	1.11296	0.0290563
	AHCTF1	Promotor	chr1	246932814	1.03954	0.0453418
	AHCTF1	Body	chr1	246919438	-1.01191	0.0290164
	AHCTF1	Body	chr1	246874329	1.01618	0.00102753
	AHCTF1	Body	chr1	246908121	1.01931	0.0422829
	AHCTF1	Body	chr1	246899489	1.03026	0.0164984
	AHCTF1	Body	chr1	246927688	1.08951	0.0058319
	AHCY	Promotor	chr20	34304401	1.03492	0.0077221
	AHCYL1	Promotor	chr1	109984636	-1.2555	0.0371671
	AHCYL1	Promotor	chr1	110000247	1.01528	0.0265794
	AHCYL1	Promotor	chr1	110003376	1.01943	0.0100076
	AHCYL1	Promotor	chr1	109988621	1.04711	0.00491278
	AHCYL1	Promotor	chr1	110003639	1.08121	0.00143831
	AHCYL1	Promotor	chr1	109996648	1.14232	4.11e-06
	AHCYL1	Promotor	chr1	110007507	1.18221	0.00429134
	AHCYL2	Body	chr7	129269010	1.0418	0.0487874
	AHCYL2	Body	chr7	129388799	1.07529	0.010951
	AHCYL2	Body	chr7	129405193	1.64456	1e-08
	AHCYL2	Body	chr7	129405014	1.68674	0
	AHDC1	Promotor	chr1	27561555	-1.23381	0.00708606
	AHDC1	Promotor	chr1	27604128	-1.18975	0.0466154
	AHDC1	Promotor	chr1	27567413	1.08582	0.0298943
	AHDC1	Promotor	chr1	27569431	1.10123	0.00044387
	AHDC1	Promotor	chr1	27573187	1.14863	0.0016324
	AHDC1	Promotor	chr1	27555088	1.20196	0.00399418
	AHDC1	Body	chr1	27550756	1.01684	0.0136743
	AHDC1	Body	chr1	27547746	1.03277	0.0353183
	AHDC1	Body	chr1	27548062	1.03978	0.0270108
	AHDC1	Body	chr1	27544234	1.05409	0.00763425
	AHDC1	Body	chr1	27542103	1.12694	0.0415109
	AHI1	Promotor	chr6	135496580	1.06525	0.0297289
	AHI1	Body	chr6	135331570	1.0363	0.001887
	AHI1	Body	chr6	135488360	1.04694	0.00531302
	AHI1-DT	Body	chr6	135624760	1.0915	0.0233874
	AHI1-DT	Body	chr6	135537849	1.09629	0.024445
	AHNAK	Promotor	chr11	62536599	1.06098	0.0254155
	AHNAK	Body	chr11	62453280	1.01754	0.026795
	AHNAK	Body	chr11	62500226	1.03002	0.0368506
	AHNAK	Body	chr11	62530185	1.04141	0.0223842
	AHNAK	Body	chr11	62462440	1.07764	0.0434865
	AHNAK	Body	chr11	62500160	1.09203	0.00031886
	AHNAK	Body	chr11	62444315	1.13626	0.01462
	AHNAK2	Promotor	chr14	104978548	1.21914	0.0445138
	AHNAK2	Body	chr14	104970803	1.08358	0.00641388
	AHNAK2	Body	chr14	104973219	1.11122	0.00151873
	AHNAK2	Body	chr14	104973575	1.13334	0.00472801
	AHNAK2	Body	chr14	104970756	1.14035	0.0132062
	AHNAK2	Body	chr14	104970635	1.16005	0.0120203
	AHNAK2	Body	chr14	104972343	1.25284	0.00058585
	AHR	Body	chr7	17331641	1.14122	0.00839999
	AHR	Body	chr7	17299759	1.36672	0.0284447
	AHRR	Body	chr5	344102	-1.49028	0.0289217
	AHRR	Body	chr5	308378	-1.02838	0.025327
	AHRR	Body	chr5	373262	1.0929	0.00952013
	AHRR	Body	chr5	379624	1.10442	0.0396731
	AHRR	Body	chr5	322619	1.1246	0.0447138
	AHRR	Body	chr5	319317	1.18933	0.0128326
	AHRR	Body	chr5	343941	1.20064	0.0390391
	AHRR	Body	chr5	400616	1.23978	0.030145
	AHRR	Body	chr5	320772	1.41189	0.0186921
	AHSA1	Body	chr14	77466191	1.02433	0.04879
	AHSA2P	Promotor	chr2	61176475	1.1072	0.0225739
	AHSA2P	Promotor	chr2	61179355	1.12333	0.0340384
	AHSA2P	Body	chr2	61185225	1.14509	0.0144596
	AHSG	Promotor	chr3	186612265	1.01665	0.0183192
	AHSG	Promotor	chr3	186613236	1.0315	0.00867055
	AHSP	Promotor	chr16	31527912	1.06381	0.00592231
	AHSP	Promotor	chr16	31527234	1.07177	0.00653493
	AHSP	Promotor	chr16	31527624	1.08679	0.00439516
	AIF1	Body	chr6	31616437	1.0156	0.0304507
	AIF1L	Promotor	chr9	131095120	1.11676	0.0204146
	AIF1L	Promotor	chr9	109120511	1.13996	0.0246188
	AIF1L	Body	chr9	131117231	-1.16866	0.0371103
	AIF1L	Body	chr9	131109934	1.0141	0.0365918
	AIF1L	Body	chr9	131101808	1.03725	0.0063225
	AIF1L	Body	chr9	131102652	1.08426	0.0124457
	AIF1L	Body	chr9	131097936	1.09418	0.0132328
	AIF1L	Body	chr9	131098077	1.12712	0.00204521
	AIFM1	Promotor	chrX	130137116	-1.04252	0.00650151
	AIFM1	Promotor	chrX	130138084	-1.02822	0.044312
	AIFM1	Promotor	chrX	130138647	1.02949	0.0243238
	AIFM1	Promotor	chrX	130166989	1.40073	5e-08
	AIFM1	Promotor	chrX	130166847	3.97654	0
	AIFM1	Promotor	chrX	130165827	7.1268	0
	AIFM1	Promotor	chrX	130165966	8.86344	0
	AIFM1	Promotor	chrX	130166255	11.3397	0
	AIFM1	Promotor	chrX	130165949	16.2962	0
	AIFM1	Promotor	chrX	130165975	18.1587	0
	AIFM1	Promotor	chrX	130165973	20.6621	0
	AIFM1	Promotor	chrX	130166115	23.8656	0
	AIFM1	Promotor	chrX	130165700	30.2467	0
	AIFM1	Promotor	chrX	130166229	42.7201	0
	AIFM1	Promotor	chrX	130165558	93.4725	0
	AIFM1	Body	chrX	130163030	-1.39856	0
	AIFM1	Body	chrX	130157268	1.07389	0.00080638
	AIFM1	Body	chrX	130165392	36.346	0
	AIFM2	Promotor	chr10	70133260	1.07933	0.0249883
	AIFM2	Promotor	chr10	70132336	1.16891	0.00816769
	AIFM2	Body	chr10	70116632	1.02131	0.0282425
	AIFM2	Body	chr10	70118519	1.15705	0.00182231
	AIFM3	Promotor	chr22	20965014	-1.23921	0.0090037
	AIFM3	Promotor	chr22	20963817	1.04363	0.00026795
	AIFM3	Promotor	chr22	20967070	1.06325	0.0250336
	AIFM3	Promotor	chr22	20964706	1.16952	0.00024976
	AIFM3	Body	chr22	20979416	-1.4747	0.0473453
	AIFM3	Body	chr22	20976393	1.04307	0.0323884
	AIFM3	Body	chr22	20979306	1.05527	0.0052122
	AIG1	Body	chr6	143164873	1.07506	0.00641144
	AIG1	Body	chr6	143164812	1.16284	0.00073316
	AIG1	Body	chr6	143164800	1.21187	0.00846637
	AIM2	Promotor	chr1	159077372	1.0496	0.0494138
	AIMP1	Promotor	chr4	106322585	1.03511	0.0461506
	AIMP2	Body	chr7	6020932	1.04416	0.00053372
	AIMP2	Body	chr7	6017755	1.08838	4.536e-05
	AIMP2	Body	chr7	6011723	1.10501	0.0199998
[truncated: 64,541 more rows]

## Sheet: Baseline Trans. Validation
Overlap Transcriptomics 2nd Cohort	Study Cohort	Gene.Symbol	B_FoldChange Female/Male	pValue		Validation Cohort	Gene.Symbol	B_FoldChange Female/Male	pValue
		AAGAB	-1.21329	0.0490949			AAGAB	-1.14695	0.00791224
		ABR	1.39308	0.00693446			ABR	1.19828	0.00737772
		ACSM5	-1.61023	0.000354267			ACSM5	-1.36165	0.00768399
		ACSS2	1.30759	0.0145882			ACSS2	1.12695	0.0351699
		ADAMTSL4	1.4551	0.0201139			ADAMTSL4	1.22876	0.0190381
		ADPRHL1	-1.45506	0.00424846			ADPRHL1	-1.29808	0.0267233
		AGL	-1.18055	0.0359381			AGL	-1.51349	0.00322374
		AIMP2	-1.5389	0.00153591			AIMP2	-1.72821	0.00014073
		AKAP2	1.26439	0.0366741			AKAP2	1.1664	0.0283832
		ALDH1A1	-2.00837	1.61244e-05			ALDH1A1	-1.77566	0.000534033
		ALDH2	1.99349	0.000128919			ALDH2	1.38385	0.000688388
		AMN1	-1.34321	0.0071548			AMN1	-1.34468	0.00659745
		APOPT1	-1.19737	0.0392313			APOPT1	-1.20711	0.00552589
		ARCN1	1.24506	0.023171			ARCN1	1.12124	0.0440483
		ARPP21	1.63395	0.00103835			ARPP21	1.60879	0.00555814
		ATAD2	1.28629	0.0186865			ATAD2	1.09729	0.037434
		ATRNL1	-4.39871	0.00130808			ATRNL1	-2.3231	0.00138861
		AURKA	-1.87327	0.000122678			AURKA	-1.53848	0.000432325
		BAZ1B	1.18946	0.0366478			BAZ1B	1.15853	0.0499561
		BRD8	1.23672	0.00957242			BRD8	1.13097	0.0382114
		C12orf75	2.45887	0.0022403			C12orf75	3.41525	0.00264104
		C19orf47	-1.22524	0.0126304			C19orf47	-1.1437	0.00228393
		CAT	1.29178	0.0417816			CAT	1.32076	0.0110856
		CBWD1	-1.22231	0.0307523			CBWD1	-1.26246	0.00393229
		CBWD5	-1.24163	0.00755547			CBWD5	-1.29037	0.00449484
		CCDC69	-1.2722	0.016936			CCDC69	-1.42306	0.000568841
		CCT4	1.21691	0.0118554			CCT4	1.18526	0.0168867
		CD24	-3.19517	3.73639e-12			CD24	-1.363	0.00219971
		CD38	-2.29677	6.98886e-06			CD38	-1.61292	0.000504213
		CD99	-1.8419	5.19143e-07			CD99	-1.44259	0.00282073
		CD99	-1.95426	6.0967e-07			CD99	-1.44259	0.00282073
		CDC5L	1.17905	0.0479581			CDC5L	1.19556	0.0349924
		CDH20	-1.5488	0.000302154			CDH20	-1.28198	0.00982454
		CERS6	-2.05917	1.01039e-05			CERS6	-1.21684	0.026199
		CHIC1	-1.31218	0.00808595			CHIC1	-1.36718	0.000234119
		COL24A1	1.48031	0.00372887			COL24A1	1.10296	0.0304475
		CTH	1.27735	0.0443062			CTH	1.25894	0.00651276
		CTXN3	-1.76889	0.000487302			CTXN3	-1.78556	0.00653923
		CYP27A1	-1.6035	0.00472913			CYP27A1	-1.11778	0.0365643
		DCTN2	-1.20947	0.0334493			DCTN2	-1.18767	0.0214051
		DCXR	1.5212	0.0111763			DCXR	1.38756	0.0236223
		DDX23	1.16369	0.014891			DDX23	1.18415	0.00571892
		DDX3X	1.65708	1.26869e-06			DDX3X	1.69744	2.28682e-08
		DDX3Y	-80.6897	7.16914e-31			DDX3Y	-6.48196	4.21634e-17
		DEPDC7	1.68024	0.0003748			DEPDC7	1.17955	0.0330643
		DLG1	1.35293	0.00115492			DLG1	1.11295	0.0347186
		DNAAF2	1.2968	0.00552528			DNAAF2	1.16528	0.0430064
		DYNC1I1	-1.32769	0.0166218			DYNC1I1	-1.11938	0.0226875
		EIF1AX	1.68718	2.26109e-08			EIF1AX	1.91132	1.90097e-07
		EIF1AY	-124.242	7.40999e-30			EIF1AY	-115.69	1.88893e-18
		EIF2S3	2.24405	1.76044e-08			EIF2S3	1.71902	5.40716e-09
		ENO3	-1.37738	0.00103951			ENO3	-1.19233	0.0261253
		EPB41L5	1.28767	0.0392477			EPB41L5	1.21526	0.022013
		EYA1	-2.72504	0.000591173			EYA1	-1.62875	0.000619711
		FAM210B	-1.5095	0.000109217			FAM210B	-1.96561	0.00290099
		FOXP1	1.43954	0.00490354			FOXP1	1.15067	0.0462022
		FOXP2	1.31049	0.0440768			FOXP2	1.24768	0.0146823
		FPR3	1.3428	0.0146494			FPR3	1.33838	0.0497187
		FRMD6	-1.70456	0.0025606			FRMD6	-1.4	0.000455215
		FTMT	-1.24249	0.0402205			FTMT	-1.30452	0.020866
		GADL1	-1.38131	0.0389824			GADL1	-1.54379	0.0116169
		GGNBP2	1.26317	0.0116708			GGNBP2	1.13349	0.0426153
		GGT7	-3.55815	6.56009e-08			GGT7	-2.07942	3.46194e-05
		GIT2	1.193	0.03444			GIT2	1.18975	0.0361906
		GPD1	-1.74977	9.10522e-05			GPD1	-1.52394	0.000662713
		GRB10	2.57404	9.50862e-06			GRB10	1.29127	0.0207344
		GTDC1	-1.45689	0.000351116			GTDC1	-1.2286	0.000654214
		GTF3A	-1.17885	0.0443606			GTF3A	-1.21377	0.0107418
		HECTD4	1.1929	0.0155978			HECTD4	1.24249	0.0003248
		HNRNPH3	1.24865	0.0356045			HNRNPH3	1.15805	0.0223649
		HSPA1A	1.38724	0.0284877			HSPA1A	1.1998	0.00896294
		HSPB1	1.20744	0.0194834			HSPB1	1.46317	0.000161907
		IDH3B	-1.23581	0.0396602			IDH3B	-1.64445	0.00647182
		IGF1R	1.54071	0.000262584			IGF1R	1.23339	0.0417755
		IKBKB	-1.89213	0.000181087			IKBKB	-1.33678	0.000535733
		IMPACT	-1.3839	0.00447811			IMPACT	-1.22108	0.00151185
		INSR	1.29634	0.0101396			INSR	1.23264	0.0212116
		IQCJ	1.44475	0.0230918			IQCJ	1.11585	0.0294731
		IQSEC2	-1.24156	0.0110499			IQSEC2	-1.12445	0.0127802
		IREB2	-1.21025	0.0370785			IREB2	-1.12891	0.0275123
		IRX3	-2.48076	5.35888e-11			IRX3	-2.08272	1.07435e-08
		KDM3A	1.37043	0.00178965			KDM3A	1.16482	0.0188329
		KDM5C	1.2838	0.00179534			KDM5C	1.25366	0.000478138
		KDM5D	-3.68787	7.809e-14			KDM5D	-4.76066	2.34453e-18
		KDM6A	1.81309	8.32492e-08			KDM6A	1.58932	1.1309e-08
		KHDRBS3	1.36287	0.000419276			KHDRBS3	1.32765	0.0199837
		KIAA1841	1.35949	0.000932766			KIAA1841	1.14041	0.0085818
		KIAA2022	1.22091	0.031764			KIAA2022	1.10072	0.0266743
		LAMP2	1.22246	0.0310883			LAMP2	1.38805	0.0268591
		LDHA	-1.67885	0.00246202			LDHA	-1.92926	0.00917072
		LDHB	2.11849	0.014011			LDHB	1.62787	0.039397
		LINC00260	1.21012	0.0467261			LINC00260	1.27582	0.0316435
		LINC01089	-1.33785	0.0011631			LINC01089	-1.19104	0.0461552
		LONRF1	-1.44281	0.0133382			LONRF1	-1.21975	0.0279646
		LPL	2.02325	0.00231239			LPL	1.60078	0.0352927
		LRP4	1.51159	0.00473232			LRP4	1.20617	0.0185705
		LRRC7	1.38551	0.0453415			LRRC7	1.44365	0.00431196
		MAOB	1.42531	0.00149257			MAOB	1.46394	0.0111632
		MAP3K5	1.3605	0.0346664			MAP3K5	1.18669	0.0493683
		MAPK6	-1.31877	0.0188399			MAPK6	-1.40215	0.00107341
		MED28	-1.30811	0.0428403			MED28	-1.19098	0.00908975
		MIF4GD	-1.2661	0.0113853			MIF4GD	-1.11435	0.0348977
		MPPED2	1.56308	0.0115661			MPPED2	1.2641	0.0478285
		MRPS10	-1.2192	0.0192938			MRPS10	-1.31419	0.00744763
		MYBL1	-1.28667	0.0242568			MYBL1	-1.13859	0.0371414
		N4BP2L1	1.29054	0.00950993			N4BP2L1	1.18921	0.0465709
		NABP2	-1.23565	0.0275151			NABP2	-1.1174	0.0298421
		NCOA3	-1.39746	0.0113082			NCOA3	-1.61854	0.000216024
		NDFIP2	-1.32281	0.0158736			NDFIP2	-1.1808	0.0183891
		NLGN4Y	-1.76186	0.000120719			NLGN4Y	-1.11474	0.00840609
		NMNAT1	-1.59563	0.000442253			NMNAT1	-1.21667	0.00863025
		NPNT	1.51648	0.0261977			NPNT	1.31461	0.0155911
		NRIP1	-1.57378	0.0013136			NRIP1	-1.49045	0.000135167
		NUP85	1.30734	0.00996375			NUP85	1.25083	0.000470974
		OARD1	1.21009	0.0449946			OARD1	1.24646	0.00823375
		OR52K2	-1.16539	0.0498094			OR52K2	-1.24145	0.0184194
		ORC5	1.29584	0.014341			ORC5	1.12659	0.0264447
		OTOS	-1.21979	0.013459			OTOS	-1.14451	0.0224088
		PAIP2B	1.48807	0.0318164			PAIP2B	1.61622	0.00286944
		PALLD	1.22955	0.0437192			PALLD	1.21966	0.00901342
		PARP3	-1.35929	0.021928			PARP3	-1.08135	0.0401575
		PFKFB1	-1.30355	0.0272177			PFKFB1	-1.48992	0.044509
		PGK1	-1.40197	0.00477105			PGK1	-1.46087	0.0053205
		PHKA1	-1.66871	0.00330165			PHKA1	-1.73422	0.00331518
		PHKB	-1.5342	0.000278269			PHKB	-1.43666	0.00932981
		PLXNC1	1.82808	0.00119922			PLXNC1	1.50798	0.0110376
		PNOC	1.21172	0.0212951			PNOC	1.11743	0.021572
		POLA1	1.256	0.0156444			POLA1	1.13637	0.03421
		POLR3B	1.20916	0.0437151			POLR3B	1.23095	0.0321124
		PRKAG3	-1.5179	0.0127016			PRKAG3	-1.59058	0.0134433
		PRKY	-1.54047	2.22779e-05			PRKY	-1.26655	0.000914366
		PRRX1	1.60798	0.00120167			PRRX1	1.29695	0.0291543
		PSTPIP2	-1.69601	0.00847741			PSTPIP2	-1.82673	0.0007005
		PUDP	1.83646	1.00249e-07			PUDP	1.26745	0.00107126
		RBBP7	1.39204	0.000177639			RBBP7	1.40631	0.000147727
		RCAN2	-1.91814	0.000909554			RCAN2	-1.44297	0.00433175
		RNF185	1.2351	0.0370588			RNF185	1.37717	0.0199417
		RPP40	-1.38453	8.44294e-05			RPP40	-1.09576	0.0130869
		RPS4Y1	-26.5121	6.52827e-29			RPS4Y1	-129.574	1.3695e-20
		RPS4Y2	-2.53336	1.73576e-11			RPS4Y2	-2.25406	6.29913e-11
		RRM1	1.1872	0.0289833			RRM1	1.16004	0.0275409
		RYR3	2.95561	0.00761727			RYR3	1.71476	0.026146
		SCAP	1.28081	0.0116332			SCAP	1.11565	0.00285766
		SETBP1	-1.1798	0.039012			SETBP1	-1.47227	0.0345644
		SH3RF2	-1.63371	0.0108942			SH3RF2	-1.53918	0.00243904
		SLC12A2	-1.63514	0.00195665			SLC12A2	-1.72525	0.00321628
		SLC16A7	2.05315	0.00357486			SLC16A7	1.41517	0.0120737
		SLC1A3	1.46048	0.016219			SLC1A3	1.30026	0.00805097
		SLC38A3	-1.3044	0.0247983			SLC38A3	-1.26849	0.0390845
		SLC43A1	1.42848	0.0221984			SLC43A1	1.42235	0.000290437
		SMIM20	-1.24643	0.0272099			SMIM20	-1.28839	0.0493856
		SPATS2L	-1.43582	0.00230856			SPATS2L	-1.29635	0.000176696
		SPX	1.5731	0.0128091			SPX	1.2963	0.0102666
		SRPK3	-1.25538	0.0299864			SRPK3	-1.12671	0.0473579
		SRRD	-1.23918	0.0329119			SRRD	-1.19226	0.0227852
		STRIP2	1.46934	0.00011458			STRIP2	1.42649	0.000138762
		STS	1.40062	0.00179337			STS	1.18811	0.00919375
		SYAP1	1.31025	0.000883456			SYAP1	1.27772	0.000840124
		SYNE2	1.25692	0.0111259			SYNE2	1.3452	1.4532e-05
		TAF9B	-1.39211	0.000705697			TAF9B	-1.3396	0.00426551
		TBL1Y	-1.21931	0.0202159			TBL1Y	-1.07965	0.0388595
		TCAF1	1.21635	0.0221343			TCAF1	1.39117	0.0290307
		THAP3	1.32822	0.00932819			THAP3	1.11909	0.0410095
		TLN2	1.18159	0.0448967			TLN2	1.56427	0.0244006
		TMEM123	1.2265	0.0424154			TMEM123	1.18144	0.0286698
		TMEM192	1.3183	0.0105604			TMEM192	1.12578	0.0147132
		TMEM38A	-1.30703	0.00853675			TMEM38A	-1.40833	0.00168588
		TMEM72	1.25787	0.00489116			TMEM72	1.19797	0.0333978
		TMTC1	1.38942	0.00314653			TMTC1	1.25889	0.00874809
		TNS3	1.45238	0.00555444			TNS3	1.08492	0.0499245
		TPI1	-1.46414	0.000291134			TPI1	-1.41898	0.00153427
		TPRG1	11.3366	1.15962e-09			TPRG1	1.96666	0.00419521
		TPRG1	1.87143	4.18627e-05			TPRG1	1.96666	0.00419521
		TXLNG	1.30724	0.0110557			TXLNG	1.8336	1.47819e-05
		TXLNGY	-3.37732	5.88027e-14			TXLNGY	-6.50919	9.71676e-16
		TXNDC16	1.27427	0.0290461			TXNDC16	1.24484	0.0328853
		UBA1	1.25435	0.0147159			UBA1	1.19346	0.00989012
		UBE2H	1.27151	0.0180256			UBE2H	1.13111	0.0354988
		UHRF1BP1L	-1.25021	0.0328013			UHRF1BP1L	-1.21066	0.0327285
		UNC13B	-2.00996	6.95376e-05			UNC13B	-1.41468	0.00246337
		UNC13C	-1.63561	0.00477916			UNC13C	-1.91264	0.00924512
		UNC45B	-1.22949	0.0236356			UNC45B	-1.15894	0.0338881
		USP46	-1.24454	0.044165			USP46	-1.14609	0.0120226
		USP6	1.45426	0.0231101			USP6	1.55124	0.00119951
		USP9X	1.27743	0.00536652			USP9X	1.35956	0.00226275
		USP9Y	-4.36828	1.5926e-15			USP9Y	-4.3986	1.38986e-18
		UTY	-12.2524	1.7228e-19			UTY	-7.01045	6.04196e-21
		ZDBF2	1.23792	0.0134124			ZDBF2	1.23149	0.00273413
		ZFX	1.38704	1.8892e-05			ZFX	1.33841	7.24787e-06
		ZFY	-2.76741	9.33355e-12			ZFY	-4.02215	3.08478e-09
		ZNF280D	1.22399	0.0215653			ZNF280D	1.26662	0.00052138
		ZNF518B	-1.19888	0.0417137			ZNF518B	-1.1729	0.0397813
		ZNF684	-1.2276	0.0243933			ZNF684	-1.1491	0.0128435
		ZNF711	1.34369	0.00848471			ZNF711	1.20379	0.00143852
		ZNF781	1.37683	0.00481692			ZNF781	1.16149	0.0255994
		ZRSR2	1.19938	0.0386735			ZRSR2	1.39252	0.00177901

## Sheet: DMR analysis
DMR_ID	seqnames	start	end	width	strand	value	area	cluster	indexStart	indexEnd	L	clusterL	p.value	fwer	p.valueArea	fwerArea	UCSC_RefGene_Name	UCSC_RefGene_Accession
DMR_1	chrX	135343664	135345243	1579	*	-5.29976	111.295	493977	158643	158663	21	21	0	0	0	0	ZNF75D	NM_007131
DMR_1	chrX	135343664	135345243	1579	*	-5.29976	111.295	493977	158643	158663	21	21	0	0	0	0	ZNF75D	NR_110381
DMR_1	chrX	135343664	135345243	1579	*	-5.29976	111.295	493977	158643	158663	21	21	0	0	0	0	ZNF449	NM_152695
DMR_2	chrX	48897698	48898513	815	*	-5.26491	110.563	489042	156334	156354	21	21	0	0	0	0	TIMM17B	NM_005834
DMR_2	chrX	48897698	48898513	815	*	-5.26491	110.563	489042	156334	156354	21	21	0	0	0	0	TIMM17B	NM_001167947
DMR_2	chrX	48897698	48898513	815	*	-5.26491	110.563	489042	156334	156354	21	21	0	0	0	0	PQBP1	NM_001167992
DMR_2	chrX	48897698	48898513	815	*	-5.26491	110.563	489042	156334	156354	21	21	0	0	0	0	PQBP1	NM_001032383
DMR_2	chrX	48897698	48898513	815	*	-5.26491	110.563	489042	156334	156354	21	21	0	0	0	0	PQBP1	NM_001032384
DMR_2	chrX	48897698	48898513	815	*	-5.26491	110.563	489042	156334	156354	21	21	0	0	0	0	PQBP1	NM_144495
DMR_2	chrX	48897698	48898513	815	*	-5.26491	110.563	489042	156334	156354	21	21	0	0	0	0	PQBP1	NM_001032382
DMR_2	chrX	48897698	48898513	815	*	-5.26491	110.563	489042	156334	156354	21	21	0	0	0	0	PQBP1	NM_001167990
DMR_2	chrX	48897698	48898513	815	*	-5.26491	110.563	489042	156334	156354	21	21	0	0	0	0	PQBP1	NM_005710
DMR_2	chrX	48897698	48898513	815	*	-5.26491	110.563	489042	156334	156354	21	21	0	0	0	0	PQBP1	NM_001032381
DMR_2	chrX	48897698	48898513	815	*	-5.26491	110.563	489042	156334	156354	21	21	0	0	0	0	PQBP1	NM_001167989
DMR_3	chrX	136496495	136498021	1526	*	-5.15633	103.127	494127	158701	158720	20	20	0	0	0	0	HTATSF1	NM_014500
DMR_3	chrX	136496495	136498021	1526	*	-5.15633	103.127	494127	158701	158720	20	20	0	0	0	0	HTATSF1	NM_001163280
DMR_4	chrX	47144651	47145568	917	*	-5.40765	97.3377	488645	156108	156125	18	18	0	0	0	0	RBM10	NM_005676
DMR_4	chrX	47144651	47145568	917	*	-5.40765	97.3377	488645	156108	156125	18	18	0	0	0	0	RBM10	NM_152856
DMR_4	chrX	47144651	47145568	917	*	-5.40765	97.3377	488645	156108	156125	18	18	0	0	0	0	RBM10	NM_001204466
DMR_4	chrX	47144651	47145568	917	*	-5.40765	97.3377	488645	156108	156125	18	18	0	0	0	0	RBM10	NM_001204467
DMR_4	chrX	47144651	47145568	917	*	-5.40765	97.3377	488645	156108	156125	18	18	0	0	0	0	RBM10	NM_001204468
DMR_4	chrX	47144651	47145568	917	*	-5.40765	97.3377	488645	156108	156125	18	18	0	0	0	0	NDUFB11	NR_024234
DMR_4	chrX	47144651	47145568	917	*	-5.40765	97.3377	488645	156108	156125	18	18	0	0	0	0	NDUFB11	NR_024235
DMR_4	chrX	47144651	47145568	917	*	-5.40765	97.3377	488645	156108	156125	18	18	0	0	0	0	NDUFB11	NM_001135998
DMR_4	chrX	47144651	47145568	917	*	-5.40765	97.3377	488645	156108	156125	18	18	0	0	0	0	NDUFB11	NM_019056
DMR_5	chrX	68827676	68829241	1565	*	-3.73246	93.3116	490199	156952	156976	25	25	0	0	0	0	EFNB1	NM_004429
DMR_5	chrX	68827676	68829241	1565	*	-3.73246	93.3116	490199	156952	156976	25	25	0	0	0	0
DMR_6	chrX	154546992	154548142	1150	*	-5.1494	92.6892	495644	159229	159246	18	18	0	0	0	0	IKBKG	NM_001099857
DMR_6	chrX	154546992	154548142	1150	*	-5.1494	92.6892	495644	159229	159246	18	18	0	0	0	0	IKBKG	NM_003639
DMR_6	chrX	154546992	154548142	1150	*	-5.1494	92.6892	495644	159229	159246	18	18	0	0	0	0	IKBKG	NM_001099856
DMR_6	chrX	154546992	154548142	1150	*	-5.1494	92.6892	495644	159229	159246	18	18	0	0	0	0	IKBKG	NM_001145255
DMR_6	chrX	154546992	154548142	1150	*	-5.1494	92.6892	495644	159229	159246	18	18	0	0	0	0	G6PD	NM_001042351
DMR_6	chrX	154546992	154548142	1150	*	-5.1494	92.6892	495644	159229	159246	18	18	0	0	0	0	G6PD	NM_000402
DMR_7	chrX	153723968	153724889	921	*	-4.66086	88.5563	495288	159034	159052	19	19	0	0	0	0	BCAP31	NR_024450
DMR_7	chrX	153723968	153724889	921	*	-4.66086	88.5563	495288	159034	159052	19	19	0	0	0	0	BCAP31	NM_001139441
DMR_7	chrX	153723968	153724889	921	*	-4.66086	88.5563	495288	159034	159052	19	19	0	0	0	0	BCAP31	NM_001139457
DMR_7	chrX	153723968	153724889	921	*	-4.66086	88.5563	495288	159034	159052	19	19	0	0	0	0	BCAP31	NM_005745
DMR_7	chrX	153723968	153724889	921	*	-4.66086	88.5563	495288	159034	159052	19	19	0	0	0	0	BCAP31	NM_001256447
DMR_7	chrX	153723968	153724889	921	*	-4.66086	88.5563	495288	159034	159052	19	19	0	0	0	0	ABCD1	NM_000033
DMR_8	chrX	153793988	153795090	1102	*	-4.62718	87.9163	495331	159062	159080	19	19	0	0	0	0	SSR4	NM_001204527
DMR_8	chrX	153793988	153795090	1102	*	-4.62718	87.9163	495331	159062	159080	19	19	0	0	0	0	SSR4	NR_037927
DMR_8	chrX	153793988	153795090	1102	*	-4.62718	87.9163	495331	159062	159080	19	19	0	0	0	0	SSR4	NM_001204526
DMR_8	chrX	153793988	153795090	1102	*	-4.62718	87.9163	495331	159062	159080	19	19	0	0	0	0	SSR4	NM_006280
DMR_8	chrX	153793988	153795090	1102	*	-4.62718	87.9163	495331	159062	159080	19	19	0	0	0	0	IDH3G	NM_004135
DMR_8	chrX	153793988	153795090	1102	*	-4.62718	87.9163	495331	159062	159080	19	19	0	0	0	0	IDH3G	NM_174869
DMR_9	chrX	109732555	109733663	1108	*	-5.69322	85.3983	492236	157964	157978	15	15	0	0	0	0	ACSL4	NM_022977
DMR_9	chrX	109732555	109733663	1108	*	-5.69322	85.3983	492236	157964	157978	15	15	0	0	0	0	ACSL4	NM_004458
DMR_10	chrX	119871434	119872200	766	*	-5.22253	83.5604	492918	158204	158219	16	16	0	0	0	0	RNF113A	NM_006978
DMR_10	chrX	119871434	119872200	766	*	-5.22253	83.5604	492918	158204	158219	16	16	0	0	0	0	NDUFA1	NM_004541
DMR_11	chrX	55160808	55161613	805	*	-4.86488	82.7029	489758	156731	156747	17	17	0	0	0	0	FAM104B	NM_001166700
DMR_11	chrX	55160808	55161613	805	*	-4.86488	82.7029	489758	156731	156747	17	17	0	0	0	0	FAM104B	NM_001166701
DMR_11	chrX	55160808	55161613	805	*	-4.86488	82.7029	489758	156731	156747	17	17	0	0	0	0	FAM104B	NM_138362
DMR_11	chrX	55160808	55161613	805	*	-4.86488	82.7029	489758	156731	156747	17	17	0	0	0	0	FAM104B	NR_030722
DMR_11	chrX	55160808	55161613	805	*	-4.86488	82.7029	489758	156731	156747	17	17	0	0	0	0	FAM104B	NM_001166704
DMR_11	chrX	55160808	55161613	805	*	-4.86488	82.7029	489758	156731	156747	17	17	0	0	0	0	FAM104B	NM_001166699
DMR_11	chrX	55160808	55161613	805	*	-4.86488	82.7029	489758	156731	156747	17	17	0	0	0	0	FAM104B	NM_001166702
DMR_11	chrX	55160808	55161613	805	*	-4.86488	82.7029	489758	156731	156747	17	17	0	0	0	0	FAM104B	NM_001166703
DMR_12	chrX	54529693	54530568	875	*	-5.08	81.28	489686	156693	156708	16	16	0	0	0	0	GNL3L	NM_019067
DMR_12	chrX	54529693	54530568	875	*	-5.08	81.28	489686	156693	156708	16	16	0	0	0	0	GNL3L	NM_001184819
DMR_13	chrX	71254078	71254932	854	*	-4.46413	80.3543	490565	157106	157123	18	18	0	0	0	0	ZMYM3	NM_001171163
DMR_13	chrX	71254078	71254932	854	*	-4.46413	80.3543	490565	157106	157123	18	18	0	0	0	0	ZMYM3	NM_201599
DMR_13	chrX	71254078	71254932	854	*	-4.46413	80.3543	490565	157106	157123	18	18	0	0	0	0	ZMYM3	NM_005096
DMR_13	chrX	71254078	71254932	854	*	-4.46413	80.3543	490565	157106	157123	18	18	0	0	0	0	ZMYM3	NM_001171162
DMR_13	chrX	71254078	71254932	854	*	-4.46413	80.3543	490565	157106	157123	18	18	0	0	0	0	BCYRN1	NR_001568
DMR_14	chrX	101407757	101408602	845	*	-4.97318	74.5977	491548	157547	157561	15	15	0	0	0	0	RPL36A-HNRNPH2	NM_001199974
DMR_14	chrX	101407757	101408602	845	*	-4.97318	74.5977	491548	157547	157561	15	15	0	0	0	0	RPL36A-HNRNPH2	NM_001199973
DMR_14	chrX	101407757	101408602	845	*	-4.97318	74.5977	491548	157547	157561	15	15	0	0	0	0	HNRNPH2	NM_019597
DMR_14	chrX	101407757	101408602	845	*	-4.97318	74.5977	491548	157547	157561	15	15	0	0	0	0	HNRNPH2	NM_001032393
DMR_14	chrX	101407757	101408602	845	*	-4.97318	74.5977	491548	157547	157561	15	15	0	0	0	0	GLA	NM_000169
DMR_15	chrX	123859518	123860326	808	*	-4.38302	74.5113	493143	158320	158336	17	17	0	0	0	0	XIAP	NM_001167
DMR_15	chrX	123859518	123860326	808	*	-4.38302	74.5113	493143	158320	158336	17	17	0	0	0	0	XIAP	NM_001204401
DMR_15	chrX	123859518	123860326	808	*	-4.38302	74.5113	493143	158320	158336	17	17	0	0	0	0	XIAP	NR_037916
DMR_16	chrX	47658616	47659740	1124	*	-3.92049	74.4894	488793	156208	156226	19	19	0	0	0	0	UXT-AS1	NR_028119
DMR_16	chrX	47658616	47659740	1124	*	-3.92049	74.4894	488793	156208	156226	19	19	0	0	0	0	UXT	NM_004182
DMR_16	chrX	47658616	47659740	1124	*	-3.92049	74.4894	488793	156208	156226	19	19	0	0	0	0	UXT	NM_153477
DMR_16	chrX	47658616	47659740	1124	*	-3.92049	74.4894	488793	156208	156226	19	19	0	0	0	0	UXT	NR_045560
DMR_16	chrX	47658616	47659740	1124	*	-3.92049	74.4894	488793	156208	156226	19	19	0	0	0	0	UXT	NR_045559
DMR_16	chrX	47658616	47659740	1124	*	-3.92049	74.4894	488793	156208	156226	19	19	0	0	0	0	LOC100133957	NR_028119
DMR_16	chrX	47658616	47659740	1124	*	-3.92049	74.4894	488793	156208	156226	19	19	0	0	0	0	LOC100133957	NR_027444
DMR_17	chrX	119852739	119853412	673	*	-4.93471	74.0206	492914	158189	158203	15	15	0	0	0	0	UPF3B	NM_023010
DMR_17	chrX	119852739	119853412	673	*	-4.93471	74.0206	492914	158189	158203	15	15	0	0	0	0	UPF3B	NM_080632
DMR_18	chrX	46544799	46545689	890	*	-5.2806	73.9284	488551	156071	156084	14	14	0	0	0	0	ZNF674-AS1	NR_015378
DMR_18	chrX	46544799	46545689	890	*	-5.2806	73.9284	488551	156071	156084	14	14	0	0	0	0	ZNF674	NM_001146291
DMR_18	chrX	46544799	46545689	890	*	-5.2806	73.9284	488551	156071	156084	14	14	0	0	0	0	ZNF674	NM_001039891
DMR_18	chrX	46544799	46545689	890	*	-5.2806	73.9284	488551	156071	156084	14	14	0	0	0	0	ZNF674	NM_001190417
DMR_18	chrX	46544799	46545689	890	*	-5.2806	73.9284	488551	156071	156084	14	14	0	0	0	0	LOC401588	NR_015378
DMR_19	chrX	120603495	120604747	1252	*	-4.59773	73.5637	493022	158277	158292	16	16	0	0	0	0	MCTS1	NM_014060
DMR_19	chrX	120603495	120604747	1252	*	-4.59773	73.5637	493022	158277	158292	16	16	0	0	0	0	MCTS1	NM_001137554
DMR_20	chrX	154397141	154398291	1150	*	-5.16112	72.2557	495554	159141	159154	14	14	0	0	0	0	SNORA70	NR_000011
DMR_20	chrX	154397141	154398291	1150	*	-5.16112	72.2557	495554	159141	159154	14	14	0	0	0	0	RPL10	NM_006013
DMR_20	chrX	154397141	154398291	1150	*	-5.16112	72.2557	495554	159141	159154	14	14	0	0	0	0	RPL10	NR_026898
DMR_20	chrX	154397141	154398291	1150	*	-5.16112	72.2557	495554	159141	159154	14	14	0	0	0	0	RPL10	NM_001303625
DMR_20	chrX	154397141	154398291	1150	*	-5.16112	72.2557	495554	159141	159154	14	14	0	0	0	0	RPL10	NM_001256580
DMR_20	chrX	154397141	154398291	1150	*	-5.16112	72.2557	495554	159141	159154	14	14	0	0	0	0	RPL10	NM_001256577
DMR_20	chrX	154397141	154398291	1150	*	-5.16112	72.2557	495554	159141	159154	14	14	0	0	0	0	RPL10	NM_001303624
DMR_20	chrX	154397141	154398291	1150	*	-5.16112	72.2557	495554	159141	159154	14	14	0	0	0	0	RPL10	NM_001303626
DMR_21	chrX	48475583	48476621	1038	*	-4.78316	71.7474	488903	156260	156274	15	15	0	0	0	0	FTSJ1	NM_012280
DMR_21	chrX	48475583	48476621	1038	*	-4.78316	71.7474	488903	156260	156274	15	15	0	0	0	0	FTSJ1	NM_177439
DMR_21	chrX	48475583	48476621	1038	*	-4.78316	71.7474	488903	156260	156274	15	15	0	0	0	0	FTSJ1	NM_001282157
DMR_21	chrX	48475583	48476621	1038	*	-4.78316	71.7474	488903	156260	156274	15	15	0	0	0	0	FTSJ1	NM_177434
DMR_22	chrX	49100752	49101570	818	*	-5.06136	70.859	489120	156434	156447	14	14	0	0	0	0	WDR45	NM_007075
DMR_23	chrX	49073728	49074462	734	*	-5.89823	70.7787	489112	156413	156424	12	12	0	0	0	0	WDR45	NM_001029896
DMR_23	chrX	49073728	49074462	734	*	-5.89823	70.7787	489112	156413	156424	12	12	0	0	0	0	WDR45	NM_007075
DMR_23	chrX	49073728	49074462	734	*	-5.89823	70.7787	489112	156413	156424	12	12	0	0	0	0	PRAF2	NM_007213
DMR_24	chrX	48573763	48575487	1724	*	-3.90405	70.2729	488934	156298	156315	18	20	0	0	0	0	RBM3	NM_006743
DMR_25	chrX	108091012	108092176	1164	*	-4.66944	70.0416	492144	157921	157935	15	15	0	0	0	0	PSMD10	NM_170750
DMR_25	chrX	108091012	108092176	1164	*	-4.66944	70.0416	492144	157921	157935	15	15	0	0	0	0	PSMD10	NM_002814
DMR_25	chrX	108091012	108092176	1164	*	-4.66944	70.0416	492144	157921	157935	15	15	0	0	0	0	ATG4A	NM_052936
DMR_25	chrX	108091012	108092176	1164	*	-4.66944	70.0416	492144	157921	157935	15	15	0	0	0	0	ATG4A	NM_178270
DMR_26	chrX	78103585	78104426	841	*	-5.37654	69.895	491058	157346	157358	13	14	0	0	0	0	PGK1	NM_000291
DMR_27	chrX	129843322	129844658	1336	*	-3.87616	69.7709	493358	158391	158408	18	18	0	0	0	0	ZDHHC9	NM_001008222
DMR_27	chrX	129843322	129844658	1336	*	-3.87616	69.7709	493358	158391	158408	18	18	0	0	0	0	ZDHHC9	NM_016032
DMR_28	chrX	46836605	46837038	433	*	-5.30023	68.903	488605	156095	156107	13	13	0	0	0	0	RP2	NM_006915
DMR_29	chrX	14872282	14873640	1358	*	-4.29335	68.6936	486068	155417	155432	16	16	0	0	0	0	MOSPD2	NM_152581
DMR_29	chrX	14872282	14873640	1358	*	-4.29335	68.6936	486068	155417	155432	16	16	0	0	0	0	FANCB	NM_001018113
DMR_29	chrX	14872282	14873640	1358	*	-4.29335	68.6936	486068	155417	155432	16	16	0	0	0	0	FANCB	NM_152633
DMR_30	chrX	120629588	120630613	1025	*	-4.4623	66.9346	493029	158293	158307	15	16	0	0	0	0	C1GALT1C1	NM_001011551
DMR_30	chrX	120629588	120630613	1025	*	-4.4623	66.9346	493029	158293	158307	15	16	0	0	0	0	C1GALT1C1	NM_152692
DMR_31	chrX	48911486	48912392	906	*	-4.16031	66.565	489049	156355	156370	16	16	0	0	0	0	SLC35A2	NM_001032289
DMR_31	chrX	48911486	48912392	906	*	-4.16031	66.565	489049	156355	156370	16	16	0	0	0	0	SLC35A2	NM_001042498
DMR_31	chrX	48911486	48912392	906	*	-4.16031	66.565	489049	156355	156370	16	16	0	0	0	0	SLC35A2	NM_005660
DMR_31	chrX	48911486	48912392	906	*	-4.16031	66.565	489049	156355	156370	16	16	0	0	0	0	SLC35A2	NM_001282651
DMR_31	chrX	48911486	48912392	906	*	-4.16031	66.565	489049	156355	156370	16	16	0	0	0	0	SLC35A2	NM_001282647
DMR_31	chrX	48911486	48912392	906	*	-4.16031	66.565	489049	156355	156370	16	16	0	0	0	0	SLC35A2	NM_001282648
DMR_31	chrX	48911486	48912392	906	*	-4.16031	66.565	489049	156355	156370	16	16	0	0	0	0	SLC35A2	NM_001282650
DMR_31	chrX	48911486	48912392	906	*	-4.16031	66.565	489049	156355	156370	16	16	0	0	0	0	SLC35A2	NM_001282649
DMR_31	chrX	48911486	48912392	906	*	-4.16031	66.565	489049	156355	156370	16	16	0	0	0	0	PIM2	NM_006875
DMR_32	chrX	110317872	110318731	859	*	-4.42679	66.4019	492317	157979	157993	15	15	0	0	0	0	AMMECR1	NM_001171689
DMR_32	chrX	110317872	110318731	859	*	-4.42679	66.4019	492317	157979	157993	15	15	0	0	0	0	AMMECR1	NM_001025580
DMR_32	chrX	110317872	110318731	859	*	-4.42679	66.4019	492317	157979	157993	15	15	0	0	0	0	AMMECR1	NM_015365
DMR_33	chrX	101348362	101349408	1046	*	-3.66562	65.9811	491526	157517	157534	18	18	0	0	0	0	TIMM8A	NM_001145951
DMR_33	chrX	101348362	101349408	1046	*	-3.66562	65.9811	491526	157517	157534	18	18	0	0	0	0	TIMM8A	NM_004085
DMR_34	chrX	17736690	17737939	1249	*	-4.69743	65.764	486377	155571	155584	14	14	0	0	0	0	SCML1	NM_001037540
DMR_34	chrX	17736690	17737939	1249	*	-4.69743	65.764	486377	155571	155584	14	14	0	0	0	0	SCML1	NM_001037536
DMR_34	chrX	17736690	17737939	1249	*	-4.69743	65.764	486377	155571	155584	14	14	0	0	0	0	SCML1	NM_006746
DMR_34	chrX	17736690	17737939	1249	*	-4.69743	65.764	486377	155571	155584	14	14	0	0	0	0	SCML1	NM_001037535
DMR_35	chrX	23907336	23908214	878	*	-5.44068	65.2882	486965	155730	155741	12	12	0	0	0	0	CXorf58	NM_001169574
DMR_35	chrX	23907336	23908214	878	*	-5.44068	65.2882	486965	155730	155741	12	12	0	0	0	0	CXorf58	NM_152761
DMR_35	chrX	23907336	23908214	878	*	-5.44068	65.2882	486965	155730	155741	12	12	0	0	0	0	APOO	NR_026545
DMR_35	chrX	23907336	23908214	878	*	-5.44068	65.2882	486965	155730	155741	12	12	0	0	0	0	APOO	NM_024122
DMR_36	chrX	130339624	130340224	600	*	-4.97128	64.6267	493481	158442	158454	13	13	0	0	0	0	SLC25A14	NM_003951
DMR_36	chrX	130339624	130340224	600	*	-4.97128	64.6267	493481	158442	158454	13	13	0	0	0	0	SLC25A14	NM_022810
DMR_36	chrX	130339624	130340224	600	*	-4.97128	64.6267	493481	158442	158454	13	13	0	0	0	0	SLC25A14	NM_001282196
DMR_36	chrX	130339624	130340224	600	*	-4.97128	64.6267	493481	158442	158454	13	13	0	0	0	0	SLC25A14	NM_001282195
DMR_36	chrX	130339624	130340224	600	*	-4.97128	64.6267	493481	158442	158454	13	13	0	0	0	0	SLC25A14	NM_001282197
DMR_36	chrX	130339624	130340224	600	*	-4.97128	64.6267	493481	158442	158454	13	13	0	0	0	0	SLC25A14	NM_001282198
DMR_36	chrX	130339624	130340224	600	*	-4.97128	64.6267	493481	158442	158454	13	13	0	0	0	0	SLC25A14	NR_104107
DMR_37	chrX	107775774	107776379	605	*	-5.36597	64.3916	492103	157898	157909	12	12	0	0	0	0	TSC22D3	NM_198057
DMR_37	chrX	107775774	107776379	605	*	-5.36597	64.3916	492103	157898	157909	12	12	0	0	0	0
DMR_38	chrX	119573770	119574661	891	*	-4.46933	62.5706	492842	158140	158153	14	14	0	0	0	0	UBE2A	NM_001282161
DMR_38	chrX	119573770	119574661	891	*	-4.46933	62.5706	492842	158140	158153	14	14	0	0	0	0	UBE2A	NM_003336
DMR_38	chrX	119573770	119574661	891	*	-4.46933	62.5706	492842	158140	158153	14	14	0	0	0	0	UBE2A	NM_181762
DMR_39	chrX	103686392	103687723	1331	*	-4.44735	62.2629	491791	157724	157737	14	14	0	0	0	0	MORF4L2-AS1	NR_038978
DMR_39	chrX	103686392	103687723	1331	*	-4.44735	62.2629	491791	157724	157737	14	14	0	0	0	0	MORF4L2	NM_001142427
DMR_39	chrX	103686392	103687723	1331	*	-4.44735	62.2629	491791	157724	157737	14	14	0	0	0	0	MORF4L2	NM_001142424
DMR_39	chrX	103686392	103687723	1331	*	-4.44735	62.2629	491791	157724	157737	14	14	0	0	0	0	MORF4L2	NM_001142419
DMR_39	chrX	103686392	103687723	1331	*	-4.44735	62.2629	491791	157724	157737	14	14	0	0	0	0	MORF4L2	NM_001142430
DMR_39	chrX	103686392	103687723	1331	*	-4.44735	62.2629	491791	157724	157737	14	14	0	0	0	0	MORF4L2	NM_001142432
DMR_39	chrX	103686392	103687723	1331	*	-4.44735	62.2629	491791	157724	157737	14	14	0	0	0	0	MORF4L2	NM_001142420
DMR_39	chrX	103686392	103687723	1331	*	-4.44735	62.2629	491791	157724	157737	14	14	0	0	0	0	MORF4L2	NM_001142428
DMR_39	chrX	103686392	103687723	1331	*	-4.44735	62.2629	491791	157724	157737	14	14	0	0	0	0	MORF4L2	NM_001142421
DMR_39	chrX	103686392	103687723	1331	*	-4.44735	62.2629	491791	157724	157737	14	14	0	0	0	0	MORF4L2	NM_001142422
DMR_39	chrX	103686392	103687723	1331	*	-4.44735	62.2629	491791	157724	157737	14	14	0	0	0	0	MORF4L2	NM_001142431
DMR_39	chrX	103686392	103687723	1331	*	-4.44735	62.2629	491791	157724	157737	14	14	0	0	0	0	MORF4L2	NM_001142429
DMR_39	chrX	103686392	103687723	1331	*	-4.44735	62.2629	491791	157724	157737	14	14	0	0	0	0	MORF4L2	NM_001142418
DMR_39	chrX	103686392	103687723	1331	*	-4.44735	62.2629	491791	157724	157737	14	14	0	0	0	0	MORF4L2	NM_001142426
DMR_39	chrX	103686392	103687723	1331	*	-4.44735	62.2629	491791	157724	157737	14	14	0	0	0	0	MORF4L2	NM_001142425
DMR_39	chrX	103686392	103687723	1331	*	-4.44735	62.2629	491791	157724	157737	14	14	0	0	0	0	MORF4L2	NM_012286
DMR_39	chrX	103686392	103687723	1331	*	-4.44735	62.2629	491791	157724	157737	14	14	0	0	0	0	MORF4L2	NM_001142423
DMR_40	chrX	48956942	48957862	920	*	-4.76844	61.9897	489071	156380	156392	13	13	0	0	0	0	OTUD5	NM_017602
DMR_40	chrX	48956942	48957862	920	*	-4.76844	61.9897	489071	156380	156392	13	13	0	0	0	0	OTUD5	NM_001136159
DMR_40	chrX	48956942	48957862	920	*	-4.76844	61.9897	489071	156380	156392	13	13	0	0	0	0	OTUD5	NM_001136158
DMR_40	chrX	48956942	48957862	920	*	-4.76844	61.9897	489071	156380	156392	13	13	0	0	0	0	OTUD5	NM_001136157
DMR_41	chrX	101390706	101391173	467	*	-5.16091	61.9309	491540	157535	157546	12	12	0	0	0	0	RPL36A-HNRNPH2	NM_001199974
DMR_41	chrX	101390706	101391173	467	*	-5.16091	61.9309	491540	157535	157546	12	12	0	0	0	0	RPL36A-HNRNPH2	NM_001199973
DMR_41	chrX	101390706	101391173	467	*	-5.16091	61.9309	491540	157535	157546	12	12	0	0	0	0	RPL36A	NM_021029
DMR_41	chrX	101390706	101391173	467	*	-5.16091	61.9309	491540	157535	157546	12	12	0	0	0	0	RPL36A	NM_001199972
DMR_41	chrX	101390706	101391173	467	*	-5.16091	61.9309	491540	157535	157546	12	12	0	0	0	0	BTK	NM_001287344
DMR_42	chrX	49922395	49923182	787	*	-5.14435	61.7322	489261	156515	156526	12	12	0	0	0	0	CLCN5	NM_001127898
DMR_42	chrX	49922395	49923182	787	*	-5.14435	61.7322	489261	156515	156526	12	12	0	0	0	0	CLCN5	NM_001127899
DMR_42	chrX	49922395	49923182	787	*	-5.14435	61.7322	489261	156515	156526	12	12	0	0	0	0	CLCN5	NM_001272102
DMR_43	chrX	47836389	47837295	906	*	-4.37879	61.303	488819	156227	156240	14	14	0	0	0	0	ZNF81	NM_007137
DMR_44	chrX	123960150	123961267	1117	*	-4.35709	60.9993	493159	158337	158350	14	14	0	0	0	0	STAG2	NM_001042749
DMR_44	chrX	123960150	123961267	1117	*	-4.35709	60.9993	493159	158337	158350	14	14	0	0	0	0	STAG2	NM_006603
DMR_44	chrX	123960150	123961267	1117	*	-4.35709	60.9993	493159	158337	158350	14	14	0	0	0	0	STAG2	NM_001042751
DMR_44	chrX	123960150	123961267	1117	*	-4.35709	60.9993	493159	158337	158350	14	14	0	0	0	0	STAG2	NM_001042750
DMR_44	chrX	123960150	123961267	1117	*	-4.35709	60.9993	493159	158337	158350	14	14	0	0	0	0	STAG2	NM_001282418
DMR_44	chrX	123960150	123961267	1117	*	-4.35709	60.9993	493159	158337	158350	14	14	0	0	0	0	LOC101928402	NR_130770
DMR_45	chrX	154805133	154806123	990	*	-4.6269	60.1497	495706	159269	159281	13	13	0	0	0	0	MPP1	NM_001166460
DMR_45	chrX	154805133	154806123	990	*	-4.6269	60.1497	495706	159269	159281	13	13	0	0	0	0	MPP1	NM_002436
DMR_45	chrX	154805133	154806123	990	*	-4.6269	60.1497	495706	159269	159281	13	13	0	0	0	0	MPP1	NM_001166462
DMR_45	chrX	154805133	154806123	990	*	-4.6269	60.1497	495706	159269	159281	13	13	0	0	0	0	MPP1	NM_001166461
DMR_46	chrX	15335131	15336027	896	*	-4.99228	59.9073	486100	155433	155444	12	12	0	0	0	0	PIGA	NM_002641
DMR_46	chrX	15335131	15336027	896	*	-4.99228	59.9073	486100	155433	155444	12	12	0	0	0	0	PIGA	NM_020473
DMR_46	chrX	15335131	15336027	896	*	-4.99228	59.9073	486100	155433	155444	12	12	0	0	0	0	PIGA	NR_033836
DMR_46	chrX	15335131	15336027	896	*	-4.99228	59.9073	486100	155433	155444	12	12	0	0	0	0	PIGA	NR_033835
DMR_47	chrX	107716286	107717260	974	*	-4.56641	59.3633	492083	157885	157897	13	13	0	0	0	0	TSC22D3	NM_004089
DMR_47	chrX	107716286	107717260	974	*	-4.56641	59.3633	492083	157885	157897	13	13	0	0	0	0	TSC22D3	NM_198057
DMR_47	chrX	107716286	107717260	974	*	-4.56641	59.3633	492083	157885	157897	13	13	0	0	0	0	TSC22D3	NM_001015881
DMR_48	chrX	101051576	101052384	808	*	-4.55805	59.2547	491486	157496	157508	13	13	0	0	0	0	TRMT2B	NM_024917
DMR_48	chrX	101051576	101052384	808	*	-4.55805	59.2547	491486	157496	157508	13	13	0	0	0	0	TRMT2B	NM_001167970
DMR_48	chrX	101051576	101052384	808	*	-4.55805	59.2547	491486	157496	157508	13	13	0	0	0	0	TRMT2B	NM_001167972
DMR_48	chrX	101051576	101052384	808	*	-4.55805	59.2547	491486	157496	157508	13	13	0	0	0	0	TRMT2B	NM_001167971
DMR_49	chrX	56231679	56232939	1260	*	-3.9224	58.8361	489815	156781	156795	15	15	0	0	0	0	KLF8	NM_001159296
DMR_49	chrX	56231679	56232939	1260	*	-3.9224	58.8361	489815	156781	156795	15	15	0	0	0	0	KLF8	NM_007250
DMR_50	chrX	139204597	139205737	1140	*	-4.51368	58.6778	494309	158763	158775	13	13	0	0	0	0	FGF13	NM_001139500
DMR_50	chrX	139204597	139205737	1140	*	-4.51368	58.6778	494309	158763	158775	13	13	0	0	0	0	FGF13	NM_001139498
DMR_50	chrX	139204597	139205737	1140	*	-4.51368	58.6778	494309	158763	158775	13	13	0	0	0	0	FGF13	NM_001139501
DMR_51	chrX	21374205	21374869	664	*	-5.3036	58.3396	486771	155632	155642	11	11	0	0	0	0	CNKSR2	NM_001168647
DMR_51	chrX	21374205	21374869	664	*	-5.3036	58.3396	486771	155632	155642	11	11	0	0	0	0	CNKSR2	NM_001168649
DMR_51	chrX	21374205	21374869	664	*	-5.3036	58.3396	486771	155632	155642	11	11	0	0	0	0	CNKSR2	NM_014927
DMR_51	chrX	21374205	21374869	664	*	-5.3036	58.3396	486771	155632	155642	11	11	0	0	0	0	CNKSR2	NM_001168648
DMR_52	chrX	102650908	102651608	700	*	-5.2972	58.2692	491653	157615	157625	11	11	0	0	0	0	GPRASP1	NM_014710
DMR_52	chrX	102650908	102651608	700	*	-5.2972	58.2692	491653	157615	157625	11	11	0	0	0	0	GPRASP1	NM_001099410
DMR_52	chrX	102650908	102651608	700	*	-5.2972	58.2692	491653	157615	157625	11	11	0	0	0	0	GPRASP1	NM_001099411
DMR_52	chrX	102650908	102651608	700	*	-5.2972	58.2692	491653	157615	157625	11	11	0	0	0	0	GPRASP1	NM_001184727
DMR_52	chrX	102650908	102651608	700	*	-5.2972	58.2692	491653	157615	157625	11	11	0	0	0	0	ARMCX5-GPRASP2	NM_001199818
DMR_53	chrX	104254653	104255455	802	*	-4.14305	58.0026	491891	157783	157796	14	14	0	0	0	0	ESX1	NM_153448
DMR_54	chrX	133985000	133985935	935	*	-4.81192	57.743	493794	158530	158541	12	12	0	0	0	0	GPC3	NM_001164618
DMR_54	chrX	133985000	133985935	935	*	-4.81192	57.743	493794	158530	158541	12	12	0	0	0	0	GPC3	NM_001164617
DMR_54	chrX	133985000	133985935	935	*	-4.81192	57.743	493794	158530	158541	12	12	0	0	0	0	GPC3	NM_004484
DMR_54	chrX	133985000	133985935	935	*	-4.81192	57.743	493794	158530	158541	12	12	0	0	0	0	GPC3	NM_001164619
DMR_55	chrX	11110964	11111710	746	*	-4.42157	57.4804	485642	155270	155282	13	13	0	0	0	0	HCCS	NM_005333
DMR_55	chrX	11110964	11111710	746	*	-4.42157	57.4804	485642	155270	155282	13	13	0	0	0	0	HCCS	NM_001122608
DMR_55	chrX	11110964	11111710	746	*	-4.42157	57.4804	485642	155270	155282	13	13	0	0	0	0	HCCS	NM_001171991
DMR_56	chrX	150983098	150983349	251	*	-4.77313	57.2776	494858	158914	158925	12	12	0	0	0	0	HMGB3	NM_005342
DMR_56	chrX	150983098	150983349	251	*	-4.77313	57.2776	494858	158914	158925	12	12	0	0	0	0	HMGB3	NM_001301231
DMR_56	chrX	150983098	150983349	251	*	-4.77313	57.2776	494858	158914	158925	12	12	0	0	0	0	HMGB3	NM_001301229
DMR_56	chrX	150983098	150983349	251	*	-4.77313	57.2776	494858	158914	158925	12	12	0	0	0	0	HMGB3	NM_001301228
DMR_57	chrX	70289691	70290321	630	*	-4.75478	57.0573	490416	157042	157053	12	12	0	0	0	0	PDZD11	NM_016484
DMR_57	chrX	70289691	70290321	630	*	-4.75478	57.0573	490416	157042	157053	12	12	0	0	0	0	KIF4A	NM_012310
DMR_58	chrX	152830694	152832050	1356	*	-4.04892	56.6849	495034	158937	158950	14	14	0	0	0	0	NSDHL	NM_015922
DMR_58	chrX	152830694	152832050	1356	*	-4.04892	56.6849	495034	158937	158950	14	14	0	0	0	0	NSDHL	NM_001129765
DMR_58	chrX	152830694	152832050	1356	*	-4.04892	56.6849	495034	158937	158950	14	14	0	0	0	0	CETN2	NM_004344
DMR_59	chrX	130165392	130166255	863	*	-5.14383	56.5822	493456	158420	158430	11	11	0	0	0	0	AIFM1	NM_004208
DMR_59	chrX	130165392	130166255	863	*	-5.14383	56.5822	493456	158420	158430	11	11	0	0	0	0	AIFM1	NM_145813
DMR_59	chrX	130165392	130166255	863	*	-5.14383	56.5822	493456	158420	158430	11	11	0	0	0	0	AIFM1	NM_145812
DMR_59	chrX	130165392	130166255	863	*	-5.14383	56.5822	493456	158420	158430	11	11	0	0	0	0	AIFM1	NM_001130847
DMR_60	chrX	104165995	104167027	1032	*	-5.1408	56.5488	491883	157772	157782	11	11	0	0	0	0	FAM199X	NM_207318
DMR_60	chrX	104165995	104167027	1032	*	-5.1408	56.5488	491883	157772	157782	11	11	0	0	0	0	CXorf39	NM_207318
DMR_61	chrX	149938235	149938672	437	*	-4.69018	56.2821	494735	158866	158877	12	12	0	0	0	0	LOC100272228	NR_027456
DMR_61	chrX	149938235	149938672	437	*	-4.69018	56.2821	494735	158866	158877	12	12	0	0	0	0	LINC00894	NR_027456
DMR_61	chrX	149938235	149938672	437	*	-4.69018	56.2821	494735	158866	158877	12	12	0	0	0	0	CXorf40B	NM_001013845
DMR_62	chrX	54999701	55000584	883	*	-5.61136	56.1136	489739	156709	156718	10	10	0	0	0	0	PFKFB1	NM_001271805
DMR_62	chrX	54999701	55000584	883	*	-5.61136	56.1136	489739	156709	156718	10	10	0	0	0	0	APEX2	NM_014481
DMR_62	chrX	54999701	55000584	883	*	-5.61136	56.1136	489739	156709	156718	10	10	0	0	0	0	APEX2	NM_001271748
DMR_63	chrX	30889314	30890172	858	*	-3.98697	55.8176	487332	155874	155887	14	14	0	0	0	0	TAB3	NM_152787
DMR_63	chrX	30889314	30890172	858	*	-3.98697	55.8176	487332	155874	155887	14	14	0	0	0	0	MAP3K7IP3	NM_152787
DMR_64	chrX	149631595	149632173	578	*	-5.06791	55.747	494715	158855	158865	11	11	0	0	0	0	TMEM185A	NM_032508
DMR_64	chrX	149631595	149632173	578	*	-5.06791	55.747	494715	158855	158865	11	11	0	0	0	0	TMEM185A	NM_001282302
DMR_64	chrX	149631595	149632173	578	*	-5.06791	55.747	494715	158855	158865	11	11	0	0	0	0	TMEM185A	NM_001174092
DMR_64	chrX	149631595	149632173	578	*	-5.06791	55.747	494715	158855	158865	11	11	0	0	0	0	TMEM185A	NR_104121
DMR_65	chrX	150898248	150899468	1220	*	-3.96067	55.4494	494842	158900	158913	14	14	0	0	0	0	CD99L2	NM_031462
DMR_65	chrX	150898248	150899468	1220	*	-3.96067	55.4494	494842	158900	158913	14	14	0	0	0	0	CD99L2	NM_134446
DMR_65	chrX	150898248	150899468	1220	*	-3.96067	55.4494	494842	158900	158913	14	14	0	0	0	0	CD99L2	NM_134445
DMR_65	chrX	150898248	150899468	1220	*	-3.96067	55.4494	494842	158900	158913	14	14	0	0	0	0	CD99L2	NM_001184808
DMR_65	chrX	150898248	150899468	1220	*	-3.96067	55.4494	494842	158900	158913	14	14	0	0	0	0	CD99L2	NM_001242614
DMR_66	chrX	129905805	129906504	699	*	-5.03687	55.4056	493362	158409	158419	11	11	0	0	0	0	UTP14A	NM_006649
DMR_66	chrX	129905805	129906504	699	*	-5.03687	55.4056	493362	158409	158419	11	11	0	0	0	0	UTP14A	NM_001166221
DMR_67	chrX	38803453	38804236	783	*	-4.61549	55.3859	487730	155964	155975	12	12	0	0	0	0	MID1IP1-AS1	NR_046706
DMR_67	chrX	38803453	38804236	783	*	-4.61549	55.3859	487730	155964	155975	12	12	0	0	0	0	MID1IP1	NM_001098790
DMR_67	chrX	38803453	38804236	783	*	-4.61549	55.3859	487730	155964	155975	12	12	0	0	0	0	MID1IP1	NM_001098791
DMR_67	chrX	38803453	38804236	783	*	-4.61549	55.3859	487730	155964	155975	12	12	0	0	0	0	MID1IP1	NM_021242
DMR_68	chrX	132022941	132023675	734	*	-4.25363	55.2972	493633	158498	158510	13	13	0	0	0	0	STK26	NM_001042453
DMR_68	chrX	132022941	132023675	734	*	-4.25363	55.2972	493633	158498	158510	13	13	0	0	0	0	STK26	NM_016542
DMR_68	chrX	132022941	132023675	734	*	-4.25363	55.2972	493633	158498	158510	13	13	0	0	0	0	STK26	NM_001042452
DMR_68	chrX	132022941	132023675	734	*	-4.25363	55.2972	493633	158498	158510	13	13	0	0	0	0	MST4	NM_001042453
DMR_68	chrX	132022941	132023675	734	*	-4.25363	55.2972	493633	158498	158510	13	13	0	0	0	0	MST4	NM_001042452
DMR_68	chrX	132022941	132023675	734	*	-4.25363	55.2972	493633	158498	158510	13	13	0	0	0	0	MST4	NM_016542
DMR_69	chrX	49200045	49200553	508	*	-5.52631	55.2631	489166	156488	156497	10	10	0	0	0	0	SYP-AS1	NR_046649
DMR_69	chrX	49200045	49200553	508	*	-5.52631	55.2631	489166	156488	156497	10	10	0	0	0	0	SYP	NM_003179
DMR_70	chrX	30652821	30653669	848	*	-3.44672	55.1476	487307	155858	155873	16	16	0	0	0	0	GK	NM_001128127
DMR_70	chrX	30652821	30653669	848	*	-3.44672	55.1476	487307	155858	155873	16	16	0	0	0	0	GK	NM_203391
DMR_70	chrX	30652821	30653669	848	*	-3.44672	55.1476	487307	155858	155873	16	16	0	0	0	0	GK	NM_000167
DMR_70	chrX	30652821	30653669	848	*	-3.44672	55.1476	487307	155858	155873	16	16	0	0	0	0	GK	NM_001205019
DMR_71	chrX	23742800	23743618	818	*	-4.59285	55.1142	486931	155707	155718	12	12	0	0	0	0	ACOT9	NM_001037171
DMR_71	chrX	23742800	23743618	818	*	-4.59285	55.1142	486931	155707	155718	12	12	0	0	0	0	ACOT9	NM_001033583
DMR_72	chrX	24464728	24465360	632	*	-5.49054	54.9054	487041	155750	155759	10	10	0	0	0	0	PDK3	NM_001142386
DMR_72	chrX	24464728	24465360	632	*	-5.49054	54.9054	487041	155750	155759	10	10	0	0	0	0	PDK3	NM_005391
DMR_73	chrX	137031445	137032047	602	*	-4.57191	54.863	494211	158739	158750	12	12	0	0	0	0	GPR101	NM_054021
DMR_74	chrX	119791478	119792289	811	*	-4.56614	54.7936	492907	158177	158188	12	12	0	0	0	0	RPL39	NM_001000
DMR_75	chrX	56563334	56564103	769	*	-4.56107	54.7328	489824	156796	156807	12	12	0	0	0	0	UBQLN2	NM_013444
DMR_76	chrX	154490351	154491066	715	*	-5.46748	54.6748	495623	159202	159211	10	10	0	0	0	0	SLC10A3	NM_001142391
DMR_76	chrX	154490351	154491066	715	*	-5.46748	54.6748	495623	159202	159211	10	10	0	0	0	0	SLC10A3	NM_001142392
DMR_76	chrX	154490351	154491066	715	*	-5.46748	54.6748	495623	159202	159211	10	10	0	0	0	0	SLC10A3	NM_019848
DMR_77	chrX	49171470	49172325	855	*	-4.54624	54.5549	489149	156466	156477	12	12	0	0	0	0	PLP2	NM_002668
DMR_78	chrX	71068175	71068891	716	*	-4.50004	54.0005	490494	157076	157087	12	12	0	0	0	0	SNX12	NM_013346
DMR_78	chrX	71068175	71068891	716	*	-4.50004	54.0005	490494	157076	157087	12	12	0	0	0	0	SNX12	NM_001256185
DMR_78	chrX	71068175	71068891	716	*	-4.50004	54.0005	490494	157076	157087	12	12	0	0	0	0	SNX12	NM_001256187
DMR_78	chrX	71068175	71068891	716	*	-4.50004	54.0005	490494	157076	157087	12	12	0	0	0	0	SNX12	NM_001256186
DMR_78	chrX	71068175	71068891	716	*	-4.50004	54.0005	490494	157076	157087	12	12	0	0	0	0	SNX12	NM_001256188
DMR_79	chrX	119605773	119606650	877	*	-4.47764	53.7316	492854	158154	158165	12	12	0	0	0	0	NKRF	NM_017544
DMR_79	chrX	119605773	119606650	877	*	-4.47764	53.7316	492854	158154	158165	12	12	0	0	0	0	NKRF	NM_001173487
DMR_80	chrX	69615267	69616357	1090	*	-4.87777	53.6555	490346	156993	157003	11	11	0	0	0	0	EDA	NM_001399
DMR_80	chrX	69615267	69616357	1090	*	-4.87777	53.6555	490346	156993	157003	11	11	0	0	0	0	EDA	NM_001005611
DMR_80	chrX	69615267	69616357	1090	*	-4.87777	53.6555	490346	156993	157003	11	11	0	0	0	0	EDA	NM_001005609
DMR_80	chrX	69615267	69616357	1090	*	-4.87777	53.6555	490346	156993	157003	11	11	0	0	0	0	EDA	NM_001005610
DMR_80	chrX	69615267	69616357	1090	*	-4.87777	53.6555	490346	156993	157003	11	11	0	0	0	0	EDA	NM_001005615
DMR_80	chrX	69615267	69616357	1090	*	-4.87777	53.6555	490346	156993	157003	11	11	0	0	0	0	EDA	NM_001005612
DMR_80	chrX	69615267	69616357	1090	*	-4.87777	53.6555	490346	156993	157003	11	11	0	0	0	0	EDA	NM_001005613
DMR_80	chrX	69615267	69616357	1090	*	-4.87777	53.6555	490346	156993	157003	11	11	0	0	0	0
DMR_81	chrX	147911389	147912259	870	*	-4.87509	53.626	494615	158808	158818	11	11	0	0	0	0	FMR1-AS1	NR_024499
DMR_81	chrX	147911389	147912259	870	*	-4.87509	53.626	494615	158808	158818	11	11	0	0	0	0	FMR1-AS1	NR_024503
DMR_81	chrX	147911389	147912259	870	*	-4.87509	53.626	494615	158808	158818	11	11	0	0	0	0	FMR1-AS1	NR_024502
DMR_81	chrX	147911389	147912259	870	*	-4.87509	53.626	494615	158808	158818	11	11	0	0	0	0	FMR1-AS1	NR_024501
DMR_81	chrX	147911389	147912259	870	*	-4.87509	53.626	494615	158808	158818	11	11	0	0	0	0	FMR1	NM_002024
DMR_81	chrX	147911389	147912259	870	*	-4.87509	53.626	494615	158808	158818	11	11	0	0	0	0	FMR1	NM_001185082
DMR_81	chrX	147911389	147912259	870	*	-4.87509	53.626	494615	158808	158818	11	11	0	0	0	0	FMR1	NM_001185075
DMR_81	chrX	147911389	147912259	870	*	-4.87509	53.626	494615	158808	158818	11	11	0	0	0	0	FMR1	NM_001185081
DMR_81	chrX	147911389	147912259	870	*	-4.87509	53.626	494615	158808	158818	11	11	0	0	0	0	FMR1	NM_001185076
DMR_81	chrX	147911389	147912259	870	*	-4.87509	53.626	494615	158808	158818	11	11	0	0	0	0	FMR1	NR_033699
DMR_81	chrX	147911389	147912259	870	*	-4.87509	53.626	494615	158808	158818	11	11	0	0	0	0	FMR1	NR_033700
DMR_81	chrX	147911389	147912259	870	*	-4.87509	53.626	494615	158808	158818	11	11	0	0	0	0	ASFMR1	NR_024501
DMR_81	chrX	147911389	147912259	870	*	-4.87509	53.626	494615	158808	158818	11	11	0	0	0	0	ASFMR1	NR_024502
DMR_81	chrX	147911389	147912259	870	*	-4.87509	53.626	494615	158808	158818	11	11	0	0	0	0	ASFMR1	NR_024499
DMR_81	chrX	147911389	147912259	870	*	-4.87509	53.626	494615	158808	158818	11	11	0	0	0	0	ASFMR1	NR_024500
DMR_81	chrX	147911389	147912259	870	*	-4.87509	53.626	494615	158808	158818	11	11	0	0	0	0	ASFMR1	NR_024503
DMR_82	chrX	86148052	86148894	842	*	-4.44763	53.3715	491232	157422	157433	12	12	0	0	0	0	DACH2	NM_001139514
DMR_82	chrX	86148052	86148894	842	*	-4.44763	53.3715	491232	157422	157433	12	12	0	0	0	0	DACH2	NM_053281
DMR_83	chrX	54182714	54183534	820	*	-4.3946	52.7352	489657	156669	156680	12	12	0	0	0	0	FAM120C	NM_017848
DMR_83	chrX	54182714	54183534	820	*	-4.3946	52.7352	489657	156669	156680	12	12	0	0	0	0	FAM120C	NM_198456
DMR_83	chrX	54182714	54183534	820	*	-4.3946	52.7352	489657	156669	156680	12	12	0	0	0	0	FAM120C	NM_001300788
DMR_84	chrX	46447027	46447427	400	*	-5.26129	52.6129	488540	156061	156070	10	10	0	0	0	0	ZNF673	NM_001129900
DMR_84	chrX	46447027	46447427	400	*	-5.26129	52.6129	488540	156061	156070	10	10	0	0	0	0	ZNF673	NM_001129898
DMR_84	chrX	46447027	46447427	400	*	-5.26129	52.6129	488540	156061	156070	10	10	0	0	0	0	ZNF673	NM_017776
DMR_84	chrX	46447027	46447427	400	*	-5.26129	52.6129	488540	156061	156070	10	10	0	0	0	0	ZNF673	NM_001129899
DMR_84	chrX	46447027	46447427	400	*	-5.26129	52.6129	488540	156061	156070	10	10	0	0	0	0	KRBOX4	NM_001129900
DMR_84	chrX	46447027	46447427	400	*	-5.26129	52.6129	488540	156061	156070	10	10	0	0	0	0	KRBOX4	NM_001129899
DMR_84	chrX	46447027	46447427	400	*	-5.26129	52.6129	488540	156061	156070	10	10	0	0	0	0	KRBOX4	NM_017776
DMR_84	chrX	46447027	46447427	400	*	-5.26129	52.6129	488540	156061	156070	10	10	0	0	0	0	KRBOX4	NM_001129898
DMR_85	chrX	154443605	154444549	944	*	-4.77846	52.5631	495587	159179	159189	11	11	0	0	0	0	GDI1	NM_001493
DMR_85	chrX	154443605	154444549	944	*	-4.77846	52.5631	495587	159179	159189	11	11	0	0	0	0	FAM50A	NM_004699
DMR_86	chrX	118116189	118117290	1101	*	-4.04172	52.5424	492662	158060	158072	13	13	0	0	0	0	KLHL13	NM_001168303
DMR_86	chrX	118116189	118117290	1101	*	-4.04172	52.5424	492662	158060	158072	13	13	0	0	0	0	KLHL13	NM_001168301
DMR_86	chrX	118116189	118117290	1101	*	-4.04172	52.5424	492662	158060	158072	13	13	0	0	0	0	KLHL13	NM_001168302
DMR_87	chrX	148500155	148501206	1051	*	-4.37742	52.5291	494647	158829	158840	12	13	0	0	0	0	AFF2	NM_001169125
DMR_87	chrX	148500155	148501206	1051	*	-4.37742	52.5291	494647	158829	158840	12	13	0	0	0	0	AFF2	NM_001169124
DMR_87	chrX	148500155	148501206	1051	*	-4.37742	52.5291	494647	158829	158840	12	13	0	0	0	0	AFF2	NM_001169122
DMR_87	chrX	148500155	148501206	1051	*	-4.37742	52.5291	494647	158829	158840	12	13	0	0	0	0	AFF2	NM_002025
DMR_87	chrX	148500155	148501206	1051	*	-4.37742	52.5291	494647	158829	158840	12	13	0	0	0	0	AFF2	NM_001169123
DMR_88	chrX	102598928	102599665	737	*	-4.03598	52.4678	491647	157602	157614	13	13	0	0	0	0	ARMCX5-GPRASP2	NM_001199818
DMR_88	chrX	102598928	102599665	737	*	-4.03598	52.4678	491647	157602	157614	13	13	0	0	0	0	ARMCX5	NM_001168482
DMR_88	chrX	102598928	102599665	737	*	-4.03598	52.4678	491647	157602	157614	13	13	0	0	0	0	ARMCX5	NM_001168485
DMR_88	chrX	102598928	102599665	737	*	-4.03598	52.4678	491647	157602	157614	13	13	0	0	0	0	ARMCX5	NM_001168479
DMR_88	chrX	102598928	102599665	737	*	-4.03598	52.4678	491647	157602	157614	13	13	0	0	0	0	ARMCX5	NM_001168478
DMR_88	chrX	102598928	102599665	737	*	-4.03598	52.4678	491647	157602	157614	13	13	0	0	0	0	ARMCX5	NM_001168480
DMR_88	chrX	102598928	102599665	737	*	-4.03598	52.4678	491647	157602	157614	13	13	0	0	0	0	ARMCX5	NM_022838
DMR_89	chrX	100819823	100820598	775	*	-5.22963	52.2963	491456	157475	157484	10	10	0	0	0	0	CSTF2	NM_001325
DMR_90	chrX	77895468	77896031	563	*	-4.74159	52.1575	491033	157316	157326	11	11	0	0	0	0	MAGT1	NM_032121
DMR_91	chrX	54439994	54440618	624	*	-4.33154	51.9785	489669	156681	156692	12	12	0	0	0	0	TSR2	NM_058163
DMR_92	chrX	118345389	118346282	893	*	-5.19245	51.9245	492679	158073	158082	10	10	0	0	0	0	WDR44	NM_019045
DMR_92	chrX	118345389	118346282	893	*	-5.19245	51.9245	492679	158073	158082	10	10	0	0	0	0	WDR44	NM_001184966
DMR_92	chrX	118345389	118346282	893	*	-5.19245	51.9245	492679	158073	158082	10	10	0	0	0	0	WDR44	NM_001184965
DMR_93	chrX	154411441	154412629	1188	*	-3.98692	51.83	495564	159166	159178	13	13	0	0	0	0	TAZ	NR_024048
DMR_93	chrX	154411441	154412629	1188	*	-3.98692	51.83	495564	159166	159178	13	13	0	0	0	0	TAZ	NM_181313
DMR_93	chrX	154411441	154412629	1188	*	-3.98692	51.83	495564	159166	159178	13	13	0	0	0	0	TAZ	NM_181312
DMR_93	chrX	154411441	154412629	1188	*	-3.98692	51.83	495564	159166	159178	13	13	0	0	0	0	TAZ	NM_181311
DMR_93	chrX	154411441	154412629	1188	*	-3.98692	51.83	495564	159166	159178	13	13	0	0	0	0	TAZ	NM_000116
DMR_93	chrX	154411441	154412629	1188	*	-3.98692	51.83	495564	159166	159178	13	13	0	0	0	0	TAZ	NM_001303465
DMR_93	chrX	154411441	154412629	1188	*	-3.98692	51.83	495564	159166	159178	13	13	0	0	0	0	DNASE1L1	NM_001009933
DMR_93	chrX	154411441	154412629	1188	*	-3.98692	51.83	495564	159166	159178	13	13	0	0	0	0	DNASE1L1	NM_001009932
DMR_93	chrX	154411441	154412629	1188	*	-3.98692	51.83	495564	159166	159178	13	13	0	0	0	0	DNASE1L1	NM_001009934
DMR_94	chrX	138711502	138712333	831	*	-4.31661	51.7993	494282	158751	158762	12	12	0	0	0	0	FGF13-AS1	NR_038405
DMR_94	chrX	138711502	138712333	831	*	-4.31661	51.7993	494282	158751	158762	12	12	0	0	0	0	FGF13	NM_001139500
DMR_94	chrX	138711502	138712333	831	*	-4.31661	51.7993	494282	158751	158762	12	12	0	0	0	0	FGF13	NM_004114
DMR_94	chrX	138711502	138712333	831	*	-4.31661	51.7993	494282	158751	158762	12	12	0	0	0	0	FGF13	NM_001139502
DMR_94	chrX	138711502	138712333	831	*	-4.31661	51.7993	494282	158751	158762	12	12	0	0	0	0	FGF13	NM_001139501
DMR_94	chrX	138711502	138712333	831	*	-4.31661	51.7993	494282	158751	158762	12	12	0	0	0	0	FGF13	NM_001139498
DMR_94	chrX	138711502	138712333	831	*	-4.31661	51.7993	494282	158751	158762	12	12	0	0	0	0	FGF13	NM_033642
DMR_95	chrX	18983887	18985197	1310	*	-4.30905	51.7086	486522	155602	155613	12	12	0	0	0	0	PHKA2	NM_000292
DMR_96	chrX	68433313	68434377	1064	*	-4.69599	51.6559	490145	156922	156932	11	11	0	0	0	0	OPHN1	NM_002547
DMR_96	chrX	68433313	68434377	1064	*	-4.69599	51.6559	490145	156922	156932	11	11	0	0	0	0
DMR_97	chrX	11757999	11758733	734	*	-4.6783	51.4613	485732	155304	155314	11	11	0	0	0	0	MSL3	NM_078628
DMR_97	chrX	11757999	11758733	734	*	-4.6783	51.4613	485732	155304	155314	11	11	0	0	0	0	MSL3	NM_006800
DMR_97	chrX	11757999	11758733	734	*	-4.6783	51.4613	485732	155304	155314	11	11	0	0	0	0	MSL3	NM_078629
DMR_97	chrX	11757999	11758733	734	*	-4.6783	51.4613	485732	155304	155314	11	11	0	0	0	0	MSL3	NM_078630
DMR_97	chrX	11757999	11758733	734	*	-4.6783	51.4613	485732	155304	155314	11	11	0	0	0	0	MSL3	NM_001193270
DMR_97	chrX	11757999	11758733	734	*	-4.6783	51.4613	485732	155304	155314	11	11	0	0	0	0	MSL3	NM_001282174
DMR_98	chrX	149505053	149505824	771	*	-4.26102	51.1322	494693	158841	158852	12	14	0	0	0	0	IDS	NM_006123
DMR_98	chrX	149505053	149505824	771	*	-4.26102	51.1322	494693	158841	158852	12	14	0	0	0	0	IDS	NM_000202
DMR_98	chrX	149505053	149505824	771	*	-4.26102	51.1322	494693	158841	158852	12	14	0	0	0	0	IDS	NM_001166550
DMR_98	chrX	149505053	149505824	771	*	-4.26102	51.1322	494693	158841	158852	12	14	0	0	0	0	IDS	NR_104128
DMR_99	chrX	48539131	48540029	898	*	-3.93148	51.1092	488925	156285	156297	13	13	0	0	0	0	TBC1D25	NM_002536
DMR_100	chrX	103214588	103215475	887	*	-4.25165	51.0198	491719	157662	157673	12	12	0	0	0	0	BEX4	NM_001080425
DMR_100	chrX	103214588	103215475	887	*	-4.25165	51.0198	491719	157662	157673	12	12	0	0	0	0	BEX4	NM_001127688
DMR_101	chrX	141176843	141177533	690	*	-4.6109	50.7199	494439	158787	158797	11	11	0	0	0	0	LDOC1	NM_012317
DMR_102	chrX	111095729	111096633	904	*	-4.21397	50.5676	492364	158028	158039	12	12	0	0	0	0	PAK3	NM_001128166
DMR_102	chrX	111095729	111096633	904	*	-4.21397	50.5676	492364	158028	158039	12	12	0	0	0	0	PAK3	NM_001128167
DMR_102	chrX	111095729	111096633	904	*	-4.21397	50.5676	492364	158028	158039	12	12	0	0	0	0	PAK3	NM_002578
DMR_103	chrX	132217941	132218826	885	*	-5.05278	50.5278	493657	158511	158520	10	10	0	0	0	0	RAP2C-AS1	NR_110410
DMR_103	chrX	132217941	132218826	885	*	-5.05278	50.5278	493657	158511	158520	10	10	0	0	0	0	RAP2C	NM_021183
DMR_103	chrX	132217941	132218826	885	*	-5.05278	50.5278	493657	158511	158520	10	10	0	0	0	0	RAP2C	NM_001271187
DMR_103	chrX	132217941	132218826	885	*	-5.05278	50.5278	493657	158511	158520	10	10	0	0	0	0	RAP2C	NM_001271186
DMR_103	chrX	132217941	132218826	885	*	-5.05278	50.5278	493657	158511	158520	10	10	0	0	0	0	RAP2C	NR_073150
DMR_104	chrX	52995251	52995914	663	*	-5.60904	50.4814	489465	156585	156593	9	9	0	0	0	0	FAM156A	NM_001242494
DMR_104	chrX	52995251	52995914	663	*	-5.60904	50.4814	489465	156585	156593	9	9	0	0	0	0	FAM156A	NM_001242493
DMR_104	chrX	52995251	52995914	663	*	-5.60904	50.4814	489465	156585	156593	9	9	0	0	0	0	FAM156A	NM_001242490
DMR_104	chrX	52995251	52995914	663	*	-5.60904	50.4814	489465	156585	156593	9	9	0	0	0	0	FAM156A	NM_001242492
DMR_104	chrX	52995251	52995914	663	*	-5.60904	50.4814	489465	156585	156593	9	9	0	0	0	0	FAM156A	NM_001242496
DMR_104	chrX	52995251	52995914	663	*	-5.60904	50.4814	489465	156585	156593	9	9	0	0	0	0	FAM156A	NM_001242489
DMR_104	chrX	52995251	52995914	663	*	-5.60904	50.4814	489465	156585	156593	9	9	0	0	0	0	FAM156A	NM_001242495
DMR_104	chrX	52995251	52995914	663	*	-5.60904	50.4814	489465	156585	156593	9	9	0	0	0	0	FAM156A	NM_001242497
DMR_104	chrX	52995251	52995914	663	*	-5.60904	50.4814	489465	156585	156593	9	9	0	0	0	0	FAM156A	NM_014138
DMR_104	chrX	52995251	52995914	663	*	-5.60904	50.4814	489465	156585	156593	9	9	0	0	0	0
DMR_105	chrX	135031923	135032770	847	*	-5.04753	50.4753	493950	158622	158631	10	10	0	0	0	0	FAM127A	NM_001078171
DMR_106	chrX	53081933	53082982	1049	*	-4.55891	50.148	489484	156594	156604	11	11	0	0	0	0	TSPYL2	NM_022117
DMR_107	chrX	135985041	135985633	592	*	-5.01207	50.1207	494047	158672	158681	10	10	0	0	0	0	SLC9A6	NM_001042537
DMR_107	chrX	135985041	135985633	592	*	-5.01207	50.1207	494047	158672	158681	10	10	0	0	0	0	SLC9A6	NM_006359
DMR_107	chrX	135985041	135985633	592	*	-5.01207	50.1207	494047	158672	158681	10	10	0	0	0	0	SLC9A6	NM_001177651
DMR_108	chrX	84501845	84502885	1040	*	-3.84944	50.0427	491189	157390	157402	13	14	0	0	0	0	HDX	NM_144657
DMR_108	chrX	84501845	84502885	1040	*	-3.84944	50.0427	491189	157390	157402	13	14	0	0	0	0	HDX	NM_001177478
DMR_108	chrX	84501845	84502885	1040	*	-3.84944	50.0427	491189	157390	157402	13	14	0	0	0	0	HDX	NM_001177479
DMR_109	chrX	130902720	130903618	898	*	-4.96291	49.6291	493525	158464	158473	10	10	0	0	0	0	ENOX2	NM_001281736
DMR_109	chrX	130902720	130903618	898	*	-4.96291	49.6291	493525	158464	158473	10	10	0	0	0	0	ENOX2	NM_182314
DMR_109	chrX	130902720	130903618	898	*	-4.96291	49.6291	493525	158464	158473	10	10	0	0	0	0	ENOX2	NM_006375
DMR_110	chrX	107117984	107119198	1214	*	-3.54153	49.5814	492015	157850	157863	14	14	0	0	0	0	RBM41	NM_018301
DMR_110	chrX	107117984	107119198	1214	*	-3.54153	49.5814	492015	157850	157863	14	14	0	0	0	0	RBM41	NM_001171080
DMR_111	chrX	136251255	136251845	590	*	-4.93561	49.3561	494100	158691	158700	10	10	0	0	0	0	MAP7D3	NM_001173517
DMR_111	chrX	136251255	136251845	590	*	-4.93561	49.3561	494100	158691	158700	10	10	0	0	0	0	MAP7D3	NM_024597
DMR_111	chrX	136251255	136251845	590	*	-4.93561	49.3561	494100	158691	158700	10	10	0	0	0	0	MAP7D3	NM_001173516
DMR_112	chrX	153971318	153972353	1035	*	-3.79654	49.355	495430	159105	159117	13	13	0	0	0	0	TMEM187	NM_003492
DMR_112	chrX	153971318	153972353	1035	*	-3.79654	49.355	495430	159105	159117	13	13	0	0	0	0	HCFC1	NM_005334
DMR_113	chrX	119943207	119944236	1029	*	-4.4571	49.0281	492934	158220	158230	11	11	0	0	0	0	NKAP	NM_024528
DMR_114	chrX	21657962	21659289	1327	*	-3.76373	48.9285	486786	155644	155656	13	14	0	0	0	0	KLHL34	NM_153270
DMR_114	chrX	21657962	21659289	1327	*	-3.76373	48.9285	486786	155644	155656	13	14	0	0	0	0
DMR_115	chrX	102155366	102156302	936	*	-4.4221	48.6431	491630	157591	157601	11	11	0	0	0	0	BEX5	NM_001159560
DMR_115	chrX	102155366	102156302	936	*	-4.4221	48.6431	491630	157591	157601	11	11	0	0	0	0	BEX5	NM_001012978
DMR_116	chrX	107825519	107826449	930	*	-4.41642	48.5806	492109	157910	157920	11	11	0	0	0	0	MID2	NM_052817
DMR_116	chrX	107825519	107826449	930	*	-4.41642	48.5806	492109	157910	157920	11	11	0	0	0	0	MID2	NM_012216
DMR_117	chrX	134372693	134373711	1018	*	-4.85033	48.5033	493830	158554	158563	10	10	0	0	0	0	PHF6	NM_001015877
DMR_117	chrX	134372693	134373711	1018	*	-4.85033	48.5033	493830	158554	158563	10	10	0	0	0	0	PHF6	NM_032458
DMR_117	chrX	134372693	134373711	1018	*	-4.85033	48.5033	493830	158554	158563	10	10	0	0	0	0	PHF6	NM_032335
DMR_118	chrX	106611721	106612155	434	*	-4.7801	47.801	491963	157821	157830	10	10	0	0	0	0	CXorf57	NM_018015
DMR_118	chrX	106611721	106612155	434	*	-4.7801	47.801	491963	157821	157830	10	10	0	0	0	0	CXorf57	NM_001184782
DMR_119	chrX	135051889	135052609	720	*	-4.34026	47.7428	493954	158632	158642	11	11	0	0	0	0	FAM127B	NM_001078172
DMR_119	chrX	135051889	135052609	720	*	-4.34026	47.7428	493954	158632	158642	11	11	0	0	0	0	FAM127B	NM_001134321
DMR_120	chrX	102711645	102712714	1069	*	-3.66762	47.6791	491661	157628	157640	13	15	0	0	0	0	GPRASP2	NM_001004051
DMR_120	chrX	102711645	102712714	1069	*	-3.66762	47.6791	491661	157628	157640	13	15	0	0	0	0	GPRASP2	NM_138437
DMR_120	chrX	102711645	102712714	1069	*	-3.66762	47.6791	491661	157628	157640	13	15	0	0	0	0	GPRASP2	NM_001184874
DMR_120	chrX	102711645	102712714	1069	*	-3.66762	47.6791	491661	157628	157640	13	15	0	0	0	0	GPRASP2	NM_001184876
DMR_120	chrX	102711645	102712714	1069	*	-3.66762	47.6791	491661	157628	157640	13	15	0	0	0	0	GPRASP2	NM_001184875
DMR_120	chrX	102711645	102712714	1069	*	-3.66762	47.6791	491661	157628	157640	13	15	0	0	0	0	ARMCX5-GPRASP2	NM_001199818
DMR_121	chrX	23782938	23783538	600	*	-4.33406	47.6747	486942	155719	155729	11	11	0	0	0	0	SAT1	NR_027783
DMR_121	chrX	23782938	23783538	600	*	-4.33406	47.6747	486942	155719	155729	11	11	0	0	0	0	SAT1	NM_002970
DMR_122	chrX	129522747	129523915	1168	*	-4.33365	47.6701	493295	158360	158370	11	11	0	0	0	0	SMARCA1	NM_139035
DMR_122	chrX	129522747	129523915	1168	*	-4.33365	47.6701	493295	158360	158370	11	11	0	0	0	0	SMARCA1	NM_003069
DMR_122	chrX	129522747	129523915	1168	*	-4.33365	47.6701	493295	158360	158370	11	11	0	0	0	0	SMARCA1	NM_001282875
DMR_122	chrX	129522747	129523915	1168	*	-4.33365	47.6701	493295	158360	158370	11	11	0	0	0	0	SMARCA1	NM_001282874
DMR_123	chrX	12790980	12791653	673	*	-3.9679	47.6148	485793	155325	155336	12	12	0	0	0	0	PRPS2	NM_002765
DMR_123	chrX	12790980	12791653	673	*	-3.9679	47.6148	485793	155325	155336	12	12	0	0	0	0	PRPS2	NM_001039091
DMR_124	chrX	21839356	21839677	321	*	-5.28656	47.5791	486806	155665	155673	9	9	0	0	0	0	MBTPS2	NM_015884
DMR_125	chrX	120561097	120561847	750	*	-4.32	47.5201	493016	158266	158276	11	11	0	0	0	0	CUL4B	NM_001079872
DMR_125	chrX	120561097	120561847	750	*	-4.32	47.5201	493016	158266	158276	11	11	0	0	0	0	CUL4B	NM_003588
DMR_126	chrX	50813709	50814521	812	*	-3.95995	47.5194	489338	156535	156546	12	14	0	0	0	0	SHROOM4	NM_020717
DMR_126	chrX	50813709	50814521	812	*	-3.95995	47.5194	489338	156535	156546	12	14	0	0	0	0	SHROOM4	NR_027121
DMR_127	chrX	72572637	72573608	971	*	-3.65422	47.5048	490786	157213	157225	13	14	0	0	0	0	HDAC8	NM_001166422
DMR_127	chrX	72572637	72573608	971	*	-3.65422	47.5048	490786	157213	157225	13	14	0	0	0	0	HDAC8	NM_001166448
DMR_127	chrX	72572637	72573608	971	*	-3.65422	47.5048	490786	157213	157225	13	14	0	0	0	0	HDAC8	NM_001166419
DMR_127	chrX	72572637	72573608	971	*	-3.65422	47.5048	490786	157213	157225	13	14	0	0	0	0	HDAC8	NM_001166418
DMR_127	chrX	72572637	72573608	971	*	-3.65422	47.5048	490786	157213	157225	13	14	0	0	0	0	HDAC8	NM_018486
DMR_127	chrX	72572637	72573608	971	*	-3.65422	47.5048	490786	157213	157225	13	14	0	0	0	0	HDAC8	NM_001166420
DMR_127	chrX	72572637	72573608	971	*	-3.65422	47.5048	490786	157213	157225	13	14	0	0	0	0	HDAC8	NR_051952
DMR_128	chrX	152637770	152638742	972	*	-4.31735	47.4909	495012	158926	158936	11	11	0	0	0	0	GABRQ	NM_018558
DMR_129	chrX	103376148	103377202	1054	*	-3.95305	47.4365	491747	157693	157704	12	12	0	0	0	0	NGFRAP1	NM_206915
DMR_129	chrX	103376148	103377202	1054	*	-3.95305	47.4365	491747	157693	157704	12	12	0	0	0	0	NGFRAP1	NM_014380
DMR_129	chrX	103376148	103377202	1054	*	-3.95305	47.4365	491747	157693	157704	12	12	0	0	0	0	NGFRAP1	NM_206917
DMR_129	chrX	103376148	103377202	1054	*	-3.95305	47.4365	491747	157693	157704	12	12	0	0	0	0	NGFRAP1	NM_001282674
DMR_130	chrX	103063902	103064439	537	*	-5.2668	47.4012	491701	157653	157661	9	9	0	0	0	0	BEX1	NM_018476
DMR_131	chrX	136780801	136781620	819	*	-4.73196	47.3196	494181	158729	158738	10	10	0	0	0	0	ARHGEF6	NM_004840
DMR_132	chrX	101622782	101623371	589	*	-3.91401	46.9681	491579	157570	157581	12	12	0	0	0	0	ARMCX3	NM_016607
DMR_132	chrX	101622782	101623371	589	*	-3.91401	46.9681	491579	157570	157581	12	12	0	0	0	0	ARMCX3	NM_177947
DMR_132	chrX	101622782	101623371	589	*	-3.91401	46.9681	491579	157570	157581	12	12	0	0	0	0	ARMCX3	NM_177948
DMR_133	chrX	155070998	155071577	579	*	-5.21467	46.932	495750	159295	159303	9	9	0	0	0	0	MTCP1NB	NM_001018024
DMR_133	chrX	155070998	155071577	579	*	-5.21467	46.932	495750	159295	159303	9	9	0	0	0	0	MTCP1	NM_001018025
DMR_133	chrX	155070998	155071577	579	*	-5.21467	46.932	495750	159295	159303	9	9	0	0	0	0	CMC4	NM_001018024
DMR_133	chrX	155070998	155071577	579	*	-5.21467	46.932	495750	159295	159303	9	9	0	0	0	0	BRCC3	NM_001018055
DMR_133	chrX	155070998	155071577	579	*	-5.21467	46.932	495750	159295	159303	9	9	0	0	0	0	BRCC3	NM_024332
DMR_133	chrX	155070998	155071577	579	*	-5.21467	46.932	495750	159295	159303	9	9	0	0	0	0	BRCC3	NM_001242640
DMR_134	chrX	11665004	11666109	1105	*	-3.88929	46.6715	485713	155292	155303	12	12	0	0	0	0	ARHGAP6	NM_006125
DMR_134	chrX	11665004	11666109	1105	*	-3.88929	46.6715	485713	155292	155303	12	12	0	0	0	0	ARHGAP6	NM_013427
DMR_134	chrX	11665004	11666109	1105	*	-3.88929	46.6715	485713	155292	155303	12	12	0	0	0	0	ARHGAP6	NR_109776
DMR_135	chrX	63754963	63755776	813	*	-4.65464	46.5464	489937	156832	156841	10	10	0	0	0	0	ARHGEF9	NM_015185
DMR_135	chrX	63754963	63755776	813	*	-4.65464	46.5464	489937	156832	156841	10	10	0	0	0	0	ARHGEF9	NM_001173480
DMR_135	chrX	63754963	63755776	813	*	-4.65464	46.5464	489937	156832	156841	10	10	0	0	0	0	ARHGEF9	NM_001173479
DMR_136	chrX	64205241	64206049	808	*	-4.64163	46.4163	489959	156842	156851	10	10	0	0	0	0	FAM123B	NM_152424
DMR_136	chrX	64205241	64206049	808	*	-4.64163	46.4163	489959	156842	156851	10	10	0	0	0	0	AMER1	NM_152424
DMR_137	chrX	107206226	107206787	561	*	-3.86403	46.3683	492025	157864	157875	12	13	0	0	0	0	PIH1D3	NM_173494
DMR_137	chrX	107206226	107206787	561	*	-3.86403	46.3683	492025	157864	157875	12	13	0	0	0	0	PIH1D3	NM_001169154
DMR_137	chrX	107206226	107206787	561	*	-3.86403	46.3683	492025	157864	157875	12	13	0	0	0	0	NUP62CL	NM_017681
DMR_137	chrX	107206226	107206787	561	*	-3.86403	46.3683	492025	157864	157875	12	13	0	0	0	0	NUP62CL	NR_033676
DMR_137	chrX	107206226	107206787	561	*	-3.86403	46.3683	492025	157864	157875	12	13	0	0	0	0	CXorf41	NM_001169154
DMR_137	chrX	107206226	107206787	561	*	-3.86403	46.3683	492025	157864	157875	12	13	0	0	0	0	CXorf41	NM_173494
DMR_138	chrX	53686263	53687173	910	*	-4.18261	46.0087	489615	156658	156668	11	11	0	0	0	0	HUWE1	NM_031407
DMR_139	chrX	155215870	155216439	569	*	-4.59049	45.9049	495768	159304	159313	10	10	0	0	0	0	VBP1	NM_001303543
DMR_139	chrX	155215870	155216439	569	*	-4.59049	45.9049	495768	159304	159313	10	10	0	0	0	0	VBP1	NM_003372
DMR_139	chrX	155215870	155216439	569	*	-4.59049	45.9049	495768	159304	159313	10	10	0	0	0	0	VBP1	NM_001303545
DMR_139	chrX	155215870	155216439	569	*	-4.59049	45.9049	495768	159304	159313	10	10	0	0	0	0	VBP1	NM_001303544
DMR_140	chrX	150692589	150693473	884	*	-4.17017	45.8718	494812	158889	158899	11	12	0	0	0	0	MTMR1	NM_003828
DMR_140	chrX	150692589	150693473	884	*	-4.17017	45.8718	494812	158889	158899	11	12	0	0	0	0	MTMR1	NM_001306145
DMR_140	chrX	150692589	150693473	884	*	-4.17017	45.8718	494812	158889	158899	11	12	0	0	0	0	MTMR1	NM_001306144
DMR_141	chrX	67544568	67545603	1035	*	-5.08949	45.8054	490107	156913	156921	9	9	0	0	0	0	AR	NM_000044
DMR_142	chrX	155026538	155027258	720	*	-3.50588	45.5764	495737	159282	159294	13	13	0	0	0	0	FUNDC2	NM_023934
DMR_143	chrX	120244860	120245492	632	*	-4.52023	45.2023	492972	158247	158256	10	10	0	0	0	0	NKAPP1	NR_027131
DMR_143	chrX	120244860	120245492	632	*	-4.52023	45.2023	492972	158247	158256	10	10	0	0	0	0	CXorf42	NR_027131
DMR_144	chrX	105821727	105823317	1590	*	-3.46578	45.0552	491933	157808	157820	13	13	0	0	0	0	NRK	NM_198465
DMR_145	chrX	46573334	46574308	974	*	-4.48135	44.8135	488556	156085	156094	10	10	0	0	0	0	CHST7	NM_019886
DMR_146	chrX	154478689	154479763	1074	*	-3.7317	44.7804	495613	159190	159201	12	12	0	0	0	0	LAGE3	NM_006014
DMR_147	chrX	47560779	47561342	563	*	-4.47256	44.7256	488747	156176	156185	10	10	0	0	0	0	ARAF	NM_001654
DMR_147	chrX	47560779	47561342	563	*	-4.47256	44.7256	488747	156176	156185	10	10	0	0	0	0	ARAF	NM_001256196
DMR_147	chrX	47560779	47561342	563	*	-4.47256	44.7256	488747	156176	156185	10	10	0	0	0	0	ARAF	NM_001256197
DMR_148	chrX	143633994	143634924	930	*	-4.47128	44.7128	494509	158798	158807	10	10	0	0	0	0	SLITRK4	NM_173078
DMR_148	chrX	143633994	143634924	930	*	-4.47128	44.7128	494509	158798	158807	10	10	0	0	0	0	SLITRK4	NM_001184750
DMR_148	chrX	143633994	143634924	930	*	-4.47128	44.7128	494509	158798	158807	10	10	0	0	0	0	SLITRK4	NM_001184749
DMR_149	chrX	68498250	68499223	973	*	-4.46832	44.6832	490152	156933	156942	10	10	0	0	0	0	YIPF6	NM_173834
DMR_149	chrX	68498250	68499223	973	*	-4.46832	44.6832	490152	156933	156942	10	10	0	0	0	0	YIPF6	NM_001195214
DMR_150	chrX	48508435	48509124	689	*	-4.4641	44.641	488915	156275	156284	10	10	0	0	0	0	PORCN	NM_203476
DMR_150	chrX	48508435	48509124	689	*	-4.4641	44.641	488915	156275	156284	10	10	0	0	0	0	PORCN	NM_203473
DMR_150	chrX	48508435	48509124	689	*	-4.4641	44.641	488915	156275	156284	10	10	0	0	0	0	PORCN	NM_022825
DMR_150	chrX	48508435	48509124	689	*	-4.4641	44.641	488915	156275	156284	10	10	0	0	0	0	PORCN	NM_203475
DMR_150	chrX	48508435	48509124	689	*	-4.4641	44.641	488915	156275	156284	10	10	0	0	0	0	PORCN	NM_203474
DMR_150	chrX	48508435	48509124	689	*	-4.4641	44.641	488915	156275	156284	10	10	0	0	0	0	PORCN	NM_001282167
DMR_151	chrX	71532788	71533172	384	*	-4.4278	44.278	490607	157140	157149	10	10	0	0	0	0	OGT	NM_181673
DMR_151	chrX	71532788	71533172	384	*	-4.4278	44.278	490607	157140	157149	10	10	0	0	0	0	OGT	NM_181672
DMR_151	chrX	71532788	71533172	384	*	-4.4278	44.278	490607	157140	157149	10	10	0	0	0	0	BCYRN1	NR_001568
DMR_152	chrX	134806956	134807194	238	*	-4.90366	44.133	493910	158597	158605	9	10	0	0	0	0	FAM122C	NM_001170784
DMR_152	chrX	134806956	134807194	238	*	-4.90366	44.133	493910	158597	158605	9	10	0	0	0	0	FAM122C	NM_001170782
DMR_152	chrX	134806956	134807194	238	*	-4.90366	44.133	493910	158597	158605	9	10	0	0	0	0	FAM122C	NM_001170783
DMR_152	chrX	134806956	134807194	238	*	-4.90366	44.133	493910	158597	158605	9	10	0	0	0	0	FAM122C	NM_001170779
DMR_152	chrX	134806956	134807194	238	*	-4.90366	44.133	493910	158597	158605	9	10	0	0	0	0	FAM122C	NM_001170781
DMR_152	chrX	134806956	134807194	238	*	-4.90366	44.133	493910	158597	158605	9	10	0	0	0	0	FAM122C	NM_138819
DMR_152	chrX	134806956	134807194	238	*	-4.90366	44.133	493910	158597	158605	9	10	0	0	0	0	FAM122C	NM_001170780
DMR_153	chrX	132489849	132490365	516	*	-4.90038	44.1034	493686	158521	158529	9	9	0	0	0	0	MBNL3	NM_001170704
DMR_154	chrX	55717472	55717841	369	*	-4.88297	43.9468	489790	156764	156772	9	9	0	0	0	0	RRAGB	NM_006064
DMR_154	chrX	55717472	55717841	369	*	-4.88297	43.9468	489790	156764	156772	9	9	0	0	0	0	RRAGB	NM_016656
DMR_155	chrX	134796757	134797793	1036	*	-3.97934	43.7727	493905	158585	158595	11	11	0	0	0	0	FAM122C	NM_001170780
DMR_155	chrX	134796757	134797793	1036	*	-3.97934	43.7727	493905	158585	158595	11	11	0	0	0	0	FAM122B	NM_001170756
DMR_155	chrX	134796757	134797793	1036	*	-3.97934	43.7727	493905	158585	158595	11	11	0	0	0	0	FAM122B	NM_145284
DMR_155	chrX	134796757	134797793	1036	*	-3.97934	43.7727	493905	158585	158595	11	11	0	0	0	0	FAM122B	NM_001166599
DMR_155	chrX	134796757	134797793	1036	*	-3.97934	43.7727	493905	158585	158595	11	11	0	0	0	0	FAM122B	NM_001166600
DMR_155	chrX	134796757	134797793	1036	*	-3.97934	43.7727	493905	158585	158595	11	11	0	0	0	0	FAM122B	NM_001170757
DMR_156	chrX	49269623	49270022	399	*	-4.84327	43.5894	489203	156506	156514	9	9	0	0	0	0	PPP1R3F	NM_033215
DMR_156	chrX	49269623	49270022	399	*	-4.84327	43.5894	489203	156506	156514	9	9	0	0	0	0	PPP1R3F	NM_001184745
DMR_157	chrX	81201515	81202549	1034	*	-2.89601	43.4401	491156	157367	157381	15	15	0	0	0	0	SH3BGRL	NM_003022
DMR_157	chrX	81201515	81202549	1034	*	-2.89601	43.4401	491156	157367	157381	15	15	0	0	0	0	HMGN5	NM_030763
DMR_158	chrX	74614029	74614985	956	*	-4.32933	43.2933	490924	157269	157278	10	10	0	0	0	0	RLIM	NM_183353
DMR_158	chrX	74614029	74614985	956	*	-4.32933	43.2933	490924	157269	157278	10	10	0	0	0	0	RLIM	NM_016120
DMR_159	chrX	130401490	130402142	652	*	-4.80971	43.2874	493492	158455	158463	9	9	0	0	0	0	RBMX2	NM_016024
DMR_160	chrX	49123420	49123914	494	*	-4.31359	43.1359	489127	156448	156457	10	10	0	0	0	0	GPKOW	NM_015698
DMR_161	chrX	19343608	19344520	912	*	-4.24015	42.4015	486561	155614	155623	10	10	0	0	0	0	PDHA1	NM_000284
DMR_161	chrX	19343608	19344520	912	*	-4.24015	42.4015	486561	155614	155623	10	10	0	0	0	0	PDHA1	NM_001173456
DMR_161	chrX	19343608	19344520	912	*	-4.24015	42.4015	486561	155614	155623	10	10	0	0	0	0	PDHA1	NM_001173455
DMR_161	chrX	19343608	19344520	912	*	-4.24015	42.4015	486561	155614	155623	10	10	0	0	0	0	PDHA1	NM_001173454
DMR_162	chrX	21940297	21940726	429	*	-4.23396	42.3396	486820	155677	155686	10	13	0	0	0	0	SMS	NM_004595
DMR_162	chrX	21940297	21940726	429	*	-4.23396	42.3396	486820	155677	155686	10	13	0	0	0	0	SMS	NM_001258423
DMR_163	chrX	85243768	85245021	1253	*	-4.22399	42.2399	491204	157404	157413	10	10	0	0	0	0	ZNF711	NM_021998
DMR_164	chrX	153934735	153935571	836	*	-3.51593	42.1911	495406	159081	159092	12	12	0	0	0	0	RENBP	NM_002910
DMR_164	chrX	153934735	153935571	836	*	-3.51593	42.1911	495406	159081	159092	12	12	0	0	0	0	NAA10	NM_003491
DMR_164	chrX	153934735	153935571	836	*	-3.51593	42.1911	495406	159081	159092	12	12	0	0	0	0	NAA10	NM_001256119
DMR_164	chrX	153934735	153935571	836	*	-3.51593	42.1911	495406	159081	159092	12	12	0	0	0	0	NAA10	NM_001256120
DMR_165	chrX	155612402	155613194	792	*	-4.6722	42.0498	495790	159314	159322	9	9	0	0	0	0	TMLHE	NM_018196
DMR_165	chrX	155612402	155613194	792	*	-4.6722	42.0498	495790	159314	159322	9	9	0	0	0	0	TMLHE	NM_001184797
DMR_165	chrX	155612402	155613194	792	*	-4.6722	42.0498	495790	159314	159322	9	9	0	0	0	0	SPRY3	NM_001304990
DMR_166	chrX	154515891	154516345	454	*	-5.25084	42.0067	495633	159212	159219	8	8	0	0	0	0	FAM3A	NM_001171133
DMR_166	chrX	154515891	154516345	454	*	-5.25084	42.0067	495633	159212	159219	8	8	0	0	0	0	FAM3A	NM_021806
DMR_166	chrX	154515891	154516345	454	*	-5.25084	42.0067	495633	159212	159219	8	8	0	0	0	0	FAM3A	NM_001171132
DMR_166	chrX	154515891	154516345	454	*	-5.25084	42.0067	495633	159212	159219	8	8	0	0	0	0	FAM3A	NR_033237
DMR_166	chrX	154515891	154516345	454	*	-5.25084	42.0067	495633	159212	159219	8	8	0	0	0	0	FAM3A	NM_001171134
DMR_166	chrX	154515891	154516345	454	*	-5.25084	42.0067	495633	159212	159219	8	8	0	0	0	0	FAM3A	NM_001282311
DMR_166	chrX	154515891	154516345	454	*	-5.25084	42.0067	495633	159212	159219	8	8	0	0	0	0	FAM3A	NM_001282312
DMR_167	chrX	47619191	47620262	1071	*	-3.49783	41.974	488771	156196	156207	12	12	0	0	0	0	SYN1	NM_006950
DMR_167	chrX	47619191	47620262	1071	*	-3.49783	41.974	488771	156196	156207	12	12	0	0	0	0	SYN1	NM_133499
DMR_168	chrX	100928774	100929545	771	*	-3.81522	41.9674	491473	157485	157495	11	11	0	0	0	0	XKRX	NM_212559
DMR_169	chrX	72238829	72239423	594	*	-3.80676	41.8744	490733	157170	157180	11	11	0	0	0	0	PIN4	NM_001170747
DMR_169	chrX	72238829	72239423	594	*	-3.80676	41.8744	490733	157170	157180	11	11	0	0	0	0	ERCC6L	NM_017669
DMR_170	chrX	103628549	103629005	456	*	-4.6405	41.7645	491782	157715	157723	9	10	0	0	0	0	TCEAL1	NM_004780
DMR_170	chrX	103628549	103629005	456	*	-4.6405	41.7645	491782	157715	157723	9	10	0	0	0	0	TCEAL1	NM_001006639
DMR_170	chrX	103628549	103629005	456	*	-4.6405	41.7645	491782	157715	157723	9	10	0	0	0	0	TCEAL1	NM_001006640
DMR_171	chrX	70133124	70134123	999	*	-3.47029	41.6435	490377	157012	157023	12	12	0	0	0	0	IGBP1	NM_001551
DMR_172	chrX	65534743	65535114	371	*	-4.16237	41.6237	490010	156879	156888	10	10	0	0	0	0	LAS1L	NM_031206
DMR_172	chrX	65534743	65535114	371	*	-4.16237	41.6237	490010	156879	156888	10	10	0	0	0	0	LAS1L	NM_001170649
DMR_172	chrX	65534743	65535114	371	*	-4.16237	41.6237	490010	156879	156888	10	10	0	0	0	0	LAS1L	NM_001170650
DMR_173	chrX	140505018	140505702	684	*	-3.74465	41.1911	494398	158776	158786	11	11	0	0	1.433e-06	0.001	SOX3	NM_005634
DMR_173	chrX	140505018	140505702	684	*	-3.74465	41.1911	494398	158776	158786	11	11	0	0	1.433e-06	0.001
DMR_174	chrX	55489049	55489802	753	*	-5.14424	41.1539	489779	156756	156763	8	8	0	0	1.433e-06	0.001	USP51	NM_201286
DMR_175	chrX	108736170	108737127	957	*	-3.73199	41.0519	492195	157945	157955	11	11	0	0	1.433e-06	0.001	LOC101928358	NR_110652
DMR_175	chrX	108736170	108737127	957	*	-3.73199	41.0519	492195	157945	157955	11	11	0	0	1.433e-06	0.001	IRS4	NM_003604
DMR_176	chrX	123184152	123185295	1143	*	-3.72196	40.9416	493087	158309	158319	11	11	0	0	1.433e-06	0.001	GRIA3	NM_007325
DMR_176	chrX	123184152	123185295	1143	*	-3.72196	40.9416	493087	158309	158319	11	11	0	0	1.433e-06	0.001	GRIA3	NM_000828
DMR_176	chrX	123184152	123185295	1143	*	-3.72196	40.9416	493087	158309	158319	11	11	0	0	1.433e-06	0.001	GRIA3	NM_001256743
DMR_177	chrX	73562687	73563565	878	*	-3.40554	40.8665	490830	157249	157260	12	12	0	0	1.433e-06	0.001	MAP2K4P1	NR_029423
DMR_177	chrX	73562687	73563565	878	*	-3.40554	40.8665	490830	157249	157260	12	12	0	0	1.433e-06	0.001	LOC139201	NR_029423
DMR_177	chrX	73562687	73563565	878	*	-3.40554	40.8665	490830	157249	157260	12	12	0	0	1.433e-06	0.001	CHIC1	NM_001039840
DMR_177	chrX	73562687	73563565	878	*	-3.40554	40.8665	490830	157249	157260	12	12	0	0	1.433e-06	0.001	CHIC1	NM_001300884
DMR_178	chrX	69503826	69504758	932	*	-5.08292	40.6633	490322	156985	156992	8	8	0	0	1.433e-06	0.001	FAM155B	NM_015686
DMR_179	chrX	131289039	131289483	444	*	-4.06517	40.6517	493566	158488	158497	10	10	0	0	1.433e-06	0.001	IGSF1	NM_205833
DMR_179	chrX	131289039	131289483	444	*	-4.06517	40.6517	493566	158488	158497	10	10	0	0	1.433e-06	0.001	IGSF1	NM_001170961
DMR_179	chrX	131289039	131289483	444	*	-4.06517	40.6517	493566	158488	158497	10	10	0	0	1.433e-06	0.001	IGSF1	NM_001170962
DMR_179	chrX	131289039	131289483	444	*	-4.06517	40.6517	493566	158488	158497	10	10	0	0	1.433e-06	0.001	IGSF1	NM_001555
DMR_179	chrX	131289039	131289483	444	*	-4.06517	40.6517	493566	158488	158497	10	10	0	0	1.433e-06	0.001	IGSF1	NM_001170963
DMR_180	chrX	110795657	110796375	718	*	-2.53962	40.634	492352	158004	158019	16	16	0	0	1.433e-06	0.001	CHRDL1	NM_001143981
DMR_180	chrX	110795657	110796375	718	*	-2.53962	40.634	492352	158004	158019	16	16	0	0	1.433e-06	0.001	CHRDL1	NM_001143983
DMR_180	chrX	110795657	110796375	718	*	-2.53962	40.634	492352	158004	158019	16	16	0	0	1.433e-06	0.001	CHRDL1	NM_001143982
DMR_180	chrX	110795657	110796375	718	*	-2.53962	40.634	492352	158004	158019	16	16	0	0	1.433e-06	0.001	CHRDL1	NM_145234
DMR_181	chrX	104156570	104157442	872	*	-4.05327	40.5327	491879	157762	157771	10	10	0	0	1.433e-06	0.001	SLC25A53	NM_001012755
DMR_181	chrX	104156570	104157442	872	*	-4.05327	40.5327	491879	157762	157771	10	10	0	0	1.433e-06	0.001	MCART6	NM_001012755
DMR_182	chrX	24693356	24694341	985	*	-4.49568	40.4611	487074	155777	155785	9	9	0	0	1.433e-06	0.001	POLA1	NM_016937
DMR_183	chrX	154750957	154751712	755	*	-3.1116	40.4508	495679	159247	159259	13	13	0	0	1.433e-06	0.001	GAB3	NM_001081573
DMR_183	chrX	154750957	154751712	755	*	-3.1116	40.4508	495679	159247	159259	13	13	0	0	1.433e-06	0.001	GAB3	NM_080612
DMR_183	chrX	154750957	154751712	755	*	-3.1116	40.4508	495679	159247	159259	13	13	0	0	1.433e-06	0.001	GAB3	NM_001282283
DMR_183	chrX	154750957	154751712	755	*	-3.1116	40.4508	495679	159247	159259	13	13	0	0	1.433e-06	0.001	GAB3	NR_104114
DMR_184	chrX	77785707	77786553	846	*	-4.48041	40.3237	491023	157307	157315	9	9	0	0	1.433e-06	0.001	ATRX	NM_138270
DMR_184	chrX	77785707	77786553	846	*	-4.48041	40.3237	491023	157307	157315	9	9	0	0	1.433e-06	0.001	ATRX	NM_000489
DMR_185	chrX	48003934	48004308	374	*	-5.01042	40.0834	488832	156241	156248	8	8	0	0	1.433e-06	0.001	ZNF182	NM_006962
DMR_185	chrX	48003934	48004308	374	*	-5.01042	40.0834	488832	156241	156248	8	8	0	0	1.433e-06	0.001	ZNF182	NM_001007088
DMR_185	chrX	48003934	48004308	374	*	-5.01042	40.0834	488832	156241	156248	8	8	0	0	1.433e-06	0.001	ZNF182	NM_001178099
DMR_185	chrX	48003934	48004308	374	*	-5.01042	40.0834	488832	156241	156248	8	8	0	0	1.433e-06	0.001	SPACA5	NM_205856
DMR_186	chrX	65034528	65035749	1221	*	-4.43711	39.934	489984	156870	156878	9	9	0	0	1.433e-06	0.001	ZC4H2	NM_001178032
DMR_186	chrX	65034528	65035749	1221	*	-4.43711	39.934	489984	156870	156878	9	9	0	0	1.433e-06	0.001	ZC4H2	NM_001243804
DMR_186	chrX	65034528	65035749	1221	*	-4.43711	39.934	489984	156870	156878	9	9	0	0	1.433e-06	0.001
DMR_187	chrX	47482340	47482760	420	*	-4.98292	39.8633	488728	156168	156175	8	8	0	0	1.433e-06	0.001	ZNF41	NM_007130
DMR_187	chrX	47482340	47482760	420	*	-4.98292	39.8633	488728	156168	156175	8	8	0	0	1.433e-06	0.001	ZNF41	NM_153380
DMR_187	chrX	47482340	47482760	420	*	-4.98292	39.8633	488728	156168	156175	8	8	0	0	1.433e-06	0.001	LINC01560	NR_126059
DMR_188	chrX	119692838	119693925	1087	*	-3.97701	39.7701	492888	158166	158175	10	11	0	0	1.433e-06	0.001	SEPT6	NM_015129
DMR_188	chrX	119692838	119693925	1087	*	-3.97701	39.7701	492888	158166	158175	10	11	0	0	1.433e-06	0.001	SEPT6	NM_145800
DMR_188	chrX	119692838	119693925	1087	*	-3.97701	39.7701	492888	158166	158175	10	11	0	0	1.433e-06	0.001	SEPT6	NM_145802
DMR_188	chrX	119692838	119693925	1087	*	-3.97701	39.7701	492888	158166	158175	10	11	0	0	1.433e-06	0.001	SEPT6	NM_145799
DMR_189	chrX	49186102	49186901	799	*	-3.92396	39.2396	489157	156478	156487	10	10	0	0	1.433e-06	0.001	PRICKLE3	NM_006150
DMR_189	chrX	49186102	49186901	799	*	-3.92396	39.2396	489157	156478	156487	10	10	0	0	1.433e-06	0.001	PRICKLE3	NM_001307979
DMR_190	chrX	77899199	77899646	447	*	-4.86975	38.958	491035	157327	157334	8	8	0	0	1.433e-06	0.001	COX7B	NM_001866
DMR_191	chrX	49002175	49002509	334	*	-4.32547	38.9292	489092	156393	156401	9	9	0	0	1.433e-06	0.001	GRIPAP1	NM_020137
DMR_191	chrX	49002175	49002509	334	*	-4.32547	38.9292	489092	156393	156401	9	9	0	0	1.433e-06	0.001	GRIPAP1	NM_207672
DMR_192	chrX	38220407	38221524	1117	*	-2.96088	38.4915	487672	155932	155944	13	14	0	0	1.433e-06	0.001	SRPX	NM_001170752
DMR_192	chrX	38220407	38221524	1117	*	-2.96088	38.4915	487672	155932	155944	13	14	0	0	1.433e-06	0.001	SRPX	NM_001170751
DMR_192	chrX	38220407	38221524	1117	*	-2.96088	38.4915	487672	155932	155944	13	14	0	0	1.433e-06	0.001	SRPX	NM_001170750
DMR_192	chrX	38220407	38221524	1117	*	-2.96088	38.4915	487672	155932	155944	13	14	0	0	1.433e-06	0.001	SRPX	NM_006307
DMR_192	chrX	38220407	38221524	1117	*	-2.96088	38.4915	487672	155932	155944	13	14	0	0	1.433e-06	0.001
DMR_193	chrX	154762202	154762733	531	*	-4.25756	38.318	495685	159260	159268	9	9	0	0	1.433e-06	0.001	DKC1	NM_001363
DMR_193	chrX	154762202	154762733	531	*	-4.25756	38.318	495685	159260	159268	9	9	0	0	1.433e-06	0.001	DKC1	NM_001142463
DMR_193	chrX	154762202	154762733	531	*	-4.25756	38.318	495685	159260	159268	9	9	0	0	1.433e-06	0.001	DKC1	NR_110023
DMR_193	chrX	154762202	154762733	531	*	-4.25756	38.318	495685	159260	159268	9	9	0	0	1.433e-06	0.001	DKC1	NR_110022
DMR_193	chrX	154762202	154762733	531	*	-4.25756	38.318	495685	159260	159268	9	9	0	0	1.433e-06	0.001	DKC1	NR_110021
DMR_193	chrX	154762202	154762733	531	*	-4.25756	38.318	495685	159260	159268	9	9	0	0	1.433e-06	0.001	DKC1	NM_001288747
DMR_194	chrX	57121263	57121823	560	*	-4.77675	38.214	489857	156808	156815	8	8	0	0	1.433e-06	0.001	SPIN2B	NM_001006682
DMR_194	chrX	57121263	57121823	560	*	-4.77675	38.214	489857	156808	156815	8	8	0	0	1.433e-06	0.001	SPIN2B	NM_001006683
DMR_194	chrX	57121263	57121823	560	*	-4.77675	38.214	489857	156808	156815	8	8	0	0	1.433e-06	0.001	SPIN2B	NM_001006681
DMR_194	chrX	57121263	57121823	560	*	-4.77675	38.214	489857	156808	156815	8	8	0	0	1.433e-06	0.001	SPIN2B	NM_001282462
DMR_194	chrX	57121263	57121823	560	*	-4.77675	38.214	489857	156808	156815	8	8	0	0	1.433e-06	0.001	SPIN2B	NM_001282461
DMR_195	chrX	64976397	64976870	473	*	-4.223	38.007	489981	156861	156869	9	9	0	0	1.433e-06	0.001	ZC4H2	NM_018684
DMR_195	chrX	64976397	64976870	473	*	-4.223	38.007	489981	156861	156869	9	9	0	0	1.433e-06	0.001	ZC4H2	NM_001178033
DMR_195	chrX	64976397	64976870	473	*	-4.223	38.007	489981	156861	156869	9	9	0	0	1.433e-06	0.001	ZC4H2	NR_045044
DMR_195	chrX	64976397	64976870	473	*	-4.223	38.007	489981	156861	156869	9	9	0	0	1.433e-06	0.001	ZC4H2	NM_001178032
DMR_195	chrX	64976397	64976870	473	*	-4.223	38.007	489981	156861	156869	9	9	0	0	1.433e-06	0.001	ZC4H2	NM_001243804
DMR_196	chrX	49079758	49080315	557	*	-4.21728	37.9555	489117	156425	156433	9	9	0	0	1.433e-06	0.001	WDR45	NM_001029896
DMR_196	chrX	49079758	49080315	557	*	-4.21728	37.9555	489117	156425	156433	9	9	0	0	1.433e-06	0.001	WDR45	NM_007075
DMR_197	chrX	35919368	35919929	561	*	-3.77959	37.7959	487514	155913	155922	10	11	0	0	1.433e-06	0.001	CXorf22	NM_152632
DMR_197	chrX	35919368	35919929	561	*	-3.77959	37.7959	487514	155913	155922	10	11	0	0	1.433e-06	0.001	CFAP47	NM_152632
DMR_197	chrX	35919368	35919929	561	*	-3.77959	37.7959	487514	155913	155922	10	11	0	0	1.433e-06	0.001	CFAP47	NM_001304548
DMR_198	chrX	119235607	119236497	890	*	-3.77828	37.7828	492790	158112	158121	10	11	0	0	1.433e-06	0.001	PGRMC1	NM_006667
DMR_198	chrX	119235607	119236497	890	*	-3.77828	37.7828	492790	158112	158121	10	11	0	0	1.433e-06	0.001	PGRMC1	NM_001282621
DMR_199	chrX	23333025	23334171	1146	*	-4.19265	37.7338	486902	155698	155706	9	9	0	0	1.433e-06	0.001	PTCHD1	NM_173495
DMR_199	chrX	23333025	23334171	1146	*	-4.19265	37.7338	486902	155698	155706	9	9	0	0	1.433e-06	0.001
DMR_200	chrX	102745681	102746389	708	*	-3.41527	37.5679	491670	157642	157652	11	12	0	0	1.433e-06	0.001	BHLHB9	NM_001142527
DMR_200	chrX	102745681	102746389	708	*	-3.41527	37.5679	491670	157642	157652	11	12	0	0	1.433e-06	0.001	BHLHB9	NM_001142525
DMR_200	chrX	102745681	102746389	708	*	-3.41527	37.5679	491670	157642	157652	11	12	0	0	1.433e-06	0.001	BHLHB9	NM_001142526
DMR_200	chrX	102745681	102746389	708	*	-3.41527	37.5679	491670	157642	157652	11	12	0	0	1.433e-06	0.001	BHLHB9	NM_030639
DMR_200	chrX	102745681	102746389	708	*	-3.41527	37.5679	491670	157642	157652	11	12	0	0	1.433e-06	0.001	BHLHB9	NM_001142528
DMR_200	chrX	102745681	102746389	708	*	-3.41527	37.5679	491670	157642	157652	11	12	0	0	1.433e-06	0.001	BHLHB9	NM_001142530
DMR_200	chrX	102745681	102746389	708	*	-3.41527	37.5679	491670	157642	157652	11	12	0	0	1.433e-06	0.001	BHLHB9	NM_001142524
DMR_200	chrX	102745681	102746389	708	*	-3.41527	37.5679	491670	157642	157652	11	12	0	0	1.433e-06	0.001	BHLHB9	NM_001142529
DMR_201	chrX	48918847	48919534	687	*	-4.16509	37.4858	489056	156371	156379	9	9	0	0	1.433e-06	0.001	PIM2	NM_006875
DMR_202	chrX	136146693	136147864	1171	*	-4.14545	37.3091	494063	158682	158690	9	9	0	0	2.866e-06	0.002	FHL1	NR_027621
DMR_202	chrX	136146693	136147864	1171	*	-4.14545	37.3091	494063	158682	158690	9	9	0	0	2.866e-06	0.002	FHL1	NM_001449
DMR_202	chrX	136146693	136147864	1171	*	-4.14545	37.3091	494063	158682	158690	9	9	0	0	2.866e-06	0.002	FHL1	NM_001159703
DMR_202	chrX	136146693	136147864	1171	*	-4.14545	37.3091	494063	158682	158690	9	9	0	0	2.866e-06	0.002	FHL1	NM_001159702
DMR_202	chrX	136146693	136147864	1171	*	-4.14545	37.3091	494063	158682	158690	9	9	0	0	2.866e-06	0.002	FHL1	NM_001159700
DMR_203	chrX	17374674	17375460	786	*	-4.14165	37.2748	486334	155562	155570	9	9	0	0	2.866e-06	0.002	NHS	NM_198270
DMR_203	chrX	17374674	17375460	786	*	-4.14165	37.2748	486334	155562	155570	9	9	0	0	2.866e-06	0.002	NHS	NM_001291867
DMR_204	chrX	63350983	63351505	522	*	-4.63628	37.0902	489917	156816	156823	8	8	0	0	4.299e-06	0.003	SPIN4	NM_001012968
DMR_205	chrX	72714141	72714846	705	*	-4.11479	37.0331	490799	157227	157235	9	9	0	0	4.299e-06	0.003	PHKA1	NM_002637
DMR_205	chrX	72714141	72714846	705	*	-4.11479	37.0331	490799	157227	157235	9	9	0	0	4.299e-06	0.003	PHKA1	NM_001172436
DMR_205	chrX	72714141	72714846	705	*	-4.11479	37.0331	490799	157227	157235	9	9	0	0	4.299e-06	0.003	PHKA1	NM_001122670
DMR_206	chrX	106726391	106726725	334	*	-4.60751	36.8601	491973	157831	157838	8	8	0	0	4.299e-06	0.003	RNF128	NM_194463
DMR_206	chrX	106726391	106726725	334	*	-4.60751	36.8601	491973	157831	157838	8	8	0	0	4.299e-06	0.003	RNF128	NM_024539
DMR_207	chrX	70444466	70445267	801	*	-3.06576	36.7892	490441	157054	157065	12	12	0	0	4.299e-06	0.003	DLG3	NM_021120
DMR_208	chrX	101931705	101932283	578	*	-4.06715	36.6044	491611	157582	157590	9	9	0	0	4.299e-06	0.003	ZMAT1	NM_001011657
DMR_208	chrX	101931705	101932283	578	*	-4.06715	36.6044	491611	157582	157590	9	9	0	0	4.299e-06	0.003	ZMAT1	NM_001282401
DMR_208	chrX	101931705	101932283	578	*	-4.06715	36.6044	491611	157582	157590	9	9	0	0	4.299e-06	0.003	ZMAT1	NM_001282400
DMR_209	chrX	153333687	153334002	315	*	-3.65085	36.5085	495120	158951	158960	10	10	0	0	4.299e-06	0.003	ZNF275	NM_001080485
DMR_210	chrX	71365694	71366341	647	*	-4.55089	36.4071	490581	157124	157131	8	8	0	0	4.299e-06	0.003	TAF1	NM_138923
DMR_210	chrX	71365694	71366341	647	*	-4.55089	36.4071	490581	157124	157131	8	8	0	0	4.299e-06	0.003	TAF1	NM_001286074
DMR_210	chrX	71365694	71366341	647	*	-4.55089	36.4071	490581	157124	157131	8	8	0	0	4.299e-06	0.003	TAF1	NM_004606
DMR_210	chrX	71365694	71366341	647	*	-4.55089	36.4071	490581	157124	157131	8	8	0	0	4.299e-06	0.003	TAF1	NR_104395
DMR_210	chrX	71365694	71366341	647	*	-4.55089	36.4071	490581	157124	157131	8	8	0	0	4.299e-06	0.003	TAF1	NR_104394
DMR_210	chrX	71365694	71366341	647	*	-4.55089	36.4071	490581	157124	157131	8	8	0	0	4.299e-06	0.003	TAF1	NR_104388
DMR_210	chrX	71365694	71366341	647	*	-4.55089	36.4071	490581	157124	157131	8	8	0	0	4.299e-06	0.003	TAF1	NR_104391
DMR_210	chrX	71365694	71366341	647	*	-4.55089	36.4071	490581	157124	157131	8	8	0	0	4.299e-06	0.003	TAF1	NR_104387
DMR_210	chrX	71365694	71366341	647	*	-4.55089	36.4071	490581	157124	157131	8	8	0	0	4.299e-06	0.003	TAF1	NR_104389
DMR_210	chrX	71365694	71366341	647	*	-4.55089	36.4071	490581	157124	157131	8	8	0	0	4.299e-06	0.003	TAF1	NR_104390
DMR_210	chrX	71365694	71366341	647	*	-4.55089	36.4071	490581	157124	157131	8	8	0	0	4.299e-06	0.003	TAF1	NR_104392
DMR_210	chrX	71365694	71366341	647	*	-4.55089	36.4071	490581	157124	157131	8	8	0	0	4.299e-06	0.003	TAF1	NR_104393
DMR_210	chrX	71365694	71366341	647	*	-4.55089	36.4071	490581	157124	157131	8	8	0	0	4.299e-06	0.003	BCYRN1	NR_001568
DMR_211	chrX	119398811	119399473	662	*	-3.61404	36.1404	492803	158122	158131	10	10	0	0	4.299e-06	0.003	SLC25A43	NM_145305
DMR_212	chrX	75273484	75274230	746	*	-3.61352	36.1352	490947	157280	157289	10	11	0	0	4.299e-06	0.003	UPRT	NR_030774
DMR_212	chrX	75273484	75274230	746	*	-3.61352	36.1352	490947	157280	157289	10	11	0	0	4.299e-06	0.003	UPRT	NM_145052
DMR_212	chrX	75273484	75274230	746	*	-3.61352	36.1352	490947	157280	157289	10	11	0	0	4.299e-06	0.003	UPRT	NM_001307944
DMR_213	chrX	24646956	24647814	858	*	-4.01017	36.0915	487063	155760	155768	9	9	0	0	4.299e-06	0.003	PCYT1B-AS1	NR_046638
DMR_213	chrX	24646956	24647814	858	*	-4.01017	36.0915	487063	155760	155768	9	9	0	0	4.299e-06	0.003	PCYT1B	NM_001163264
DMR_213	chrX	24646956	24647814	858	*	-4.01017	36.0915	487063	155760	155768	9	9	0	0	4.299e-06	0.003	PCYT1B	NM_004845
DMR_213	chrX	24646956	24647814	858	*	-4.01017	36.0915	487063	155760	155768	9	9	0	0	4.299e-06	0.003	PCYT1B	NM_001163265
DMR_214	chrX	72131817	72132238	421	*	-3.98814	35.8933	490713	157161	157169	9	9	0	0	4.299e-06	0.003	RGAG4	NM_001024455
DMR_214	chrX	72131817	72132238	421	*	-3.98814	35.8933	490713	157161	157169	9	9	0	0	4.299e-06	0.003	NHSL2	NM_001013627
DMR_215	chrX	153470125	153470713	588	*	-4.47539	35.8031	495175	158980	158987	8	8	0	0	4.299e-06	0.003	HAUS7	NM_017518
DMR_215	chrX	153470125	153470713	588	*	-4.47539	35.8031	495175	158980	158987	8	8	0	0	4.299e-06	0.003	HAUS7	NR_073156
DMR_216	chrX	53093434	53094648	1214	*	-3.95157	35.5642	489494	156605	156613	9	9	0	0	4.299e-06	0.003	KANTR	NR_110456
DMR_216	chrX	53093434	53094648	1214	*	-3.95157	35.5642	489494	156605	156613	9	9	0	0	4.299e-06	0.003
DMR_217	chrX	84187838	84188177	339	*	-4.41762	35.3409	491185	157382	157389	8	8	0	0	4.299e-06	0.003	RPS6KA6	NM_014496
DMR_218	chrX	55451512	55452380	868	*	-4.41714	35.3371	489774	156748	156755	8	8	0	0	4.299e-06	0.003	MIR4536-2	NR_130469
DMR_218	chrX	55451512	55452380	868	*	-4.41714	35.3371	489774	156748	156755	8	8	0	0	4.299e-06	0.003	MIR4536-1	NR_039764
DMR_218	chrX	55451512	55452380	868	*	-4.41714	35.3371	489774	156748	156755	8	8	0	0	4.299e-06	0.003	MAGEH1	NM_014061
DMR_219	chrX	106801861	106803206	1345	*	-3.20984	35.3083	491978	157839	157849	11	11	0	0	4.299e-06	0.003	TBC1D8B	NM_198881
DMR_219	chrX	106801861	106803206	1345	*	-3.20984	35.3083	491978	157839	157849	11	11	0	0	4.299e-06	0.003	TBC1D8B	NM_017752
DMR_220	chrX	68693300	68693764	464	*	-3.92302	35.3072	490177	156943	156951	9	9	0	0	4.299e-06	0.003	STARD8	NM_001142504
DMR_220	chrX	68693300	68693764	464	*	-3.92302	35.3072	490177	156943	156951	9	9	0	0	4.299e-06	0.003	STARD8	NM_014725
DMR_220	chrX	68693300	68693764	464	*	-3.92302	35.3072	490177	156943	156951	9	9	0	0	4.299e-06	0.003	STARD8	NM_001142503
DMR_221	chrX	49043421	49044430	1009	*	-3.90683	35.1615	489099	156402	156410	9	11	0	0	4.299e-06	0.003	TFE3	NM_006521
DMR_221	chrX	49043421	49044430	1009	*	-3.90683	35.1615	489099	156402	156410	9	11	0	0	4.299e-06	0.003	TFE3	NM_001282142
DMR_222	chrX	103310679	103311490	811	*	-3.49333	34.9333	491736	157682	157691	10	11	0	0	4.299e-06	0.003	BEX2	NM_032621
DMR_222	chrX	103310679	103311490	811	*	-3.49333	34.9333	491736	157682	157691	10	11	0	0	4.299e-06	0.003	BEX2	NM_001168400
DMR_222	chrX	103310679	103311490	811	*	-3.49333	34.9333	491736	157682	157691	10	11	0	0	4.299e-06	0.003	BEX2	NM_001168401
DMR_222	chrX	103310679	103311490	811	*	-3.49333	34.9333	491736	157682	157691	10	11	0	0	4.299e-06	0.003	BEX2	NM_001168399
DMR_223	chrX	38561072	38561824	752	*	-3.86859	34.8173	487703	155955	155963	9	10	0	0	4.299e-06	0.003	TSPAN7	NM_004615
DMR_224	chrX	25015649	25016570	921	*	-2.86781	34.4137	487114	155786	155797	12	12	0	0	5.73201e-06	0.004	ARX	NM_139058
DMR_225	chrX	10620159	10620697	538	*	-3.43196	34.3196	485616	155260	155269	10	10	0	0	7.16501e-06	0.005	MID1	NM_001098624
DMR_225	chrX	10620159	10620697	538	*	-3.43196	34.3196	485616	155260	155269	10	10	0	0	7.16501e-06	0.005	MID1	NM_000381
DMR_225	chrX	10620159	10620697	538	*	-3.43196	34.3196	485616	155260	155269	10	10	0	0	7.16501e-06	0.005	MID1	NM_033290
DMR_225	chrX	10620159	10620697	538	*	-3.43196	34.3196	485616	155260	155269	10	10	0	0	7.16501e-06	0.005	MID1	NM_033289
DMR_226	chrX	51893465	51893795	330	*	-4.28768	34.3014	489411	156577	156584	8	8	0	0	7.16501e-06	0.005	MAGED1	NM_006986
DMR_226	chrX	51893465	51893795	330	*	-4.28768	34.3014	489411	156577	156584	8	8	0	0	7.16501e-06	0.005	MAGED1	NM_001005333
DMR_226	chrX	51893465	51893795	330	*	-4.28768	34.3014	489411	156577	156584	8	8	0	0	7.16501e-06	0.005	MAGED1	NM_001005332
DMR_227	chrX	103607630	103608084	454	*	-3.80585	34.2526	491778	157705	157713	9	9	0	0	7.16501e-06	0.005	TCEAL3	NM_001006933
DMR_227	chrX	103607630	103608084	454	*	-3.80585	34.2526	491778	157705	157713	9	9	0	0	7.16501e-06	0.005	TCEAL3	NM_032926
DMR_228	chrX	53434265	53434761	496	*	-3.1	34.1	489576	156647	156657	11	11	0	0	8.59801e-06	0.006	HSD17B10	NM_001037811
DMR_228	chrX	53434265	53434761	496	*	-3.1	34.1	489576	156647	156657	11	11	0	0	8.59801e-06	0.006	HSD17B10	NM_004493
DMR_229	chrX	135022240	135022778	538	*	-4.23756	33.9005	493946	158614	158621	8	8	0	0	8.59801e-06	0.006	FAM127C	NM_001078173
DMR_230	chrX	119999890	120000726	836	*	-4.22881	33.8305	492948	158231	158238	8	8	0	0	8.59801e-06	0.006
DMR_231	chrX	64394976	64395614	638	*	-3.73731	33.6358	489971	156852	156860	9	9	0	0	8.59801e-06	0.006	MTMR8	NM_017677
DMR_232	chrX	50470528	50471061	533	*	-4.19758	33.5807	489313	156527	156534	8	8	0	0	8.59801e-06	0.006	DGKK	NM_001013742
DMR_233	chrX	18425135	18425619	484	*	-4.16951	33.356	486446	155594	155601	8	8	0	0	8.59801e-06	0.006	CDKL5	NM_003159
DMR_234	chrX	49235299	49235968	669	*	-4.16472	33.3178	489181	156498	156505	8	8	0	0	8.59801e-06	0.006	CCDC22	NM_014008
DMR_234	chrX	49235299	49235968	669	*	-4.16472	33.3178	489181	156498	156505	8	8	0	0	8.59801e-06	0.006	CACNA1F	NM_005183
DMR_235	chrX	109536674	109537447	773	*	-4.145	33.16	492219	157956	157963	8	8	0	0	1.0031e-05	0.007	NXT2	NM_018698
DMR_235	chrX	109536674	109537447	773	*	-4.145	33.16	492219	157956	157963	8	8	0	0	1.0031e-05	0.007	NXT2	NM_001242617
DMR_235	chrX	109536674	109537447	773	*	-4.145	33.16	492219	157956	157963	8	8	0	0	1.0031e-05	0.007	NXT2	NM_001242618
DMR_236	chrX	71492552	71492959	407	*	-4.11992	32.9593	490598	157132	157139	8	8	0	0	1.1464e-05	0.008	TAF1	NR_104396
DMR_236	chrX	71492552	71492959	407	*	-4.11992	32.9593	490598	157132	157139	8	8	0	0	1.1464e-05	0.008	TAF1	NR_104395
DMR_236	chrX	71492552	71492959	407	*	-4.11992	32.9593	490598	157132	157139	8	8	0	0	1.1464e-05	0.008	TAF1	NR_104394
DMR_236	chrX	71492552	71492959	407	*	-4.11992	32.9593	490598	157132	157139	8	8	0	0	1.1464e-05	0.008	TAF1	NR_104388
DMR_236	chrX	71492552	71492959	407	*	-4.11992	32.9593	490598	157132	157139	8	8	0	0	1.1464e-05	0.008	TAF1	NR_104391
DMR_236	chrX	71492552	71492959	407	*	-4.11992	32.9593	490598	157132	157139	8	8	0	0	1.1464e-05	0.008	TAF1	NR_104387
DMR_236	chrX	71492552	71492959	407	*	-4.11992	32.9593	490598	157132	157139	8	8	0	0	1.1464e-05	0.008	TAF1	NR_104389
DMR_236	chrX	71492552	71492959	407	*	-4.11992	32.9593	490598	157132	157139	8	8	0	0	1.1464e-05	0.008	TAF1	NR_104390
DMR_236	chrX	71492552	71492959	407	*	-4.11992	32.9593	490598	157132	157139	8	8	0	0	1.1464e-05	0.008	TAF1	NR_104392
DMR_236	chrX	71492552	71492959	407	*	-4.11992	32.9593	490598	157132	157139	8	8	0	0	1.1464e-05	0.008	TAF1	NR_104393
DMR_236	chrX	71492552	71492959	407	*	-4.11992	32.9593	490598	157132	157139	8	8	0	0	1.1464e-05	0.008	INGX	NR_002226
DMR_236	chrX	71492552	71492959	407	*	-4.11992	32.9593	490598	157132	157139	8	8	0	0	1.1464e-05	0.008	BCYRN1	NR_001568
DMR_237	chrX	107628107	107628794	687	*	-4.09001	32.7201	492072	157877	157884	8	8	0	0	1.5763e-05	0.011	PRPS1	NM_002764
DMR_237	chrX	107628107	107628794	687	*	-4.09001	32.7201	492072	157877	157884	8	8	0	0	1.5763e-05	0.011	PRPS1	NM_001204402
DMR_238	chrX	119565220	119565519	299	*	-4.05007	32.4006	492839	158132	158139	8	8	0	0	1.8629e-05	0.013	CXorf56	NM_001170570
DMR_238	chrX	119565220	119565519	299	*	-4.05007	32.4006	492839	158132	158139	8	8	0	0	1.8629e-05	0.013	CXorf56	NM_001170569
DMR_238	chrX	119565220	119565519	299	*	-4.05007	32.4006	492839	158132	158139	8	8	0	0	1.8629e-05	0.013	CXorf56	NM_022101
DMR_239	chrX	63560872	63561205	333	*	-4.04537	32.363	489926	156824	156831	8	8	0	0	1.8629e-05	0.013	LOC92249	NR_015353
DMR_239	chrX	63560872	63561205	333	*	-4.04537	32.363	489926	156824	156831	8	8	0	0	1.8629e-05	0.013	LINC01278	NR_015353
DMR_240	chrX	103255182	103255385	203	*	-4.61723	32.3206	491726	157674	157680	7	8	0	0	1.8629e-05	0.013	TCEAL8	NM_001006684
DMR_240	chrX	103255182	103255385	203	*	-4.61723	32.3206	491726	157674	157680	7	8	0	0	1.8629e-05	0.013	TCEAL8	NM_153333
DMR_241	chrX	150568143	150568884	741	*	-3.22609	32.2609	494800	158878	158887	10	10	0	0	2.0062e-05	0.014	MTM1	NM_000252
DMR_242	chrX	153780719	153781438	719	*	-3.53173	31.7855	495319	159053	159061	9	9	0	0	2.0062e-05	0.014	SRPK3	NM_001170761
DMR_242	chrX	153780719	153781438	719	*	-3.53173	31.7855	495319	159053	159061	9	9	0	0	2.0062e-05	0.014	SRPK3	NM_014370
DMR_242	chrX	153780719	153781438	719	*	-3.53173	31.7855	495319	159053	159061	9	9	0	0	2.0062e-05	0.014	SRPK3	NM_001170760
DMR_243	chrX	77909834	77910796	962	*	-3.17437	31.7437	491036	157335	157344	10	10	0	0	2.1495e-05	0.015	ATP7A	NM_000052
DMR_243	chrX	77909834	77910796	962	*	-3.17437	31.7437	491036	157335	157344	10	10	0	0	2.1495e-05	0.015	ATP7A	NM_001282224
DMR_243	chrX	77909834	77910796	962	*	-3.17437	31.7437	491036	157335	157344	10	10	0	0	2.1495e-05	0.015	ATP7A	NR_104109
DMR_244	chrX	118823525	118823822	297	*	-3.8779	31.0232	492733	158092	158099	8	9	0	0	2.5794e-05	0.018	ZCCHC12	NM_173798
DMR_245	chrX	67543516	67544157	641	*	-2.80594	30.8653	490106	156902	156912	11	14	0	0	2.866e-05	0.02	AR	NM_000044
DMR_246	chrX	76172644	76173119	475	*	-3.85813	30.865	490978	157290	157297	8	8	0	0	2.866e-05	0.02	PBDC1	NM_001300888
DMR_246	chrX	76172644	76173119	475	*	-3.85813	30.865	490978	157290	157297	8	8	0	0	2.866e-05	0.02	PBDC1	NM_016500
DMR_246	chrX	76172644	76173119	475	*	-3.85813	30.865	490978	157290	157297	8	8	0	0	2.866e-05	0.02	CXorf26	NM_016500
DMR_247	chrX	37847482	37847907	425	*	-3.41194	30.7075	487628	155923	155931	9	9	0	0	3.0093e-05	0.021	DYNLT3	NM_006520
DMR_248	chrX	120014851	120016015	1164	*	-3.81876	30.55	492953	158239	158246	8	8	0	0	3.2959e-05	0.023
DMR_249	chrX	153598954	153599842	888	*	-3.81451	30.5161	495233	158998	159005	8	8	0	0	3.2959e-05	0.023	LOC105373383	NR_131982
DMR_249	chrX	153598954	153599842	888	*	-3.81451	30.5161	495233	158998	159005	8	8	0	0	3.2959e-05	0.023	FAM58A	NM_152274
DMR_249	chrX	153598954	153599842	888	*	-3.81451	30.5161	495233	158998	159005	8	8	0	0	3.2959e-05	0.023	FAM58A	NM_001130997
DMR_250	chrX	153411127	153412095	968	*	-3.3807	30.4263	495145	158961	158969	9	9	0	0	3.2959e-05	0.023
DMR_251	chrX	51332083	51332944	861	*	-3.35016	30.1515	489360	156550	156558	9	10	0	0	3.8691e-05	0.027	NUDT10	NM_153183
DMR_251	chrX	51332083	51332944	861	*	-3.35016	30.1515	489360	156550	156558	9	10	0	0	3.8691e-05	0.027	NUDT10	NM_001304963
DMR_252	chrX	48835609	48836044	435	*	-3.73637	29.891	489035	156326	156333	8	8	0	0	3.8691e-05	0.027	PCSK1N	NM_013271
DMR_253	chrX	118727128	118727672	544	*	-3.72763	29.8211	492722	158083	158090	8	8	0	0	3.8691e-05	0.027	IL13RA1	NM_001560
DMR_254	chrX	40580440	40580978	538	*	-3.71545	29.7236	488086	155984	155991	8	8	0	0	4.0124e-05	0.028	ATP6AP2	NM_005765
DMR_255	chrX	135520361	135520760	399	*	-3.70585	29.6468	494005	158664	158671	8	8	0	0	4.0124e-05	0.028	DDX26B-AS1	NR_046740
DMR_255	chrX	135520361	135520760	399	*	-3.70585	29.6468	494005	158664	158671	8	8	0	0	4.0124e-05	0.028	DDX26B	NM_182540
DMR_256	chrX	16945969	16946841	872	*	-2.94208	29.4208	486309	155552	155561	10	10	0	0	4.4423e-05	0.03	REPS2	NM_004726
DMR_256	chrX	16945969	16946841	872	*	-2.94208	29.4208	486309	155552	155561	10	10	0	0	4.4423e-05	0.03	REPS2	NM_001080975
DMR_257	chrX	120310982	120311674	692	*	-3.23541	29.1187	492988	158257	158265	9	9	0	0	4.8722e-05	0.031	TMEM255A	NM_001104545
DMR_257	chrX	120310982	120311674	692	*	-3.23541	29.1187	492988	158257	158265	9	9	0	0	4.8722e-05	0.031	TMEM255A	NM_001104544
DMR_257	chrX	120310982	120311674	692	*	-3.23541	29.1187	492988	158257	158265	9	9	0	0	4.8722e-05	0.031	TMEM255A	NM_017938
DMR_257	chrX	120310982	120311674	692	*	-3.23541	29.1187	492988	158257	158265	9	9	0	0	4.8722e-05	0.031	FAM70A	NM_017938
DMR_257	chrX	120310982	120311674	692	*	-3.23541	29.1187	492988	158257	158265	9	9	0	0	4.8722e-05	0.031	FAM70A	NM_001104544
DMR_257	chrX	120310982	120311674	692	*	-3.23541	29.1187	492988	158257	158265	9	9	0	0	4.8722e-05	0.031	FAM70A	NM_001104545
DMR_258	chrX	116462884	116463100	216	*	3.45195	27.6156	492634	158052	158059	8	8	0	0	6.73511e-05	0.044	CXorf61	NM_001017978
DMR_258	chrX	116462884	116463100	216	*	3.45195	27.6156	492634	158052	158059	8	8	0	0	6.73511e-05	0.044	CT83	NM_001017978
DMR_259	chrX	65667250	65667959	709	*	-2.75397	27.5397	490033	156889	156898	10	10	0	0	7.02171e-05	0.046	MSN	NM_002444
DMR_260	chrX	51395688	51396771	1083	*	-2.74795	27.4795	489365	156559	156568	10	10	0	0	7.16501e-05	0.047
DMR_261	chrX	129540022	129540391	369	*	-3.40941	27.2752	493299	158373	158380	8	10	0	0	7.88151e-05	0.051	OCRL	NM_001587
DMR_261	chrX	129540022	129540391	369	*	-3.40941	27.2752	493299	158373	158380	8	10	0	0	7.88151e-05	0.051	OCRL	NM_000276
DMR_262	chrX	55908060	55908709	649	*	-3.34917	26.7933	489805	156773	156780	8	8	0	0	8.59801e-05	0.056
DMR_263	chrX	86047484	86047859	375	*	-3.31234	26.4987	491225	157414	157421	8	8	0	0	9.31451e-05	0.058	CHM	NM_000390
DMR_263	chrX	86047484	86047859	375	*	-3.31234	26.4987	491225	157414	157421	8	8	0	0	9.31451e-05	0.058	CHM	NM_001145414
DMR_264	chrX	76427465	76428061	596	*	-3.77665	26.4366	490985	157300	157306	7	9	0	0	9.31451e-05	0.058	MAGEE1	NM_020932
DMR_265	chrX	48071221	48072191	970	*	-2.90867	26.1781	488843	156249	156257	9	11	0	0	9.74441e-05	0.061	ZNF630	NM_001037735
DMR_265	chrX	48071221	48072191	970	*	-2.90867	26.1781	488843	156249	156257	9	11	0	0	9.74441e-05	0.061	ZNF630	NM_001190255
DMR_265	chrX	48071221	48072191	970	*	-2.90867	26.1781	488843	156249	156257	9	11	0	0	9.74441e-05	0.061	ZNF630	NM_001282202
DMR_265	chrX	48071221	48072191	970	*	-2.90867	26.1781	488843	156249	156257	9	11	0	0	9.74441e-05	0.061	ZNF630	NM_001282201
DMR_266	chrX	134459914	134460179	265	*	-3.64836	25.5386	493842	158565	158571	7	8	0	0	0.000111774	0.07	HPRT1	NM_000194
DMR_267	chrX	12138164	12139008	844	*	-2.78113	25.0302	485755	155316	155324	9	10	0	0	0.000117506	0.073	FRMPD4	NM_014728
DMR_268	chrX	38327446	38327942	496	*	-3.10019	24.8015	487691	155946	155953	8	8	0	0	0.000126104	0.077	RPGR	NM_000328
DMR_268	chrX	38327446	38327942	496	*	-3.10019	24.8015	487691	155946	155953	8	8	0	0	0.000126104	0.077	RPGR	NM_001034853
DMR_269	chrX	42777675	42778332	657	*	2.99929	23.9943	488299	156028	156035	8	8	0	0	0.000163362	0.098	PPP1R2P9	NR_002191
DMR_270	chrX	108439476	108439766	290	*	-2.92718	23.4174	492175	157937	157944	8	9	0	0	0.00018629	0.112	COL4A6	NM_001287759
DMR_270	chrX	108439476	108439766	290	*	-2.92718	23.4174	492175	157937	157944	8	9	0	0	0.00018629	0.112	COL4A6	NM_001287760
DMR_270	chrX	108439476	108439766	290	*	-2.92718	23.4174	492175	157937	157944	8	9	0	0	0.00018629	0.112	COL4A6	NM_033641
DMR_270	chrX	108439476	108439766	290	*	-2.92718	23.4174	492175	157937	157944	8	9	0	0	0.00018629	0.112	COL4A6	NM_001287758
DMR_270	chrX	108439476	108439766	290	*	-2.92718	23.4174	492175	157937	157944	8	9	0	0	0.00018629	0.112	COL4A6	NM_001847
DMR_270	chrX	108439476	108439766	290	*	-2.92718	23.4174	492175	157937	157944	8	9	0	0	0.00018629	0.112	COL4A5	NM_033380
DMR_270	chrX	108439476	108439766	290	*	-2.92718	23.4174	492175	157937	157944	8	9	0	0	0.00018629	0.112	COL4A5	NM_000495
DMR_270	chrX	108439476	108439766	290	*	-2.92718	23.4174	492175	157937	157944	8	9	0	0	0.00018629	0.112	COL4A5	NM_033381
DMR_271	chrX	71144502	71144924	422	*	-2.88281	23.0625	490533	157088	157095	8	8	0	0	0.000204919	0.122	NLGN3	NM_001166660
DMR_271	chrX	71144502	71144924	422	*	-2.88281	23.0625	490533	157088	157095	8	8	0	0	0.000204919	0.122	NLGN3	NM_018977
DMR_271	chrX	71144502	71144924	422	*	-2.88281	23.0625	490533	157088	157095	8	8	0	0	0.000204919	0.122	NLGN3	NM_181303
DMR_272	chrX	101417880	101418813	933	*	-2.97376	20.8163	491553	157563	157569	7	8	0	0	0.000339621	0.189	ARMCX4	NR_028407
DMR_273	chrX	134915226	134915647	421	*	-2.96882	20.7817	493926	158606	158612	7	8	0	0	0.000341054	0.19	MOSPD1	NM_019556
DMR_273	chrX	134915226	134915647	421	*	-2.96882	20.7817	493926	158606	158612	7	8	0	0	0.000341054	0.19	MOSPD1	NM_001306188
DMR_274	chrX	47581890	47582379	489	*	-2.9635	20.7445	488762	156189	156195	7	10	0	0	0.000345353	0.192	TIMP1	NM_003254
DMR_274	chrX	47581890	47582379	489	*	-2.9635	20.7445	488762	156189	156195	7	10	0	0	0.000345353	0.192	SYN1	NM_006950
DMR_274	chrX	47581890	47582379	489	*	-2.9635	20.7445	488762	156189	156195	7	10	0	0	0.000345353	0.192	SYN1	NM_133499
DMR_275	chrX	51802877	51803110	233	*	-3.28042	16.4021	489402	156572	156576	5	8	0	0	0.000772388	0.377	MAGED1	NM_001005332
DMR_276	chrX	115233532	115234373	841	*	-2.6275	31.53	492561	158040	158051	12	12	1.433e-06	0.001	2.2928e-05	0.016	LRCH2	NM_020871
DMR_276	chrX	115233532	115234373	841	*	-2.6275	31.53	492561	158040	158051	12	12	1.433e-06	0.001	2.2928e-05	0.016	LRCH2	NM_001243963
DMR_277	chrX	153673242	153674829	1587	*	-1.68272	30.289	495267	159006	159023	18	18	1.433e-06	0.001	3.7258e-05	0.026	PNCK	NM_001039582
DMR_277	chrX	153673242	153674829	1587	*	-1.68272	30.289	495267	159006	159023	18	18	1.433e-06	0.001	3.7258e-05	0.026	PNCK	NM_001135740
DMR_278	chrX	30309305	30309701	396	*	-2.6698	29.3677	487276	155845	155855	11	13	1.433e-06	0.001	4.5856e-05	0.03	NR0B1	NM_000475
DMR_279	chrX	130268185	130269108	923	*	-2.55727	28.13	493471	158431	158441	11	11	1.433e-06	0.001	6.01861e-05	0.039	ZNF280C	NM_017666
DMR_280	chrX	11427377	11428096	719	*	-2.60268	23.4241	485684	155283	155291	9	9	1.433e-06	0.001	0.00018629	0.112	ARHGAP6	NM_013427
DMR_280	chrX	11427377	11428096	719	*	-2.60268	23.4241	485684	155283	155291	9	9	1.433e-06	0.001	0.00018629	0.112	ARHGAP6	NM_006125
DMR_280	chrX	11427377	11428096	719	*	-2.60268	23.4241	485684	155283	155291	9	9	1.433e-06	0.001	0.00018629	0.112	ARHGAP6	NM_001287242
DMR_280	chrX	11427377	11428096	719	*	-2.60268	23.4241	485684	155283	155291	9	9	1.433e-06	0.001	0.00018629	0.112	ARHGAP6	NR_109776
DMR_281	chrX	12974564	12975128	564	*	-2.55355	22.982	485835	155337	155345	9	9	1.433e-06	0.001	0.000207785	0.123	TMSL3	NM_183049
DMR_281	chrX	12974564	12975128	564	*	-2.55355	22.982	485835	155337	155345	9	9	1.433e-06	0.001	0.000207785	0.123	TMSB4X	NM_021109
DMR_282	chrX	16869007	16869905	898	*	-2.62172	15.7303	486300	155533	155538	6	19	1.433e-06	0.001	0.000879863	0.412	RBBP7	NM_002893
DMR_282	chrX	16869007	16869905	898	*	-2.62172	15.7303	486300	155533	155538	6	19	1.433e-06	0.001	0.000879863	0.412	RBBP7	NM_001198719
DMR_283	chrX	154374693	154375134	441	*	-2.55126	20.4101	495546	159133	159140	8	8	2.866e-06	0.002	0.000376879	0.206	FLNA	NM_001456
DMR_283	chrX	154374693	154375134	441	*	-2.55126	20.4101	495546	159133	159140	8	8	2.866e-06	0.002	0.000376879	0.206	FLNA	NM_001110556
DMR_284	chrX	47190548	47191409	861	*	-2.48568	29.8282	488663	156126	156137	12	12	4.299e-06	0.003	3.8691e-05	0.027	UBA1	NM_153280
DMR_284	chrX	47190548	47191409	861	*	-2.48568	29.8282	488663	156126	156137	12	12	4.299e-06	0.003	3.8691e-05	0.027	UBA1	NM_003334
DMR_285	chrX	47217768	47218124	356	*	-2.52409	25.2409	488676	156150	156159	10	10	4.299e-06	0.003	0.000116073	0.072	CDK16	NM_006201
DMR_285	chrX	47217768	47218124	356	*	-2.52409	25.2409	488676	156150	156159	10	10	4.299e-06	0.003	0.000116073	0.072	CDK16	NM_033018
DMR_286	chrX	17861303	17861877	574	*	-2.53242	22.7917	486398	155585	155593	9	9	4.299e-06	0.003	0.000213517	0.126	RAI2	NM_021785
DMR_286	chrX	17861303	17861877	574	*	-2.53242	22.7917	486398	155585	155593	9	9	4.299e-06	0.003	0.000213517	0.126	RAI2	NR_033349
DMR_286	chrX	17861303	17861877	574	*	-2.53242	22.7917	486398	155585	155593	9	9	4.299e-06	0.003	0.000213517	0.126	RAI2	NR_033348
DMR_286	chrX	17861303	17861877	574	*	-2.53242	22.7917	486398	155585	155593	9	9	4.299e-06	0.003	0.000213517	0.126	RAI2	NM_001172743
DMR_286	chrX	17861303	17861877	574	*	-2.53242	22.7917	486398	155585	155593	9	9	4.299e-06	0.003	0.000213517	0.126	RAI2	NM_001172739
DMR_286	chrX	17861303	17861877	574	*	-2.53242	22.7917	486398	155585	155593	9	9	4.299e-06	0.003	0.000213517	0.126	RAI2	NM_001172732
DMR_287	chrX	110944192	110944371	179	*	-2.47445	12.3723	492358	158023	158027	5	8	5.73201e-06	0.004	0.00194888	0.635	PAK3	NM_001128166
DMR_287	chrX	110944192	110944371	179	*	-2.47445	12.3723	492358	158023	158027	5	8	5.73201e-06	0.004	0.00194888	0.635	PAK3	NM_001128167
DMR_288	chrX	22999538	23000012	474	*	2.42999	26.7299	486885	155687	155697	11	11	7.16501e-06	0.005	8.74131e-05	0.057	PTCHD1-AS	NR_073010
DMR_288	chrX	22999538	23000012	474	*	2.42999	26.7299	486885	155687	155697	11	11	7.16501e-06	0.005	8.74131e-05	0.057	DDX53	NM_182699
DMR_289	chrX	47232637	47233593	956	*	-2.33482	14.0089	488687	156162	156167	6	8	1.0031e-05	0.007	0.00127537	0.524	USP11	NM_004651
DMR_290	chrX	16870472	16871123	651	*	-2.24659	20.2193	486300	155543	155551	9	19	1.2897e-05	0.009	0.000396941	0.217	RBBP7	NM_002893
DMR_290	chrX	16870472	16871123	651	*	-2.24659	20.2193	486300	155543	155551	9	19	1.2897e-05	0.009	0.000396941	0.217	RBBP7	NM_001198719
DMR_291	chr17	2053324	2054453	1129	*	-0.752381	21.0667	190315	62104	62131	28	47	1.433e-05	0.01	0.000332456	0.185	HIC1	NM_006497
DMR_291	chr17	2053324	2054453	1129	*	-0.752381	21.0667	190315	62104	62131	28	47	1.433e-05	0.01	0.000332456	0.185	HIC1	NM_001098202
DMR_291	chr17	2053324	2054453	1129	*	-0.752381	21.0667	190315	62104	62131	28	47	1.433e-05	0.01	0.000332456	0.185
DMR_292	chrX	134236698	134237957	1259	*	-2.12546	25.5056	493822	158542	158553	12	12	2.2928e-05	0.016	0.000113207	0.07	CCDC160	NM_001101357
DMR_293	chrX	15493306	15493895	589	*	-2.04677	26.608	486125	155445	155457	13	13	2.7227e-05	0.019	8.88461e-05	0.057	PIR	NM_003662
DMR_293	chrX	15493306	15493895	589	*	-2.04677	26.608	486125	155445	155457	13	13	2.7227e-05	0.019	8.88461e-05	0.057	PIR	NM_001018109
DMR_294	chrX	13653128	13653512	384	*	-2.02765	14.1936	485972	155360	155366	7	11	3.4392e-05	0.024	0.00122665	0.513	TCEANC	NM_152634
DMR_294	chrX	13653128	13653512	384	*	-2.02765	14.1936	485972	155360	155366	7	11	3.4392e-05	0.024	0.00122665	0.513	TCEANC	NM_001297564
DMR_294	chrX	13653128	13653512	384	*	-2.02765	14.1936	485972	155360	155366	7	11	3.4392e-05	0.024	0.00122665	0.513	TCEANC	NM_001297563
DMR_295	chrX	100636164	100637069	905	*	-1.95337	21.487	491425	157462	157472	11	13	3.5825e-05	0.025	0.000295198	0.169	TSPAN6	NM_003270
DMR_295	chrX	100636164	100637069	905	*	-1.95337	21.487	491425	157462	157472	11	13	3.5825e-05	0.025	0.000295198	0.169	TSPAN6	NM_001278740
DMR_295	chrX	100636164	100637069	905	*	-1.95337	21.487	491425	157462	157472	11	13	3.5825e-05	0.025	0.000295198	0.169	TSPAN6	NM_001278743
DMR_295	chrX	100636164	100637069	905	*	-1.95337	21.487	491425	157462	157472	11	13	3.5825e-05	0.025	0.000295198	0.169	TSPAN6	NM_001278742
DMR_295	chrX	100636164	100637069	905	*	-1.95337	21.487	491425	157462	157472	11	13	3.5825e-05	0.025	0.000295198	0.169	TSPAN6	NM_001278741
DMR_296	chrX	40646814	40648017	1203	*	-1.34596	18.8435	488097	156001	156014	14	15	6.87841e-05	0.045	0.000497252	0.263	CXorf38	NM_144970
DMR_297	chrX	30214948	30215644	696	*	1.77017	17.7017	487253	155822	155831	10	10	7.88151e-05	0.053	0.000596129	0.304	MAGEB2	NM_002364
DMR_298	chrX	154409160	154409490	330	*	-1.80529	16.2476	495562	159155	159163	9	11	8.02481e-05	0.053	0.000788151	0.382	DNASE1L1	NM_001009933
DMR_298	chrX	154409160	154409490	330	*	-1.80529	16.2476	495562	159155	159163	9	11	8.02481e-05	0.053	0.000788151	0.382	DNASE1L1	NM_001009932
DMR_298	chrX	154409160	154409490	330	*	-1.80529	16.2476	495562	159155	159163	9	11	8.02481e-05	0.053	0.000788151	0.382	DNASE1L1	NM_001009934
DMR_298	chrX	154409160	154409490	330	*	-1.80529	16.2476	495562	159155	159163	9	11	8.02481e-05	0.053	0.000788151	0.382	DNASE1L1	NM_001303620
DMR_298	chrX	154409160	154409490	330	*	-1.80529	16.2476	495562	159155	159163	9	11	8.02481e-05	0.053	0.000788151	0.382	DNASE1L1	NM_006730
DMR_299	chrX	30246508	30247329	821	*	1.66209	21.6072	487266	155832	155844	13	13	8.31141e-05	0.058	0.000293765	0.168	MAGEB1	NM_177404
DMR_299	chrX	30246508	30247329	821	*	1.66209	21.6072	487266	155832	155844	13	13	8.31141e-05	0.058	0.000293765	0.168	MAGEB1	NM_002363
DMR_299	chrX	30246508	30247329	821	*	1.66209	21.6072	487266	155832	155844	13	13	8.31141e-05	0.058	0.000293765	0.168	MAGEB1	NM_177415
DMR_300	chrX	74304020	74304228	208	*	1.81609	14.5287	490896	157261	157268	8	8	8.74131e-05	0.058	0.00113494	0.494	ZCCHC13	NM_203303
DMR_301	chrX	96683944	96685153	1209	*	-1.64692	19.763	491341	157450	157461	12	13	0.000107475	0.074	0.0004299	0.232	DIAPH2	NM_006729
DMR_301	chrX	96683944	96685153	1209	*	-1.64692	19.763	491341	157450	157461	12	13	0.000107475	0.074	0.0004299	0.232	DIAPH2	NM_007309
DMR_302	chrX	93673722	93674446	724	*	-1.67499	13.3999	491305	157441	157448	8	15	0.000154764	0.099	0.00146883	0.563	NAP1L3	NM_004538
DMR_302	chrX	93673722	93674446	724	*	-1.67499	13.3999	491305	157441	157448	8	15	0.000154764	0.099	0.00146883	0.563	FAM133A	NM_001171111
DMR_302	chrX	93673722	93674446	724	*	-1.67499	13.3999	491305	157441	157448	8	15	0.000154764	0.099	0.00146883	0.563	FAM133A	NM_001171110
DMR_302	chrX	93673722	93674446	724	*	-1.67499	13.3999	491305	157441	157448	8	15	0.000154764	0.099	0.00146883	0.563	FAM133A	NM_001171109
DMR_302	chrX	93673722	93674446	724	*	-1.67499	13.3999	491305	157441	157448	8	15	0.000154764	0.099	0.00146883	0.563	FAM133A	NM_173698
DMR_303	chrX	149506050	149506253	203	*	2.77656	5.55313	494693	158853	158854	2	14	0.00015763	0.106	0.0284823	0.989	IDS	NM_006123
DMR_303	chrX	149506050	149506253	203	*	2.77656	5.55313	494693	158853	158854	2	14	0.00015763	0.106	0.0284823	0.989	IDS	NM_000202
DMR_303	chrX	149506050	149506253	203	*	2.77656	5.55313	494693	158853	158854	2	14	0.00015763	0.106	0.0284823	0.989	IDS	NM_001166550
DMR_303	chrX	149506050	149506253	203	*	2.77656	5.55313	494693	158853	158854	2	14	0.00015763	0.106	0.0284823	0.989	IDS	NR_104128
DMR_304	chrX	72304899	72306328	1429	*	-1.48037	16.284	490754	157190	157200	11	11	0.000173393	0.117	0.000785285	0.381	CITED1	NM_001144886
DMR_304	chrX	72304899	72306328	1429	*	-1.48037	16.284	490754	157190	157200	11	11	0.000173393	0.117	0.000785285	0.381	CITED1	NM_004143
DMR_304	chrX	72304899	72306328	1429	*	-1.48037	16.284	490754	157190	157200	11	11	0.000173393	0.117	0.000785285	0.381	CITED1	NM_001144885
DMR_304	chrX	72304899	72306328	1429	*	-1.48037	16.284	490754	157190	157200	11	11	0.000173393	0.117	0.000785285	0.381	CITED1	NM_001144887
DMR_305	chrX	131058326	131058837	511	*	-1.68062	8.40312	493535	158483	158487	5	14	0.00018629	0.119	0.00789297	0.921	LINC01201	NR_126350
DMR_305	chrX	131058326	131058837	511	*	-1.68062	8.40312	493535	158483	158487	5	14	0.00018629	0.119	0.00789297	0.921	FLJ30058	NM_144967
DMR_305	chrX	131058326	131058837	511	*	-1.68062	8.40312	493535	158483	158487	5	14	0.00018629	0.119	0.00789297	0.921	ARHGAP36	NM_001282607
DMR_305	chrX	131058326	131058837	511	*	-1.68062	8.40312	493535	158483	158487	5	14	0.00018629	0.119	0.00789297	0.921	ARHGAP36	NM_144967
DMR_306	chr21	29024005	29024441	436	*	-1.67845	8.39224	295470	96800	96804	5	15	0.00018629	0.119	0.0079245	0.922	USP16	NM_006447
DMR_306	chr21	29024005	29024441	436	*	-1.67845	8.39224	295470	96800	96804	5	15	0.00018629	0.119	0.0079245	0.922	USP16	NM_001032410
DMR_306	chr21	29024005	29024441	436	*	-1.67845	8.39224	295470	96800	96804	5	15	0.00018629	0.119	0.0079245	0.922	USP16	NM_001001992
DMR_307	chrX	21758059	21758375	316	*	-1.59441	12.7553	486799	155657	155664	8	8	0.000213517	0.135	0.0017454	0.603	SMPX	NM_014332
DMR_307	chrX	21758059	21758375	316	*	-1.59441	12.7553	486799	155657	155664	8	8	0.000213517	0.135	0.0017454	0.603	SMPX	NR_045617
DMR_308	chrX	10156201	10157094	893	*	-1.48805	14.8805	485566	155250	155259	10	11	0.000222115	0.142	0.00105756	0.467	CLCN4	NM_001256944
DMR_308	chrX	10156201	10157094	893	*	-1.48805	14.8805	485566	155250	155259	10	11	0.000222115	0.142	0.00105756	0.467	CLCN4	NM_001830
DMR_309	chrX	31266330	31267086	756	*	-1.36193	14.9812	487374	155898	155908	11	14	0.000249342	0.162	0.0010289	0.458	DMD	NM_004013
DMR_309	chrX	31266330	31267086	756	*	-1.36193	14.9812	487374	155898	155908	11	14	0.000249342	0.162	0.0010289	0.458	DMD	NM_004023
DMR_309	chrX	31266330	31267086	756	*	-1.36193	14.9812	487374	155898	155908	11	14	0.000249342	0.162	0.0010289	0.458	DMD	NM_004009
DMR_309	chrX	31266330	31267086	756	*	-1.36193	14.9812	487374	155898	155908	11	14	0.000249342	0.162	0.0010289	0.458	DMD	NM_004015
DMR_309	chrX	31266330	31267086	756	*	-1.36193	14.9812	487374	155898	155908	11	14	0.000249342	0.162	0.0010289	0.458	DMD	NM_004011
DMR_309	chrX	31266330	31267086	756	*	-1.36193	14.9812	487374	155898	155908	11	14	0.000249342	0.162	0.0010289	0.458	DMD	NM_004017
DMR_309	chrX	31266330	31267086	756	*	-1.36193	14.9812	487374	155898	155908	11	14	0.000249342	0.162	0.0010289	0.458	DMD	NM_004016
DMR_309	chrX	31266330	31267086	756	*	-1.36193	14.9812	487374	155898	155908	11	14	0.000249342	0.162	0.0010289	0.458	DMD	NM_004021
DMR_309	chrX	31266330	31267086	756	*	-1.36193	14.9812	487374	155898	155908	11	14	0.000249342	0.162	0.0010289	0.458	DMD	NM_004014
DMR_309	chrX	31266330	31267086	756	*	-1.36193	14.9812	487374	155898	155908	11	14	0.000249342	0.162	0.0010289	0.458	DMD	NM_004007
DMR_309	chrX	31266330	31267086	756	*	-1.36193	14.9812	487374	155898	155908	11	14	0.000249342	0.162	0.0010289	0.458	DMD	NM_004006
DMR_309	chrX	31266330	31267086	756	*	-1.36193	14.9812	487374	155898	155908	11	14	0.000249342	0.162	0.0010289	0.458	DMD	NM_004010
DMR_309	chrX	31266330	31267086	756	*	-1.36193	14.9812	487374	155898	155908	11	14	0.000249342	0.162	0.0010289	0.458	DMD	NM_004019
DMR_309	chrX	31266330	31267086	756	*	-1.36193	14.9812	487374	155898	155908	11	14	0.000249342	0.162	0.0010289	0.458	DMD	NM_004022
DMR_309	chrX	31266330	31267086	756	*	-1.36193	14.9812	487374	155898	155908	11	14	0.000249342	0.162	0.0010289	0.458	DMD	NM_004012
DMR_309	chrX	31266330	31267086	756	*	-1.36193	14.9812	487374	155898	155908	11	14	0.000249342	0.162	0.0010289	0.458	DMD	NM_004020
DMR_309	chrX	31266330	31267086	756	*	-1.36193	14.9812	487374	155898	155908	11	14	0.000249342	0.162	0.0010289	0.458	DMD	NM_000109
DMR_309	chrX	31266330	31267086	756	*	-1.36193	14.9812	487374	155898	155908	11	14	0.000249342	0.162	0.0010289	0.458	DMD	NM_004018
DMR_310	chrX	72306939	72307447	508	*	-1.35863	16.3036	490755	157201	157212	12	12	0.000250775	0.164	0.000783852	0.381	CITED1	NM_001144886
DMR_310	chrX	72306939	72307447	508	*	-1.35863	16.3036	490755	157201	157212	12	12	0.000250775	0.164	0.000783852	0.381	CITED1	NM_004143
DMR_310	chrX	72306939	72307447	508	*	-1.35863	16.3036	490755	157201	157212	12	12	0.000250775	0.164	0.000783852	0.381	CITED1	NM_001144887
DMR_310	chrX	72306939	72307447	508	*	-1.35863	16.3036	490755	157201	157212	12	12	0.000250775	0.164	0.000783852	0.381	CITED1	NM_001144885
DMR_311	chrX	13569386	13570181	795	*	-1.51415	12.1132	485957	155348	155355	8	10	0.000288033	0.169	0.00210365	0.65	EGFL6	NM_001167890
DMR_311	chrX	13569386	13570181	795	*	-1.51415	12.1132	485957	155348	155355	8	10	0.000288033	0.169	0.00210365	0.65	EGFL6	NM_015507
DMR_312	chrX	3066536	3067238	702	*	-1.46862	13.2176	485052	155187	155195	9	9	0.0002866	0.175	0.00155051	0.575	ARSF	NM_004042
DMR_312	chrX	3066536	3067238	702	*	-1.46862	13.2176	485052	155187	155195	9	9	0.0002866	0.175	0.00155051	0.575	ARSF	NM_001201538
DMR_312	chrX	3066536	3067238	702	*	-1.46862	13.2176	485052	155187	155195	9	9	0.0002866	0.175	0.00155051	0.575	ARSF	NM_001201539
DMR_313	chrX	104013001	104014136	1135	*	0.974683	14.6203	491845	157738	157752	15	15	0.000312394	0.19	0.00111201	0.486	MIR1256	NR_031657
DMR_313	chrX	104013001	104014136	1135	*	0.974683	14.6203	491845	157738	157752	15	15	0.000312394	0.19	0.00111201	0.486	H2BFWT	NM_001002916
DMR_314	chr2	144237045	144237880	835	*	-1.442	11.536	264276	88158	88165	8	9	0.000389776	0.222	0.00252925	0.697	GTDC1	NM_001164629
DMR_314	chr2	144237045	144237880	835	*	-1.442	11.536	264276	88158	88165	8	9	0.000389776	0.222	0.00252925	0.697	GTDC1	NM_001006636
DMR_314	chr2	144237045	144237880	835	*	-1.442	11.536	264276	88158	88165	8	9	0.000389776	0.222	0.00252925	0.697	GTDC1	NM_024659
DMR_314	chr2	144237045	144237880	835	*	-1.442	11.536	264276	88158	88165	8	9	0.000389776	0.222	0.00252925	0.697	GTDC1	NM_001284235
DMR_314	chr2	144237045	144237880	835	*	-1.442	11.536	264276	88158	88165	8	9	0.000389776	0.222	0.00252925	0.697	GTDC1	NM_001284234
DMR_314	chr2	144237045	144237880	835	*	-1.442	11.536	264276	88158	88165	8	9	0.000389776	0.222	0.00252925	0.697	GTDC1	NM_001284238
DMR_315	chrX	53320703	53321001	298	*	-1.55211	4.65632	489545	156625	156627	3	12	0.000609026	0.308	0.0443141	0.997	IQSEC2	NM_001111125
DMR_316	chrX	68840054	68841316	1262	*	1.31175	10.494	490206	156977	156984	8	8	0.00059183	0.313	0.00354954	0.785	EFNB1	NM_004429
DMR_317	chrX	153494708	153495034	326	*	-1.37665	8.25988	495184	158992	158997	6	10	0.000600428	0.317	0.00837446	0.925	HAUS7	NR_073156
DMR_317	chrX	153494708	153495034	326	*	-1.37665	8.25988	495184	158992	158997	6	10	0.000600428	0.317	0.00837446	0.925	BGN	NM_001711
DMR_318	chrX	55074659	55075205	546	*	1.05804	12.6965	489750	156719	156730	12	12	0.00063482	0.35	0.00176689	0.605	PAGE2B	NM_001015038
DMR_319	chr5	110726641	110727135	494	*	-0.822511	11.5151	376469	119652	119665	14	14	0.000801048	0.371	0.00256221	0.7	TMEM232	NM_001039763
DMR_320	chrX	105220511	105221864	1353	*	1.04449	11.4894	491924	157797	157807	11	11	0.000705037	0.374	0.00258513	0.702	TEX13A	NM_031274
DMR_320	chrX	105220511	105221864	1353	*	1.04449	11.4894	491924	157797	157807	11	11	0.000705037	0.374	0.00258513	0.702	TEX13A	NM_001291277
DMR_320	chrX	105220511	105221864	1353	*	1.04449	11.4894	491924	157797	157807	11	11	0.000705037	0.374	0.00258513	0.702	IL1RAPL2	NM_017416
DMR_321	chrX	53422536	53422950	414	*	-1.14332	11.4332	489567	156637	156646	10	10	0.000723666	0.382	0.00263529	0.708	SMC1A	NM_006306
DMR_321	chrX	53422536	53422950	414	*	-1.14332	11.4332	489567	156637	156646	10	10	0.000723666	0.382	0.00263529	0.708	SMC1A	NM_001281463
DMR_321	chrX	53422536	53422950	414	*	-1.14332	11.4332	489567	156637	156646	10	10	0.000723666	0.382	0.00263529	0.708	RIBC1	NM_001031745
DMR_321	chrX	53422536	53422950	414	*	-1.14332	11.4332	489567	156637	156646	10	10	0.000723666	0.382	0.00263529	0.708	RIBC1	NM_144968
DMR_321	chrX	53422536	53422950	414	*	-1.14332	11.4332	489567	156637	156646	10	10	0.000723666	0.382	0.00263529	0.708	RIBC1	NM_001267053
DMR_322	chrX	26192184	26192594	410	*	1.23589	9.88716	487150	155798	155805	8	8	0.000793883	0.382	0.00437782	0.82	MAGEB6	NM_173523
DMR_323	chrX	70281714	70282215	501	*	1.12229	11.2229	490411	157032	157041	10	10	0.000782419	0.404	0.00280438	0.721	RAB41	NM_001032726
DMR_323	chrX	70281714	70282215	501	*	1.12229	11.2229	490411	157032	157041	10	10	0.000782419	0.404	0.00280438	0.721	ARR3	NM_004312
DMR_324	chrX	70908270	70908819	549	*	1.10545	11.0545	490475	157066	157075	10	10	0.000828275	0.419	0.00293765	0.733	TEX11	NM_031276
DMR_324	chrX	70908270	70908819	549	*	1.10545	11.0545	490475	157066	157075	10	10	0.000828275	0.419	0.00293765	0.733	TEX11	NM_001003811
DMR_325	chrX	24672752	24672986	234	*	1.24776	7.48658	487068	155769	155774	6	8	0.00101886	0.452	0.0115557	0.953	PCYT1B	NM_001163264
DMR_326	chrX	31071574	31072262	688	*	1.05961	10.5961	487349	155888	155897	10	10	0.000988771	0.476	0.00339478	0.772	FTHL17	NM_031894
DMR_327	chr4	98929512	98930129	617	*	-0.969683	9.69683	353395	113608	113617	10	22	0.00143443	0.586	0.0047418	0.83	EIF4E	NM_001130679
DMR_327	chr4	98929512	98930129	617	*	-0.969683	9.69683	353395	113608	113617	10	22	0.00143443	0.586	0.0047418	0.83	EIF4E	NM_001968
DMR_327	chr4	98929512	98930129	617	*	-0.969683	9.69683	353395	113608	113617	10	22	0.00143443	0.586	0.0047418	0.83	EIF4E	NM_001130678
DMR_328	chr17	38967384	38967695	311	*	-1.00826	9.07432	198874	65452	65460	9	10	0.00162359	0.62	0.00605873	0.88	FBXO47	NM_001008777
DMR_329	chrX	70062009	70062442	433	*	1.05624	8.44994	490365	157004	157011	8	8	0.00175113	0.633	0.00778263	0.92	OTUD6A	NM_207320
DMR_330	chrX	40176707	40177335	628	*	-1.09623	6.57736	488007	155976	155981	6	8	0.0020277	0.653	0.0175571	0.982	BCOR	NM_001123383
DMR_330	chrX	40176707	40177335	628	*	-1.09623	6.57736	488007	155976	155981	6	8	0.0020277	0.653	0.0175571	0.982	BCOR	NM_001123384
DMR_331	chr20	58514876	58515314	438	*	-0.778249	9.33899	291727	95894	95905	12	14	0.00209362	0.665	0.0054841	0.863	APCDD1L-AS1	NR_034147
DMR_331	chr20	58514876	58515314	438	*	-0.778249	9.33899	291727	95894	95905	12	14	0.00209362	0.665	0.0054841	0.863	APCDD1L	NM_153360
DMR_331	chr20	58514876	58515314	438	*	-0.778249	9.33899	291727	95894	95905	12	14	0.00209362	0.665	0.0054841	0.863	APCDD1L	NM_001304787
DMR_331	chr20	58514876	58515314	438	*	-0.778249	9.33899	291727	95894	95905	12	14	0.00209362	0.665	0.0054841	0.863	APCDD1L	NR_130908
DMR_332	chr6	49713464	49714137	673	*	-0.773982	9.28778	402046	134930	134941	12	12	0.00215094	0.668	0.00559874	0.871	CRISP2	NM_001142435
DMR_332	chr6	49713464	49714137	673	*	-0.773982	9.28778	402046	134930	134941	12	12	0.00215094	0.668	0.00559874	0.871	CRISP2	NM_003296
DMR_332	chr6	49713464	49714137	673	*	-0.773982	9.28778	402046	134930	134941	12	12	0.00215094	0.668	0.00559874	0.871	CRISP2	NM_001142407
DMR_332	chr6	49713464	49714137	673	*	-0.773982	9.28778	402046	134930	134941	12	12	0.00215094	0.668	0.00559874	0.871	CRISP2	NM_001142417
DMR_332	chr6	49713464	49714137	673	*	-0.773982	9.28778	402046	134930	134941	12	12	0.00215094	0.668	0.00559874	0.871	CRISP2	NM_001142408
DMR_332	chr6	49713464	49714137	673	*	-0.773982	9.28778	402046	134930	134941	12	12	0.00215094	0.668	0.00559874	0.871	CRISP2	NM_001261822
DMR_333	chr3	193240583	193240775	192	*	1.12703	4.50811	339387	109743	109746	4	10	0.00273417	0.696	0.0478107	0.998	MGC2889	NR_026877
DMR_333	chr3	193240583	193240775	192	*	1.12703	4.50811	339387	109743	109746	4	10	0.00273417	0.696	0.0478107	0.998	HRASLS	NM_020386
DMR_334	chr8	100336130	100336815	685	*	-0.854882	8.54882	458961	150755	150764	10	10	0.00248912	0.722	0.00747883	0.912	RNF19A	NM_001280539
DMR_334	chr8	100336130	100336815	685	*	-0.854882	8.54882	458961	150755	150764	10	10	0.00248912	0.722	0.00747883	0.912
DMR_335	chrX	153446272	153446835	563	*	0.839888	8.39888	495166	158970	158979	10	10	0.00270837	0.742	0.0079073	0.921	TREX2	NM_080701
DMR_335	chrX	153446272	153446835	563	*	0.839888	8.39888	495166	158970	158979	10	10	0.00270837	0.742	0.0079073	0.921	HAUS7	NM_017518
DMR_336	chr19	57230743	57231075	332	*	-0.833366	8.33366	240574	81621	81630	10	12	0.00280725	0.746	0.00812512	0.924	AURKC	NM_001015879
DMR_336	chr19	57230743	57231075	332	*	-0.833366	8.33366	240574	81621	81630	10	12	0.00280725	0.746	0.00812512	0.924	AURKC	NM_003160
DMR_336	chr19	57230743	57231075	332	*	-0.833366	8.33366	240574	81621	81630	10	12	0.00280725	0.746	0.00812512	0.924	AURKC	NM_001015878
DMR_337	chr17	4899236	4899757	521	*	-0.830726	8.30726	191417	62481	62490	10	11	0.00285167	0.75	0.00821826	0.925	CHRNE	NM_000080
DMR_337	chr17	4899236	4899757	521	*	-0.830726	8.30726	191417	62481	62490	10	11	0.00285167	0.75	0.00821826	0.925	C17orf107	NM_001145536
DMR_338	chr6	32087592	32087960	368	*	0.701682	8.42019	397314	131101	131112	12	25	0.00331883	0.763	0.00785285	0.92	TNXB	NM_019105
DMR_339	chrX	27746616	27746887	271	*	0.999091	5.99455	487193	155816	155821	6	8	0.00329877	0.777	0.023057	0.987	DCAF8L2	NM_001136533
DMR_340	chr3	183099401	183099690	289	*	0.873816	7.86435	337137	109138	109146	9	12	0.00312968	0.787	0.00986048	0.942	MCCC1	NM_020166
DMR_340	chr3	183099401	183099690	289	*	0.873816	7.86435	337137	109138	109146	9	12	0.00312968	0.787	0.00986048	0.942	MCCC1	NR_120640
DMR_340	chr3	183099401	183099690	289	*	0.873816	7.86435	337137	109138	109146	9	12	0.00312968	0.787	0.00986048	0.942	MCCC1	NR_120639
DMR_340	chr3	183099401	183099690	289	*	0.873816	7.86435	337137	109138	109146	9	12	0.00312968	0.787	0.00986048	0.942	MCCC1	NM_001293273
DMR_341	chr2	43676087	43676871	784	*	-0.708827	7.7971	249654	84241	84251	11	11	0.00408119	0.789	0.0101385	0.944	PLEKHH2	NM_172069
DMR_341	chr2	43676087	43676871	784	*	-0.708827	7.7971	249654	84241	84251	11	11	0.00408119	0.789	0.0101385	0.944	LOC728819	NM_001101330
DMR_341	chr2	43676087	43676871	784	*	-0.708827	7.7971	249654	84241	84251	11	11	0.00408119	0.789	0.0101385	0.944	C1GALT1C1L	NM_001101330
DMR_342	chr17	17206325	17206621	296	*	0.915108	7.32087	194493	63927	63934	8	14	0.0034736	0.797	0.0125087	0.959	PLD6	NM_178836
DMR_343	chrX	14528958	14529495	537	*	-0.883279	7.06623	486059	155409	155416	8	8	0.00414281	0.827	0.0140506	0.97	GLRA2	NM_001118886
DMR_343	chrX	14528958	14529495	537	*	-0.883279	7.06623	486059	155409	155416	8	8	0.00414281	0.827	0.0140506	0.97	GLRA2	NM_002063
DMR_343	chrX	14528958	14529495	537	*	-0.883279	7.06623	486059	155409	155416	8	8	0.00414281	0.827	0.0140506	0.97	GLRA2	NM_001118885
DMR_343	chrX	14528958	14529495	537	*	-0.883279	7.06623	486059	155409	155416	8	8	0.00414281	0.827	0.0140506	0.97	GLRA2	NM_001171942
DMR_344	chr19	55461423	55461970	547	*	0.752754	7.52754	240094	81332	81341	10	12	0.00461856	0.838	0.0113838	0.95	ISOC2	NM_001136202
DMR_344	chr19	55461423	55461970	547	*	0.752754	7.52754	240094	81332	81341	10	12	0.00461856	0.838	0.0113838	0.95	ISOC2	NM_024710
DMR_344	chr19	55461423	55461970	547	*	0.752754	7.52754	240094	81332	81341	10	12	0.00461856	0.838	0.0113838	0.95	ISOC2	NM_001136201
DMR_345	chrX	9766018	9766404	386	*	0.953461	5.72077	485436	155242	155247	6	8	0.00422879	0.839	0.0262726	0.988	GPR143	NM_000273
DMR_346	chr8	51408992	51409780	788	*	-0.815939	7.34345	453203	148934	148942	9	9	0.00437782	0.844	0.012351	0.958	PXDNL	NM_144651
DMR_347	chr6	73394630	73395341	711	*	-0.812743	7.31468	403974	135372	135380	9	18	0.00447813	0.849	0.0125502	0.959	DDX43	NM_018665
DMR_348	chr6	28259048	28259348	300	*	-0.647337	7.12071	395632	125981	125991	11	18	0.00606446	0.852	0.013688	0.969	ZKSCAN4	NM_001304506
DMR_348	chr6	28259048	28259348	300	*	-0.647337	7.12071	395632	125981	125991	11	18	0.00606446	0.852	0.013688	0.969	NKAPL	NM_001007531
DMR_349	chr8	1816899	1817310	411	*	-0.720762	7.20762	445155	146999	147008	10	13	0.00574634	0.872	0.013155	0.965	MIR596	NR_030326
DMR_349	chr8	1816899	1817310	411	*	-0.720762	7.20762	445155	146999	147008	10	13	0.00574634	0.872	0.013155	0.965
DMR_350	chrX	16712757	16712971	214	*	-0.854294	5.98006	486264	155517	155523	7	14	0.00611032	0.875	0.0232347	0.987	CTPS2	NM_019857
DMR_350	chrX	16712757	16712971	214	*	-0.854294	5.98006	486264	155517	155523	7	14	0.00611032	0.875	0.0232347	0.987	CTPS2	NM_175859
DMR_350	chrX	16712757	16712971	214	*	-0.854294	5.98006	486264	155517	155523	7	14	0.00611032	0.875	0.0232347	0.987	CTPS2	NM_001144002
DMR_351	chr10	96089723	96090585	862	*	-0.759486	6.83537	63216	19593	19601	9	10	0.00631237	0.89	0.0155968	0.976	ENTPD1-AS1	NR_038444
DMR_351	chr10	96089723	96090585	862	*	-0.759486	6.83537	63216	19593	19601	9	10	0.00631237	0.89	0.0155968	0.976
DMR_352	chr11	64299775	64300673	898	*	-0.678706	6.78706	83838	27101	27110	10	10	0.00765366	0.902	0.0159135	0.977	KCNK4	NM_033310
DMR_352	chr11	64299775	64300673	898	*	-0.678706	6.78706	83838	27101	27110	10	10	0.00765366	0.902	0.0159135	0.977	C11orf20	NM_001039496
DMR_353	chr18	14747888	14748439	551	*	-0.570935	6.28029	214685	71193	71203	11	11	0.00898922	0.902	0.0201308	0.987	ANKRD30B	NM_001145029
DMR_354	chr6	73353798	73354710	912	*	-0.675043	6.75043	403960	135337	135346	10	13	0.00784138	0.903	0.0161356	0.978	DPPA5	NM_001025290
DMR_355	chrX	136648076	136648253	177	*	0.866851	5.2011	494156	158723	158728	6	8	0.00726532	0.904	0.0338446	0.994	CD40LG	NM_000074
DMR_356	chrX	154541829	154542249	420	*	-0.783264	6.26611	495639	159220	159227	8	9	0.00776543	0.911	0.0202698	0.987	IKBKG	NM_001099856
DMR_356	chrX	154541829	154542249	420	*	-0.783264	6.26611	495639	159220	159227	8	9	0.00776543	0.911	0.0202698	0.987	G6PD	NM_001042351
DMR_356	chrX	154541829	154542249	420	*	-0.783264	6.26611	495639	159220	159227	8	9	0.00776543	0.911	0.0202698	0.987	G6PD	NM_000402
DMR_357	chr21	33071747	33072277	530	*	-0.853023	5.11814	296157	96998	97003	6	15	0.00798325	0.911	0.0353034	0.996	OLIG1	NM_138983
DMR_358	chrX	13688830	13688985	155	*	-0.852077	5.11246	485983	155367	155372	6	9	0.00802911	0.912	0.0354123	0.996	RAB9A	NM_001195328
DMR_358	chrX	13688830	13688985	155	*	-0.852077	5.11246	485983	155367	155372	6	9	0.00802911	0.912	0.0354123	0.996	RAB9A	NM_004251
DMR_359	chr10	13706984	13707404	420	*	-0.804789	5.63352	50271	16295	16301	7	9	0.00858941	0.916	0.0273933	0.988	FRMD4A	NM_018027
DMR_360	chrX	70177002	70177422	420	*	0.848222	5.08933	490391	157024	157029	6	8	0.00825552	0.916	0.0358365	0.996	DGAT2L6	NM_198512
DMR_361	chr5	78985860	78986275	415	*	0.695716	6.26144	373389	118830	118838	9	9	0.00986192	0.937	0.0203056	0.987	ARSB	NM_000046
DMR_361	chr5	78985860	78986275	415	*	0.695716	6.26144	373389	118830	118838	9	9	0.00986192	0.937	0.0203056	0.987	ARSB	NM_198709
DMR_362	chr1	114716604	114716959	355	*	0.813185	4.87911	25702	8992	8997	6	9	0.0106974	0.938	0.0397357	0.996	NRAS	NM_002524
DMR_362	chr1	114716604	114716959	355	*	0.813185	4.87911	25702	8992	8997	6	9	0.0106974	0.938	0.0397357	0.996	CSDE1	NM_001007553
DMR_362	chr1	114716604	114716959	355	*	0.813185	4.87911	25702	8992	8997	6	9	0.0106974	0.938	0.0397357	0.996	CSDE1	NM_001130523
DMR_362	chr1	114716604	114716959	355	*	0.813185	4.87911	25702	8992	8997	6	9	0.0106974	0.938	0.0397357	0.996	CSDE1	NM_007158
DMR_362	chr1	114716604	114716959	355	*	0.813185	4.87911	25702	8992	8997	6	9	0.0106974	0.938	0.0397357	0.996	CSDE1	NM_001242893
DMR_362	chr1	114716604	114716959	355	*	0.813185	4.87911	25702	8992	8997	6	9	0.0106974	0.938	0.0397357	0.996	CSDE1	NM_001242892
DMR_362	chr1	114716604	114716959	355	*	0.813185	4.87911	25702	8992	8997	6	9	0.0106974	0.938	0.0397357	0.996	CSDE1	NM_001242891
DMR_363	chr6	170250632	170251068	436	*	-0.800639	4.80384	417395	139029	139034	6	12	0.0117263	0.943	0.0411587	0.997
DMR_364	chrX	80335289	80335506	217	*	-0.760427	5.32299	491129	157359	157365	7	8	0.0118051	0.945	0.0318341	0.993	FAM46D	NM_001170574
DMR_365	chr7	117427361	117427749	388	*	-0.759881	5.31917	436407	144789	144795	7	12	0.0118581	0.946	0.0318957	0.993	ASZ1	NM_130768
DMR_365	chr7	117427361	117427749	388	*	-0.759881	5.31917	436407	144789	144795	7	12	0.0118581	0.946	0.0318957	0.993	ASZ1	NM_001301822
DMR_365	chr7	117427361	117427749	388	*	-0.759881	5.31917	436407	144789	144795	7	12	0.0118581	0.946	0.0318957	0.993	ASZ1	NM_001301821
DMR_365	chr7	117427361	117427749	388	*	-0.759881	5.31917	436407	144789	144795	7	12	0.0118581	0.946	0.0318957	0.993	ASZ1	NR_023315
DMR_366	chr5	69332603	69333028	425	*	-0.756224	5.29357	371892	118384	118390	7	8	0.0121619	0.948	0.0322812	0.993	CCDC125	NM_176816
DMR_366	chr5	69332603	69333028	425	*	-0.756224	5.29357	371892	118384	118390	7	8	0.0121619	0.948	0.0322812	0.993	CCDC125	NM_001297697
DMR_366	chr5	69332603	69333028	425	*	-0.756224	5.29357	371892	118384	118390	7	8	0.0121619	0.948	0.0322812	0.993	CCDC125	NM_001297696
DMR_366	chr5	69332603	69333028	425	*	-0.756224	5.29357	371892	118384	118390	7	8	0.0121619	0.948	0.0322812	0.993
DMR_367	chrX	44843904	44844736	832	*	0.604279	6.04279	488417	156036	156045	10	10	0.0120415	0.949	0.0225354	0.987	DUSP21	NM_022076
DMR_368	chr22	50206203	50206448	245	*	-0.794113	4.76468	310724	100938	100943	6	8	0.0123023	0.95	0.0419654	0.997	SELO	NM_031454
DMR_369	chrX	14030071	14030161	90	*	-0.792468	4.75481	486046	155403	155408	6	11	0.0124714	0.951	0.0421704	0.997	GEMIN8	NM_017856
DMR_369	chrX	14030071	14030161	90	*	-0.792468	4.75481	486046	155403	155408	6	11	0.0124714	0.951	0.0421704	0.997	GEMIN8	NM_001042479
DMR_369	chrX	14030071	14030161	90	*	-0.792468	4.75481	486046	155403	155408	6	11	0.0124714	0.951	0.0421704	0.997	GEMIN8	NM_001042480
DMR_370	chr5	150166767	150167382	615	*	-0.719746	5.75797	383446	122618	122625	8	8	0.012159	0.957	0.0258069	0.988	CDX1	NM_001804
DMR_371	chr17	38841166	38841486	320	*	-0.712399	5.6992	198823	65415	65422	8	11	0.012811	0.958	0.0265678	0.988	C17orf98	NM_001080465
DMR_372	chr5	1594463	1594747	284	*	0.704005	5.63204	363915	116567	116574	8	10	0.0135605	0.961	0.0274105	0.988	SDHAP3	NR_003263
DMR_373	chr2	113235116	113235735	619	*	-0.700511	5.60409	260332	87370	87377	8	8	0.0138915	0.963	0.0277945	0.989	PAX8-AS1	NR_047570
DMR_373	chr2	113235116	113235735	619	*	-0.700511	5.60409	260332	87370	87377	8	8	0.0138915	0.963	0.0277945	0.989	PAX8-AS1	NR_015377
DMR_373	chr2	113235116	113235735	619	*	-0.700511	5.60409	260332	87370	87377	8	8	0.0138915	0.963	0.0277945	0.989	PAX8	NM_003466
DMR_373	chr2	113235116	113235735	619	*	-0.700511	5.60409	260332	87370	87377	8	8	0.0138915	0.963	0.0277945	0.989	PAX8	NM_013951
DMR_373	chr2	113235116	113235735	619	*	-0.700511	5.60409	260332	87370	87377	8	8	0.0138915	0.963	0.0277945	0.989	PAX8	NM_013953
DMR_373	chr2	113235116	113235735	619	*	-0.700511	5.60409	260332	87370	87377	8	8	0.0138915	0.963	0.0277945	0.989	PAX8	NM_013992
DMR_373	chr2	113235116	113235735	619	*	-0.700511	5.60409	260332	87370	87377	8	8	0.0138915	0.963	0.0277945	0.989	PAX8	NM_013952
DMR_373	chr2	113235116	113235735	619	*	-0.700511	5.60409	260332	87370	87377	8	8	0.0138915	0.963	0.0277945	0.989	LOC654433	NR_015377
DMR_373	chr2	113235116	113235735	619	*	-0.700511	5.60409	260332	87370	87377	8	8	0.0138915	0.963	0.0277945	0.989	LOC440839	NR_029399
DMR_374	chrX	40735263	40735684	421	*	-0.682345	5.45876	488112	156017	156024	8	12	0.0157974	0.965	0.029815	0.99	MED14OS	NM_001289773
DMR_374	chrX	40735263	40735684	421	*	-0.682345	5.45876	488112	156017	156024	8	12	0.0157974	0.965	0.029815	0.99	MED14	NM_004229
DMR_375	chr1	74733083	74733492	409	*	-0.556981	5.01283	20569	6887	6895	9	14	0.0218131	0.98	0.037215	0.996	TYW3	NM_001162916
DMR_375	chr1	74733083	74733492	409	*	-0.556981	5.01283	20569	6887	6895	9	14	0.0218131	0.98	0.037215	0.996	TYW3	NM_138467
DMR_375	chr1	74733083	74733492	409	*	-0.556981	5.01283	20569	6887	6895	9	14	0.0218131	0.98	0.037215	0.996	TYW3	NR_027962
DMR_375	chr1	74733083	74733492	409	*	-0.556981	5.01283	20569	6887	6895	9	14	0.0218131	0.98	0.037215	0.996	CRYZ	NM_001130043
DMR_375	chr1	74733083	74733492	409	*	-0.556981	5.01283	20569	6887	6895	9	14	0.0218131	0.98	0.037215	0.996	CRYZ	NM_001889
DMR_375	chr1	74733083	74733492	409	*	-0.556981	5.01283	20569	6887	6895	9	14	0.0218131	0.98	0.037215	0.996	CRYZ	NM_001134759
DMR_375	chr1	74733083	74733492	409	*	-0.556981	5.01283	20569	6887	6895	9	14	0.0218131	0.98	0.037215	0.996	CRYZ	NM_001130042
DMR_376	chr2	222311447	222312288	841	*	-0.634123	5.07299	275011	91505	91512	8	16	0.0220539	0.982	0.0361317	0.996
DMR_377	chr1	45624020	45624536	516	*	-0.741402	4.44841	15891	5348	5353	6	8	0.0186061	0.983	0.0493812	0.998	CCDC17	NM_001114938
DMR_377	chr1	45624020	45624536	516	*	-0.741402	4.44841	15891	5348	5353	6	8	0.0186061	0.983	0.0493812	0.998	CCDC17	NM_001190182
DMR_378	chr5	127073063	127073534	471	*	-0.620005	4.96004	378513	120370	120377	8	14	0.0241231	0.985	0.0382239	0.996	FLJ44606	NM_001164478
DMR_378	chr5	127073063	127073534	471	*	-0.620005	4.96004	378513	120370	120377	8	14	0.0241231	0.985	0.0382239	0.996	FLJ44606	NM_001164479
DMR_379	chr3	127192883	127193167	284	*	-0.604048	4.83239	329250	106750	106757	8	11	0.0264346	0.989	0.0406256	0.997	C3orf56	NM_001007534
DMR_379	chr3	127192883	127193167	284	*	-0.604048	4.83239	329250	106750	106757	8	11	0.0264346	0.989	0.0406256	0.997
DMR_380	chr2	23690223	23691200	977	*	-0.592334	4.73867	245639	82991	82998	8	12	0.0281413	0.991	0.0424828	0.997	KLHL29	NM_052920
DMR_381	chrX	8801302	8801463	161	*	0.585909	4.68727	485311	155221	155228	8	11	0.0290541	0.992	0.0435847	0.997	FAM9A	NM_174951
DMR_381	chrX	8801302	8801463	161	*	0.585909	4.68727	485311	155221	155228	8	11	0.0290541	0.992	0.0435847	0.997	FAM9A	NM_001171186
DMR_382	chr2	84516387	84516810	423	*	-0.560184	4.48147	255705	86180	86187	8	13	0.0321322	0.994	0.048477	0.998	DNAH6	NM_001370
		correct direction between expression and methylation
		wrong direction

## Sheet: Acute Untrained Exercise
Transcriptomics	Gene.Symbol	UA_FC_Female/Male	UA FoldChange pValue (1270)		Female	Gene.Symbol	UA/B_FC FoldChange	adj.pValue (918, 871 unique genes)		Male	Gene.Symbol	UA/B_FC FoldChange	adj.pValue (453, 427 unique genes)		Overlap Female Male	UA/B_increased_both (231)	UA/B_increased_male_only (87)	UA/B_increased_female_only (274)	UA/B_decreased_both (65)	UA/B_decreased_male_only (44)	UA/B_decreased_female_only (301)
	A2BP1.tAug10-unspliced	-1.33025	0.0240464			AAAS	1.28163	0.0498217			ABHD4	1.77228	0.00496589			ABRA	ABHD4	AAAS	ANKRD20A3P	APBB2	ABLIM3
	ABCA1	1.46852	0.0232159			ABCA1	1.38703	0.027853			ABRA	2.36375	0.00715126			ACSL1	ACER3	ABCA1	ANXA2R	ARL17B	ABRAXAS2
	ABCC1	-1.25931	0.0128743			ABCA5	1.28655	0.0327443			ACER3	1.55174	0.0142643			ACSL4	AHSA1	ABCA5	ARPP21	CALM2	ACE
	ABCC6	1.3334	0.0368402			ABHD11	1.23975	0.0379901			ACSL1	1.94747	0.000539603			ACTN4	APOO	ABHD11	ART3	CD38	ACSF2
	ABCD2.eAug10-unspliced	1.31825	0.0323805			ABHD18	1.34646	0.0218222			ACSL4	1.53039	0.0498095			ADAMTS1	ARHGAP31	ABHD18	BLCAP	CD5L	ACSM3
	ABHD17A	-1.24545	0.028309			ABLIM3	-1.34631	0.00413775			ACTN4	1.34823	0.0498095			ADAMTS9	ATF3	ACKR3	CACNG1	CHAF1B	ADCY2
	ABR	1.29897	0.0175424			ABRA	2.61101	4.34573e-06			ADAMTS1	2.76257	2.47741e-05			ADM	B3GNT5	ACOT11	CAVIN4	CLDN25	AGAP4
	ACER2	-1.224	0.0430635			ACE	-1.32975	0.0221348			ADAMTS9	3.36193	0.000212759			ADRB2	BDH1	ACTA2	CENATAC	EEF2K	AGAP6
	ACKR3	1.52462	0.00987821			ACKR3	1.68826	0.00849483			ADM	1.60191	0.0313298			AKAP1	BEST3	ACTG1	CHASERR	EPHA7	AKAP6
	ACOT11	1.38086	0.0399957			ACOT11	1.3717	0.0301479			ADRB2	1.98887	0.0222755			ALG2	BID	ADAMTS4	CMBL	FAM193B	AMPD1
	ACOT9	1.24026	0.0470474			ACSF2	-1.30116	0.0336851			AHSA1	1.32967	0.0355875			ALPK3	BLVRB	ADGRG1	DDR1	GET1	ANGPT2
	ACSM5	-1.26011	0.0123235			ACSL1	1.63159	0.014403			AKAP1	1.55007	0.0291266			ANGPTL2	BTG2	AKAP12	DEPTOR	GOLGA8J	ANK3
	ACTG1	1.3179	0.0247664			ACSL4	1.30294	0.0178757			ALG2	2.42762	4.28548e-05			ARHGEF6	CCDC32	AKT2	DYRK1B	GP1BA	ANKRD13C
	ACTN2	1.17572	0.0497675			ACSM3	-1.32268	0.0466063			ALPK3	1.93891	0.000559118			ARID5B	CHMP2B	ALDH1L1	ELF2	HSPB3	ANO6
	ACTR3B	1.16323	0.0381497			ACTA2	1.81682	0.000851257			ANGPTL2	2.10523	0.000437526			ASAH1	CLIP4	AP5M1	EPC1	IFI44	APCDD1
	ADAMTS12	1.41228	0.000316146			ACTG1	1.3574	0.00514205			ANKRD20A3	-1.58547	0.0024728			ASB5	CRK	APEH	ERG	IFIT3	APOL2
	ADAMTS19	-1.42557	0.0187166			ACTN4	1.33823	0.00982254			ANKRD36.veAug10-unspliced	-1.43363	0.0463337			ATP6V0B	DCDC2	ASB11	ERVK13-1	IL18	ARFGAP2
	ADAMTSL1	-1.27016	0.0468811			ADAMTS1	1.79846	3.4952e-05			ANXA2R	-1.6482	0.00666409			ATP8B1	DCTPP1	ASB14	FAM231D	IRF2BPL	ARHGEF18
	ADAMTSL3	1.48276	0.00182748			ADAMTS4	1.44446	0.00253068			APBB2	-1.54821	0.00776822			BACH1	DERL1	ATG4A	FMNL2	LINC00663	ARRB1
	ADAMTSL4	1.37502	0.0255806			ADAMTS9	2.5301	9.92504e-07			APOO	1.38979	0.042429			BANP	DFNA42	ATP13A3	FMO2	LONRF1	ARRDC4
	ADAMTSL5	1.21365	0.0155215			ADCY2	-1.29861	0.0145646			ARHGAP31	1.54123	0.0473081			BCAR3	DGKD	ATP1A1	FNBP4	MAP3K7CL	ASPH
	ADCY2	-1.24411	0.0165244			ADGRG1	1.6359	0.00210886			ARHGEF6	1.75357	0.000304407			BCL2L1	DLGAP4	ATP1B3	G0S2	MPZ	ATP1A2
	ADCYAP1R1	1.20466	0.0280778			ADM	1.55701	0.00156758			ARID5B	4.50474	1.29176e-06			BHLHE40	DNM1L	BIRC3	GADD45G	MTLN	ATPSCKMT
	ADGRD1	1.34871	0.0185623			ADRB2	1.73895	9.87815e-05			ARL17B	-1.38374	0.0252481			BSG	DUSP23	BMPR2	GBP4	NKAIN1	AVIL
	ADH4	1.29296	0.0108838			AGAP4	-1.3199	0.00655204			ARPP21	-2.02917	0.00105971			C4orf46	ELP2	BPGM	GIMAP4	NKAIN2	BACH2
	ADPRM	-1.30896	0.00568316			AGAP6	-1.2478	0.0417993			ARPP21.viAug10-unspliced	-2.01174	0.00140294			CAPN8	ENPP4	BTG3	GIMAP7	NVL	BAZ1B
	ADSL	-1.19487	0.030305			AKAP1	1.55701	0.000383774			ARPP21.vpAug10-unspliced	-1.87084	0.000224654			CCDC28B	FKBP4	C14orf119	H1-4	PRRG1	BCL9
	AGPAT4	-1.23466	0.0254439			AKAP12	1.90256	0.000346721			ARPP21.vuAug10-unspliced	-2.5671	0.000277414			CDK17	GABARAPL1	C6orf136	HACD1	PRSS58	BMPR1A
	AIM2	1.23163	0.00912631			AKAP6	-1.2572	0.0204066			ARPP21.vwAug10-unspliced	-2.65726	0.000117111			CDK4	GADD45B	CA14	HEATR6	PYGO2	BRWD1
	AIMP2	-1.36609	0.0110832			AKT2	1.28264	0.0113728			ART3	-1.56712	0.0263905			CEP85	GALNT13	CALD1	IFIT1	RFXAP	C1QTNF3
	AIP	1.27378	0.0394528			ALDH1L1	1.26964	0.0481779			ASAH1	1.74995	0.00011725			CES3	GATD3	CAMTA1	LNX1	RPS6KA1	C1orf162
	AKAP13	-1.21456	0.00838542			ALG2	2.19951	4.34573e-06			ASB5	1.80352	0.00112655			CHORDC1	GPATCH4	CBL	LRRC66	SAMD9	C1orf21
	AKR1B1	-1.25888	0.0221594			ALPK3	1.72206	0.00022769			ATF3	2.02936	0.0299065			CIART	GTF2F2	CBLB	LSMEM1	SLFN5	CAB39
	AKR1B15	-1.57463	0.00639011			AMPD1	-1.25377	0.0108095			ATP6V0B	1.63604	0.0067903			CIPC	HES1	CCDC152	MIR1-1HG	SRPK3	CABP1
	AKR1D1	1.23877	0.0168251			ANGPT2	-1.40222	0.026444			ATP8B1	1.54078	0.025461			CISH	HGS	CCL2	MSTN	SRSF5	CALM1
	ALCAM	1.16671	0.0469682			ANGPTL2	1.4868	0.0316485			B3GNT5	2.05506	0.000681498			CKMT2	HMOX1	CCN2	MYLIP	SYNPO2L	CASTOR1
	ALDH1A1	-1.97774	1.16843e-05			ANK3	-1.28939	0.0114199			BACH1	1.53301	0.0186317			CLCN6	HSP90AA1	CCND1	MYOG	TIA1	CASTOR2
	ALDH1L1	1.28651	0.031457			ANKRD13C	-1.28675	0.0136129			BANP	1.59222	0.0196738			CLDN12	IL4R	CCNL1	NIPAL1	TRIB1	CATSPER3
	ALDH2	1.89824	4.98768e-06			ANKRD20A3	-1.33943	0.0450481			BCAR3	2.39192	4.28548e-05			CPEB4	JUN	CCR3	NPHP1	TSTD3	CAV3
	ALG11	-1.20811	0.0465696			ANO6	-1.17394	0.0400297			BCL2L1	1.49924	0.0127008			CPT1B	MAD2L2	CD274	PARP9	ZNF225	CCDC39
	ALG6	1.22148	0.0340638			ANXA2R	-1.56618	0.000241076			BDH1	1.64377	0.0209779			CREBRF	MCL1	CD9	PDE4B	ZNF540	CCNT2
	ALKBH8	-1.21947	0.0359364			AP5M1	1.29552	0.0498217			BEST3	1.96769	0.000390103			CSRNP1	MICOS13	CEACAM1	PDIK1L	ZNF608	CCSAP
	ALPK2	1.36158	0.0358088			APCDD1	-1.33626	0.014403			BHLHE40	5.63632	1.13479e-06			CSRP1	MLX	CFAP206	PGM5	ZNF799	CEP295
	AMICA1	1.25095	0.0209499			APEH	1.338	0.033377			BID	1.48544	0.00955005			CTSA	MLYCD	CFL1	PIK3R1	ZPBP	CEP68
	AMN1	-1.33864	0.00333562			APOL2	-1.34181	0.0382941			BLCAP	-1.83722	0.00167125			CX3CL1	MRLN	CHKB-CPT1B	POC5		CFB
	AMOTL1	1.26373	0.0176984			ARFGAP2	-1.35838	0.0048025			BLVRB	1.42677	0.0383304			DDIT3	MT1A	CITED2	POLR2J4		CFLAR
	AMPD1	-1.24336	0.0224119			ARHGEF18	-1.2215	0.0442921			BPGM.iAug10-unspliced	1.57269	0.042429			DDIT4	MT1B	CLIC4	POPDC2		CHD9
	AMPD3	1.2588	0.00899555			ARHGEF6	1.61055	0.00556209			BSG	1.6988	0.030234			DNAAF9	MT1G	CMTM3	RASA4		CIRBP
	ANK2	1.39742	0.00186777			ARID5B	3.64156	1.57112e-07			BTG2	2.67489	0.0119604			DNAJA1	MT1H	CNN2	SEMA3C		CLEC2D
	ANKHD1	-1.18608	0.0382358			ARPP21	-1.89959	0.000104244			C15orf57	1.45326	0.0463337			DNAJB4	MT1L	COL4A1	SEMA6A		CLIP1
	ANKRD24	1.1674	0.0487953			ARPP21.voAug10-unspliced	-1.55031	0.00750612			C19orf70	1.42064	0.0252638			DYNLL1	MT1M	COQ10A	SGCD		CNOT6L
	ANKRD30B	1.28188	0.0290367			ARPP21.vuAug10-unspliced	-1.80907	0.0221998			C20orf194	1.87434	0.000225096			E2F8	MT1X	CORO1C	SHISA4		CNTNAP3
	ANKRD6	1.32806	0.0101219			ARPP21.vwAug10-unspliced	-1.98262	0.00376496			C21orf33	1.4771	0.00597716			EIF2AK3	MT2A	COX10	SLC29A2		CPEB3
	ANKZF1	-1.30125	0.00783672			ARRB1	-1.27811	0.0138587			C4orf46	1.50017	0.0386635			ENDOG	MYRFL	COX6A1	SMTNL1		CPOX
	ANO9	1.29116	0.0124098			ARRDC4	-1.68034	0.0250845			C8orf4	1.85028	0.0294817			ENPP5	NUDCD3	COX7A2	SPRY1		CRIPT
	ANTXR2	-1.35245	0.014612			ART3	-1.65515	0.014403			CACNG1	-1.54201	0.0276149			ERICH5	PAICS	CSTB	STAG3L2		CTDSP2
	ANXA3	1.39263	0.0190119			ASAH1	1.63952	1.412e-05			CALM2	-1.65863	0.00683366			ESYT1	PER1	CTNNA1	TAS2R3		CTPS2
	ANXA7	-1.19664	0.0269043			ASB11	1.21944	0.0170453			CAPN8	1.8133	0.00167125			FABP3	PLEKHB2	CTTNBP2NL	TMCC3		DAG1
	AOX1	-1.71425	0.000300315			ASB14	1.32648	0.0102903			CCDC28B	1.76223	0.000684359			FAM110B	PLVAP	DAAM1	TNFSF10		DEK
	APBB2	1.44784	0.040339			ASB5	1.66076	2.51032e-05			CCDC84	-1.41046	0.0158381			FBXO32	PREB	DCAKD	TP63		DHX58
	APCS	1.19466	0.0197667			ASPH	-1.27276	0.0395075			CD38	-2.16817	0.000463024			FKBP7	PRMT5	DENND3	TTLL11		DIAPH2
	APLF	-1.24814	0.0249668			ATG4A	1.30124	0.0422537			CD5L	-1.46627	0.0222716			FLCN	PSMD8	DGAT1	ZFP30		DIXDC1
	APLN	1.28532	0.0091732			ATP13A3	1.34447	0.00235088			CDK17	1.50279	0.00666041			FLNB	PTTG2	DGKZ	ZNF30		DPYD
	APOA1	1.18074	0.047834			ATP1A1	1.48889	0.0013058			CDK4	1.7976	0.00160585			FNIP2	RAD51C	DLC1	ZNF595		DUSP26
	APOC1	-1.31916	0.0215357			ATP1A2	-1.31487	0.00516931			CEP85	1.62738	0.028626			FZD7	RHOB	DLST	ZNF92		DUSP29
	APPL1	-1.26023	0.0171912			ATP1B3	1.811	0.000328581			CES3	1.67466	0.011695			GBP1	RNF103	DOK5			DYRK2
	AQP7	1.34824	0.0446315			ATP6V0B	1.47813	0.0158024			CHAF1B	-1.5287	0.0135952			GDNF	SETDB2	DRAM1			EAPP
	ARC	1.22669	0.0288784			ATP8B1	1.89683	1.35786e-05			CHMP2B	1.34629	0.0466674			GNA13	SF3B5	DUSP3			EBPL
	ARGLU1	-1.20978	0.0436385			AVIL	-1.49495	0.000974551			CHORDC1	1.9923	0.000216299			GNPDA1	SLC39A14	E2F4			EEPD1
	ARHGAP11B	-1.45335	0.00268212			BACH1	1.31714	0.0212007			CIART	2.42069	0.000671115			GOLGA4	SLCO4A1	EIF2S1			EFCAB10
	ARHGAP29	-1.21685	0.038296			BACH2	-1.27705	0.0246686			CIPC	1.38664	0.0376954			GOT1	SMAD7	ELF4			EFNB2
	ARHGAP5	1.31919	0.00463604			BANP	1.37487	0.00268316			CISH	1.85077	0.018638			GPAT3	SNED1	ELL2			EFR3A
	ARHGAP6	-1.29586	0.023167			BAZ1B	-1.22684	0.0295714			CKMT2	1.55974	0.00643996			GPR157	SORD	ELOVL5			EIF3F
	ARHGDIB	1.40501	0.00515284			BCAR3	2.09028	0.000158601			CLCN6	1.97349	0.000142589			GPX3	STIP1	EMP1			EPB41L5
	ARHGEF10L	-1.25826	0.0146013			BCL2L1	1.44759	0.00125175			CLDN12	1.47521	0.047628			HEY1	STK39	ENG			ERBIN
	ARHGEF17	1.31466	0.0179432			BCL9	-1.33391	0.035439			CLDN25	-1.34674	0.0390641			HHATL	TGIF1	ENO1			EYA4
	ARID5B	-1.6216	0.00245145			BHLHE40	3.32558	2.95406e-06			CLIP4	1.43311	0.0308086			HIGD1A	TMEM171	ENPEP			FARP2
	ARIH2	-1.22553	0.0159968			BIRC3	1.28566	0.00951291			CMBL	-1.63734	0.0498095			HK2	TMEM33	EPRS1			FBXO21
	ARMC8	-1.19835	0.0271243			BLCAP	-1.44945	0.00340452			CPEB4	1.6878	0.00130143			HSPA1A	TOMM40	ERF			FHIP1A
	ARMT1	1.24568	0.00858435			BMPR1A	-1.36997	0.00714926			CPT1B	1.55257	0.0482208			HSPA1B	TRA2A	ESCO1			FHL3
	ARNT2	-1.30473	0.0105711			BMPR2	1.26717	0.0102903			CREBRF	1.55571	0.0161705			HSPA4L	TRMT5	ESYT2			FILIP1
	ARPC2	-1.29578	0.00855597			BPGM	1.53421	0.00103368			CRK	1.37363	0.0453632			HSPBAP1	TRUB2	ETFDH			FOXN2
	ARPP21	1.64841	0.000895261			BRWD1	-1.25649	0.020934			CSRNP1	1.7691	0.0119255			HSPD1	TSNARE1	ETV6			FOXP2
	ARPP21.viAug10-unspliced	2.13842	0.00269941			BSG	1.70876	0.000241982			CSRP1	1.85245	0.00242288			HSPH1	VPS35	EVA1C			FOXP4
	ARPP21.voAug10-unspliced	1.60628	0.00690233			BTG3	1.31862	0.0212007			CTSA	1.699	0.0216624			ID1	ZNF326	EZR			GALP
	ARPP21.vpAug10-unspliced	1.72652	0.00158767			C14orf119	1.29346	0.0466386			CX3CL1	1.99258	0.00221853			ID2	ZNF556	FADS3			GASK1B
	ARPP21.vuAug10-unspliced	2.18708	0.00246469			C1orf162	-1.26685	0.040438			DCDC2	1.66952	0.00715758			ID3	ZNF852	FAM210A			GATAD1
	ARPP21.vwAug10-unspliced	1.93809	0.00257808			C1orf21	-1.29333	0.0240234			DCTPP1	1.6039	0.00497611			IDI1		FAM43A			GCC1
	ARRDC2	-1.85488	0.0426308			C1QTNF3	-1.36737	0.02887			DDIT3	1.48522	0.0498095			IFRD1		FARP1			GGNBP2
	ARSE	1.18326	0.0294897			C20orf194	1.55269	0.00296362			DDIT4	5.99981	0.000424842			IP6K3		FAT1			GHR
	ARSH	-1.18708	0.0288404			C4orf46	1.46494	0.000346721			DDR1	-1.53003	0.00496589			IQCC		FBP2			GIPC2
	ART3	-1.35876	0.0422833			C5orf30	-1.6655	6.46282e-05			DEPTOR	-1.52858	0.00709827			IRF2BP2		FN3K			GJA1
	ASAH2	-1.27243	0.0183091			C5orf51	1.53262	0.0020499			DERL1	1.49641	0.0400755			IRS2		FNIP1			GNAL
	ASB14	-1.5142	0.000977478			C6orf136	1.35477	0.0390755			DFNA5	1.42725	0.037975			ITGA5		FOSL2			GRIP2
	ASB15	-1.28509	0.0143409			C8orf4	1.67549	0.00121222			DGKD	1.48569	0.0296274			JOSD1		FRMPD1			H2AC6
	ASB16	-1.21453	0.0489098			CA14	2.75864	4.69043e-06			DLGAP4	1.54309	0.0133992			KCNQ4		FSD2			HAUS1
	ASIC2	1.23681	0.0421513			CAB39	-1.2594	0.0162378			DNAJA1	2.30932	3.47079e-05			KITLG		GARRE1			HDHD2
	ASPRV1	-1.28169	0.0156835			CABP1	-1.2684	0.0326957			DNAJB4	1.47145	0.0318598			KLF15		GATB			HERC2P3
	ASS1	1.71498	0.0138294			CACNG1	-1.38032	0.0145646			DNM1L	1.42942	0.0498095			KLF2		GCH1			HIPK3
	ATG16L1	-1.18776	0.0226545			CALD1	1.44718	0.00540744			DUSP23	1.37711	0.0463019			KLF3		GCOM1			HLF
	ATP13A4	1.1932	0.042503			CALM1	-1.40608	0.0192195			DYNLL1	2.04583	0.000205563			KLF4		GGCT			HOMEZ
	ATP8A2	1.26955	0.024933			CAMTA1	1.19308	0.0325684			DYRK1B	-1.6054	0.00623349			KLF6		GJA5			HOXB3
	ATP8B4	1.40991	0.0039125			CAPN8	1.54117	0.00832927			DYRK1B	-1.5917	0.00737194			KLF7		GLUL			HOXC9
	ATRNL1	-4.67675	0.00223108			CATSPER3	-1.26573	0.0225523			DYRK1B	-1.49749	0.0127125			KLHL21		GNAI1			HSPB1
	AURKA	-1.63821	0.000993079			CAV3	-1.41899	0.0114199			E2F8	2.51842	0.00246372			KLHL38		GPI			HTRA3
	B3GAT2	1.20135	0.0452734			CBL	1.36892	0.0166054			EEF2K	-1.42456	0.0323276			KLHL40		GPR4			ICA1
	B4GALT6	-1.25212	0.0262946			CBLB	1.39359	0.00177417			EIF2AK3	1.60196	0.00929904			KSR1		GTF2H1			IFNAR2
	BACH2.iAug10-unspliced	-1.38613	0.00834432			CCDC152	1.36965	0.0203241			ELF2	-1.38426	0.0338946			LINGO4		GYS1			IGF1R
	BAG1	-1.40677	0.00416004			CCDC28B	1.65562	0.000708976			ELP2	1.3824	0.0172953			LPIN1		HCCS			IKZF5
	BCAS2	-1.31829	0.0495823			CCDC39	-1.58052	0.00126159			ENDOG	1.53059	0.0160051			LRRC2		HEY2			ITPRIPL1
	BCKDHB	1.3838	0.0267251			CCDC84	-1.51881	0.000322515			ENPP4	1.34134	0.047628			LRRC32		HINT2			JADE2
	BCL2L11	1.32985	0.0114897			CCDC84	-1.35106	0.0301709			ENPP5	1.77535	0.00542587			LRRC52		HMGCS1			JCAD
	BCL2L14	1.2422	0.0108654			CCL2	1.56383	0.0444629			EPC1	-1.34909	0.037975			LYSET		HSPA9			JDP2
	BDNF	1.48884	0.00574089			CCND1	1.36269	0.0115374			EPHA7	-1.3831	0.0460537			MAFF		HSPE1			JKAMP
	BEST4	-1.17998	0.0179566			CCNL1	1.25318	0.00870794			ERG	-1.53251	0.00249741			MAP7D3		IDH3A			JPH1
	BHMT2	-1.24582	0.0280528			CCNT2	-1.22389	0.016069			ERVK13-1	-1.48606	0.0063269			MASP1		IDH3B			JPH2
	BIRC3	-1.29894	0.0084703			CCR3	1.63629	0.026875			ESYT1	2.13627	0.000512164			MCM4		IFITM2			KAT2B
	BLCAP	1.28465	0.0342979			CCSAP	-1.26575	0.0247308			FABP3	1.57588	0.0173944			MKNK2		IGFBP7			KDM3B
	BMX	1.18639	0.0392413			CD274	1.36987	0.00768313			FAM110B	2.19837	4.52923e-05			MPZL2		ILK			KIF13A
	BNC2	-1.40627	0.0294105			CD9	1.40295	0.0264662			FAM134B	3.07213	2.61106e-05			MSN		IMMT			KPNA5
	BNIP3	1.35987	0.0168296			CDK17	1.31567	0.0160828			FAM193B	-1.67193	0.0067903			MTFR1		ITGB3			LCN8
	BPY2B	1.2047	0.021051			CDK4	1.39417	0.00756779			FAM231D	-1.55505	0.0254264			MYC		KCNJ2			LDB1
	BRMS1L.fAug10-unspliced	-1.24316	0.033249			CEACAM1	1.36167	0.0116214			FBXO32	2.34326	7.56636e-06			MYH9		KCTD10			LILRB2
	BST2	-1.19519	0.0254252			CEP295	-1.35493	0.014009			FKBP4	1.40484	0.0356377			NAMPT		KLB			LINC01219
	BTBD1	-1.21526	0.0199135			CEP68	-1.30343	0.00356752			FKBP7	1.43235	0.0411084			NECTIN2		KLF11			LMO7
	BTK	-1.27776	0.00552384			CEP85	1.50912	0.000995554			FLCN	1.75898	0.000469792			NETO2		KLHL2			LMOD3
	BTN3A1	1.21713	0.0198289			CES3	1.59712	0.0259405			FLNB	1.73804	0.00853164			NFIL3		KPNA2			LPAR6
	BTN3A2	1.25055	0.0421863			CFAP206	1.29426	0.0471683			FMNL2	-1.56615	0.026768			NPC2		LAMTOR3			LRIG1
	BTN3A3	1.50485	0.000297715			CFB	-1.25656	0.0432287			FMO2	-1.41147	0.042464			NR4A1		LARP4			LRIG3
	BUD31.nAug10-unspliced	1.35991	0.00663072			CFL1	1.30091	0.0467531			FNBP4	-1.53027	0.03365			NR4A2		LASP1			LRP4
	C10orf12	1.24447	0.0246943			CFLAR	-1.24636	0.0279491			FNIP2	2.79178	0.000184002			NR4A3		LATS2			LRP6
	C10orf71	1.26647	0.0393469			CHD9	-1.33862	0.00401592			FZD7	2.18901	0.000156578			OSGIN1		LCP2			LRRC38
	C12orf75	2.16847	0.00707824			CHKB-CPT1B	1.33721	0.00842548			G0S2	-2.81193	0.00677868			OTUD1		LONRF3			LRRC69
	C14orf93	1.19759	0.0207796			CHORDC1	1.41794	0.000436959			GABARAPL1	1.95348	0.00931896			OXNAD1		LRRC14B			LTO1
	C15orf41	1.44817	0.030068			CIART	1.66367	0.00951862			GADD45B	1.45176	0.0467434			PCNT		LRRC30			MACIR
	C19orf44	1.16599	0.0256801			CIPC	1.26563	0.00569885			GADD45G	-1.90522	0.0297178			PDE7A		LRRC58			MARCHF7
	C19orf54	1.38741	0.00387486			CIRBP	-1.59474	0.0169825			GALNT13	1.43544	0.0296274			PDK4		LRRC8A			MCM9
	C19orf81	-1.1773	0.0352536			CISH	3.96296	0.00105609			GBP1	1.48683	0.00792778			PERM1		LUZP1			MECOM
	C1GALT1	-1.36688	0.000411311			CITED2	1.77355	0.000744551			GBP4	-1.51931	0.0242654			PFKFB2		LYRM1			MED13
	C1orf105	1.3081	0.0268786			CKMT2	1.52084	0.00466726			GDNF	2.31543	0.00207637			PHC2		MAD2L1BP			MID1IP1
	C1orf106	1.29365	0.0490767			CLCN6	1.81383	9.78234e-06			GIMAP4	-1.4822	0.0155695			PIK3R3		MAP2K3			MPHOSPH6
	C1orf168	-1.74762	0.00116226			CLDN12	1.33694	0.00602333			GIMAP7	-1.58345	0.00242288			PIM1		MBP			MTA3
	C1orf64	1.20855	0.024405			CLEC2D	-1.43024	0.0034113			GNA13	1.41837	0.0390641			PKDCC		ME3			MXI1
	C1QTNF6	1.21849	0.0454129			CLIC4	1.51059	0.000483038			GNPDA1	1.81049	0.0103545			PLEKHG1		MEOX1			MYLK2
	C20orf197	-1.27964	0.0124477			CLIP1	-1.23078	0.0438044			GOLGA4	1.498	0.0232442			PLXNA2		METTL7A			MYLK3
	C21orf91	1.24555	0.00500091			CMBL	-1.83405	0.000756873			GOLGA8J	-1.37829	0.037975			PMP22		METTL8			MYOD1
	C22orf23	-1.18715	0.0311225			CMTM3	1.2574	0.0199693			GOT1	1.59446	0.0319969			PNP		MFN2			NBPF1
	C2CD3	-1.24327	0.0330534			CNN2	1.2648	0.0490766			GP1BA	-1.36414	0.0377886			PNRC2		MINDY2			NBPF11
	C2CD5	-1.19595	0.0304446			CNOT6L	-1.34788	0.0136175			GPAT3	1.61189	0.0125454			PPARGC1A		MKRN2OS			NBPF12
	C2orf15	-1.30635	0.0251662			CNTNAP3	-1.25281	0.0150396			GPATCH4	1.45646	0.0253438			PPIF		MLXIP			NBPF19
	C2orf54	-1.17861	0.0327572			COL4A1	1.4038	0.00275044			GPR157	2.18334	0.000224654			PPP1R15A		MLXIPL			NBPF20
	C2orf57	-1.18254	0.0450834			COQ10A	1.3564	0.0138587			GPX3	1.57482	0.0242654			PPP1R27		MPC1			NEK3
	C3orf18	-1.18942	0.0399045			CORO1C	1.51187	0.00280975			GRASP	1.47903	0.0263236			PPP1R3E		MRPL34			NET1
	C3orf38	-1.22893	0.0198009			COX10	1.30394	0.0418894			GTF2F2	1.46504	0.0279313			PPTC7		MRPS30			NFATC3
	C3orf67	1.2982	0.0127406			COX6A1	1.28704	0.0382399			HACD1	-1.60933	0.0237852			PRKAG2		MRRF			NT5C1A
	C3orf70	1.18445	0.0138614			COX7A2	1.57799	0.00594297			HDAC4.uAug10-unspliced	2.16791	0.00135174			PRODH		MRS2			NT5C2
	C4orf32	-1.21421	0.0467276			CPEB3	-1.31949	0.00314313			HEATR6	-1.37391	0.0390641			PTP4A3		MTFR1L			NUDCD2
	C5AR2	-1.2273	0.0279416			CPEB4	1.4682	0.00190307			HES1	1.90636	0.00332303			PTTG1IP		MTX2			NUMA1
	C5orf63	-1.19271	0.0322246			CPOX	-1.3175	0.0450481			HEY1	2.79617	0.000224654			PXDC1		MXD1			OBSL1
	C7orf73	-1.23638	0.00529902			CPT1B	1.39816	0.010945			HGS	1.49034	0.0478098			RAB3IP		MYADM			OR4S1
	CA5A	1.20669	0.0342521			CREBRF	1.49071	0.00340923			HHATL	1.64712	0.0238803			RASGEF1B		MYF6			OSBP
	CA5B	1.40446	0.00314171			CRIPT	-1.26773	0.010382			HIGD1A	1.45999	0.0408862			RETREG1		MYL9			OTUD4
	CA9	1.21952	0.0341103			CSRNP1	2.04299	6.46282e-05			HIST1H1E	-1.56679	0.0262888			RFTN1		MYORG			P2RY2
	CAB39L	-1.51374	0.00301654			CSRP1	2.01495	1.06008e-05			HK2	2.57683	0.00405576			RHEB		NABP1			PATZ1
	CACFD1	-1.17225	0.0389789			CSTB	1.26769	0.0243996			HMOX1	1.81016	0.00572807			RIT1		NAPA			PCMTD1
	CACNA1H	-1.25843	0.00859739			CTDSP2	-1.40484	0.00104997			hsa_circ_0002134	2.26473	0.00278427			RNF114		NARS1			PDE11A
	CALB2	1.21961	0.0248535			CTGF	1.60896	0.000978452			hsa_circ_0002327	5.55023	7.93096e-07			RORC		NDRG1			PFN2
	CALML3	1.31388	0.00338817			CTNNA1	1.35201	0.0136175			hsa_circ_0005381	-2.42767	0.0048057			RRAGC		NFKB2			PGF
	CAMK1G	1.34067	0.0138014			CTPS2	-1.22565	0.022177			hsa_circ_0081695	-1.77075	0.00242288			S1PR1		NMNAT1			PHACTR2
	CAMK2G	-1.18024	0.035178			CTSA	1.43126	0.00235088			hsa_circ_0092319	1.47445	0.0169407			SDC4		NMRK2			PLXNC1
	CAMSAP1	-1.2192	0.0244321			CTTNBP2NL	1.40321	0.00459486			HSP90AA1	1.44818	0.045268			SDCBP		NOCT			PM20D2
	CAPN10	-1.23674	0.0395933			CX3CL1	2.28431	8.50228e-07			HSPA1A	3.55259	0.000277414			SEPHS2		NOP16			PMAIP1
	CAPN6	-1.44364	0.0431498			DAAM1	1.28772	0.0156112			HSPA1B	3.02866	0.00143026			SERPINH1		NOS1			PMS2
	CAPN7	-1.21701	0.0209233			DAG1	-1.33355	0.0149354			HSPA4L	1.7445	0.00475278			SLC11A2		NTPCR			POGK
	CAPN8	-1.42165	0.0424107			DCAKD	1.27948	0.0240234			HSPB3	-1.43895	0.0173944			SLC15A4		OGT			POLA2
	CAPZA2	-1.22547	0.0409173			DDIT3	1.43518	0.0372714			HSPBAP1	2.39249	0.000198932			SLC19A2		OSTF1			PPFIA4
	CASP8	1.26401	0.0235717			DDIT4	3.73114	1.84999e-05			HSPD1	1.49588	0.0482208			SLC20A1		OSTM1			PPIE
	CASP9	1.25097	0.0379445			DDR1	-1.41084	0.0042475			HSPH1	2.35254	0.000860832			SLC22A5		P2RY14			PPIL3
	CASQ2	1.60495	0.00759124			DEK	-1.26709	0.041478			ID1	5.75506	4.28548e-05			SLC25A25		PARM1			PPM1L
	CAST	-1.28438	0.000868846			DENND3	1.2998	0.00886587			ID2	2.61217	0.000117111			SLC25A30		PARP3			PPP1R8
	CAST	-1.21053	0.0243156			DEPTOR	-1.66765	0.00169093			ID3	1.77131	0.0223504			SLC25A33		PATL1			PPP2R3A
	CASZ1	1.18427	0.012258			DGAT1	1.31341	0.0202586			IDI1	1.61526	0.00577797			SLC25A34		PDGFB			PRSS42P
	CBL	1.34829	0.00249638			DGKZ	1.4373	0.000667443			IFI44	-1.42296	0.0279313			SLC2A3		PDP1			PRTG
	CBLN2	-1.2744	0.0110247			DHX58	-1.31932	0.0211525			IFIT1	-1.8449	0.0166364			SLC38A1		PECAM1			PSPC1
	CCDC110	-1.27142	0.0428981			DIAPH2	-1.33835	0.00616711			IFIT3	-1.42602	0.0498982			SLC6A8		PEDS1-UBE2V1			PTGIS
	CCDC168	1.36515	0.0124927			DIXDC1	-1.41654	0.000436959			IFRD1	4.30035	1.04226e-07			SLC7A8		PEPD			PTGR3
	CCDC25	-1.19569	0.0455156			DLC1	1.33871	0.0212007			IL18	-1.7299	0.0232442			SMAD6		PFN1			PWWP3B
	CCDC69	-1.29921	0.0109946			DLST	1.3645	0.0145646			IL4R	1.58926	0.0160051			SMG1		PGAM2			RAB12
	CCDC84	-1.2601	0.0365656			DNAJA1	1.48942	0.00351611			IP6K3	1.4081	0.045104			SMPDL3A		PGM2			RASA4B
	CCDC87	-1.30852	0.0129854			DNAJB4	1.38169	0.0102858			IQCC	1.83436	0.00683366			SNAI3		PHLDB2			RFT1
	CCDC89	-1.20932	0.0412629			DOK5	1.29037	0.0457506			IRF2BP2	3.03731	1.28181e-05			SOCS7		PICALM			RHOU
	CCDC9	-1.2349	0.0201216			DPYD	-1.23173	0.0332122			IRF2BPL	-1.55195	0.0123331			SORBS1		PIM3			RNF146
	CCHCR1	-1.24743	0.0447356			DRAM1	1.41504	0.0116214			IRS2	3.88317	4.49926e-06			SORT1		PIP4P1			RPS25
	CCL14	-1.45913	0.00762311			DUSP26	-1.33247	0.0192837			IRS2.bAug10-unspliced	2.21285	0.00122076			SRGN		PIP5K1C			RRAD
	CCL28	-1.16944	0.0316986			DUSP27	-1.38085	0.0103452			ITGA5	2.21067	0.000481454			ST3GAL5		PKM			RTP4
	CCM2L	1.16905	0.0182217			DUSP3	1.30648	0.0173345			JOSD1	1.49327	0.0186317			STAT3		PLEKHG2			SATB1
	CCR3	1.67464	0.00131605			DYNLL1	1.63886	0.00478562			JUN	1.6751	0.00428344			STC2		PLS3			SCARB2
	CCZ1B	1.20345	0.0423501			DYRK1B	-1.45546	0.000346721			KCNQ4	1.38917	0.0390641			STK38L		PPM1K			SEC14L1
	CD109	-1.27826	0.0133061			DYRK1B	-1.41363	0.00064906			KITLG	2.02052	0.00289512			STOM		PRADC1			SELENOP
	CD2	1.28938	0.0100654			DYRK1B	-1.43314	0.00074125			KLF15	2.29923	0.000824854			TACO1		PTBP1			SEMA6D
	CD24	-3.26248	3.30633e-14			DYRK1B	-1.29565	0.0127828			KLF2	1.58393	0.00333683			TAGLN		PTPRQ			SERTAD2
	CD28	-1.27744	0.0057798			DYRK2	-1.54565	0.00188927			KLF3	1.58448	0.027322			TAMALIN		RBBP8			SERTAD3
	CD38	-1.49472	0.0081046			E2F4	1.20477	0.0481779			KLF4	1.91337	0.00136111			TANGO2		RBPMS			SFXN5
	CD53	1.3732	0.0354308			E2F8	2.17937	7.34973e-08			KLF6	1.71214	0.00407545			TBX3		RCAN1			SGCB
	CD5L	1.26505	0.0110342			EAPP	-1.25963	0.0398865			KLF7	1.71849	0.0109482			TCEA1		RFLNB			SH3GLB1
	CD99	-1.7832	3.81428e-07			EBPL	-1.29992	0.0493164			KLHL21	2.28718	0.000119534			TES		RGCC			SLC12A6
	CD99	-1.70503	1.10718e-06			EEPD1	-1.33385	0.00282387			KLHL38	1.51812	0.0381809			TIMM50		RIMOC1			SLC18B1
	CDC37L1	-1.33732	0.0184273			EFCAB10	-1.33807	0.0212007			KLHL40	2.05917	0.000224654			TMEM140		RIPOR1			SLC1A3
	CDC42	1.18785	0.0128594			EFNB2	-1.32197	0.0496018			KSR1	1.44223	0.0435421			TRIM63		RND3			SLC35D1
	CDC73	-1.23215	0.0264975			EFR3A	-1.34132	0.00466726			LINC00116	-1.4037	0.0463337			TUBA1A		RNGTT			SLC35D2
	CDH11	1.31708	0.0260444			EIF2AK3	1.35697	0.0225441			LINC00663	-1.5835	0.0347152			TUBA1C		RUBCN			SLC36A2
	CDH2	-1.24287	0.00915986			EIF2S1	1.19667	0.0427816			LINC01578	-1.70035	0.00347691			TUBA8		S100A11			SLC38A4
	CDHR1	1.26245	0.0432778			EIF3F	-1.20678	0.0440005			LINGO4	2.18006	0.000551927			TXLNA		SC5D			SLC9C1
	CDKAL1	1.24282	0.0153973			ELF2	-1.27138	0.0300177			LNX1	-1.60846	0.0101852			UBE2F		SCML1			SMAD1
	CDKL3	-1.29096	0.0118024			ELF4	1.38178	0.00418016			LOC151121	-1.89496	0.0150274			UCP3		SERINC2			SMARCA1
	CDR1	1.64842	0.0495502			ELL2	1.3651	0.0122838			LONRF1	-1.5281	0.0223504			USP2		SERPINB9			SMARCD2
	CEBPZOS	1.2511	0.0223786			ELOVL5	1.776	1.97712e-05			LPIN1	1.65117	0.0296274			VASP		SERPINI1			SMC6
	CELF1	-1.18939	0.0165799			EMP1	1.55632	0.0011421			LPIN1.vpAug10-unspliced	1.99802	0.0411907			VEGFA		SESN1			SMYD2
	CENPK	-1.22078	0.0329867			ENDOG	1.49939	0.011707			LRRC2	1.64584	0.00126687			VGLL2		SH2D3C			SOX6
	CENPM	-1.40945	0.000140584			ENG	1.69803	0.000667443			LRRC32	1.564	0.0170968			WARS1		SHISA5			SP3
	CEP19	1.18464	0.0380076			ENO1	1.24589	0.0178757			LRRC52	3.13022	0.000277414			WBP1L		SIAE			SPIN2B
	CEP57L1	-1.30166	0.00883019			ENPEP	1.34582	0.00569885			LRRC66	-2.14417	0.0199037			WHAMM		SIAH2			SSH2
	CEP85	-1.31491	0.00550675			ENPP5	1.57119	0.0188753			LSMEM1	-1.43422	0.047628			XPO1		SIPA1L3			ST3GAL1
	CEP97	-1.21125	0.0426262			EPB41L5	-1.64515	0.000763314			MAD2L2	1.39863	0.0498982			YOD1		SLC16A3			STAC3
	CERS6	-1.78115	0.00118943			EPC1	-1.25716	0.0416584			MAFF	2.05974	0.003716			ZBTB10		SLC25A11			STAM
	CFHR3	-1.23083	0.0404521			ERBB2IP	-1.23638	0.0146703			MAP3K7CL	-1.70493	0.0499444			ZBTB21		SLC25A12			STARD9
	CHD2	-1.24769	0.00933953			ERF	1.52957	0.000211347			MAP7D3	1.4335	0.0452785			ZCCHC2		SLC25A3			SVIL
	CHGA	-1.24905	0.0442981			ERG	-1.28122	0.00989655			MASP1	1.39816	0.037975			ZCCHC8		SLC29A1			SYNE2
	CHMP2B	-1.22718	0.0160486			ERVK13-1	-1.30631	0.0306573			MCL1	1.58819	0.00369901			ZFAND5		SLC2A14			TANK
	CHMP4B	-1.28912	0.00929925			ESCO1	1.31035	0.0149022			MCM4	1.46373	0.0320563			ZSWIM6		SLC2A4			TAPBPL
	CHMP6	1.18243	0.0473602			ESYT1	2.15421	2.32899e-06			MIR1-1HG	-2.22041	0.000288528			ZXDC		SLC37A1			TAS2R30
	CHMP7	-1.22492	0.0447342			ESYT2	1.47671	0.00065346			MKNK2	1.76104	0.00313365					SLC38A6			TBL1X
	CHN2	1.20962	0.0366231			ETFDH	1.33648	0.0381939			MLX	1.57615	0.010794					SLC39A6			TFAP2A
	CISH	3.62817	0.00310188			ETV6	1.37575	0.0141928			MLYCD	1.76417	0.00705068					SLFN11			TJP1
	CITED2	1.99388	0.000170269			EVA1C	1.30422	0.0204747			MPZ	-1.4331	0.0356676					SLIT3			TMCC2
	CKAP5	1.18369	0.0426632			EYA4	-1.46749	0.00841242			MPZL2	1.68995	0.0171481					SMIM12			TMEM150A
	CLASP2.voAug10-unspliced	1.31611	0.012208			EZR	1.48433	0.00170228			MRLN	1.61464	0.0144199					SMPD1			TMEM220
	CLCN2	1.28732	0.0350296			FABP3	1.39089	0.0109731			MSN	1.73909	0.0121998					SNAI2			TMEM237
	CLDN25	1.27497	0.0286036			FADS3	1.34294	0.0112268			MSTN	-3.19453	0.000224654					SNX16			TMOD4
	CLDN8	1.22685	0.0255212			FAM101B	1.30775	0.0174136			MT1A	1.65219	0.0279313					SOX18			TMTC1
	CLEC16A	-1.23174	0.0162041			FAM110B	1.50974	0.00340923			MT1B	1.66056	0.0381809					SPRED2			TNFAIP3
	CLEC4E	1.31608	0.0257009			FAM134B	2.43632	6.92233e-06			MT1G	1.69957	0.00451189					SPRY4			TNIK
	CLK1	-1.33671	0.0104774			FAM160A1	-1.29817	0.0250845			MT1H	1.57431	0.0149446					SRSF10			TRAFD1
	CLK4	-1.27619	0.00767832			FAM173B	-1.27762	0.0301481			MT1L	1.88006	0.00821578					SRSF3			TRIM16L
	CLMN	-1.1887	0.0457646			FAM175B	-1.19144	0.0499821			MT1M	1.51073	0.0308086					STK10			TRIM32
	CLOCK	-1.26247	0.0333238			FAM198B	-1.37727	0.0199323			MT1X	1.65189	0.0048057					STX11			TRIM7
	CMPK2	1.29092	0.011406			FAM210A	1.2637	0.0247308			MT2A	1.69962	0.0151544					STXBP1			TTBK2
	CNTN3	-1.24656	0.0276794			FAM231D	-1.41708	0.00455196			MTFR1	2.11872	0.00289512					TBC1D1			TTC12
	CNTNAP3P2	1.23778	0.0192382			FAM43A	1.43621	0.00275044			MURC	-1.3759	0.0390641					TBC1D8			TTC9
	COA6	-1.22529	0.0469412			FAM63B	1.30591	0.0292906			MYC	1.53898	0.0259973					TBRG4			UBE2G1
	COL5A3	-1.27677	0.0066004			FAM65A	1.24089	0.036157			MYH9	1.54561	0.0133992					TIMM17A			UBE4A
	COL8A2	1.15542	0.0432964			FARP1	1.64759	0.000443555			MYLIP	-1.98009	0.00140325					TIMP3			USP38
	COL9A1	1.25705	0.0223975			FARP2	-1.23114	0.0341926			MYOG	-2.90596	2.37136e-05					TINAGL1			USP6
	COMMD4	-1.32129	0.0133059			FAT1	1.5119	0.00635176			MYRFL	1.46725	0.0498982					TMEM164			VPS37B
	COPS5	-1.19567	0.0193931			FBP2	1.55131	0.00188927			NAMPT	1.88438	0.00629595					TMEM165			YIPF7
	COPS8	-1.25493	0.0232991			FBXO21	-1.23015	0.0353893			NCOA7.qAug10-unspliced	1.72484	0.00454624					TMEM9B			YLPM1
	CPNE2	1.29845	0.0197004			FBXO32	2.01728	3.85596e-07			NETO2	1.48807	0.0190688					TP53INP2			YPEL3
	CPTP	1.36892	0.00427622			FHL3	-1.33847	0.0493164			NFIL3	1.88435	0.0222755					TPI1			ZBTB14
	CPXM2	-1.22424	0.0460001			FILIP1	-1.28175	0.0173211			NIPAL1	-1.64486	0.0101574					TRIM25			ZC3H12C
	CR2	1.29755	0.00546896			FKBP7	1.35743	0.00665847			NKAIN1	-1.37006	0.0397669					TRO			ZDBF2
	CRABP2	-1.24919	0.0107731			FLCN	1.58633	0.000177017			NKAIN2	-1.4585	0.0469763					TSSK3			ZFP36
	CREBBP	-1.1752	0.0379422			FLNB	1.68871	2.09911e-06			NPC2	1.65936	0.0139618					TTC21A			ZFPM2
	CREBZF	-1.20472	0.0197472			FMNL2	-1.50629	0.000831415			NPHP1	-1.73127	0.0101882					TUBA1B			ZHX1
	CSPP1	-1.30708	0.00786544			FMO2	-1.37726	0.0141928			NR4A1	19.9549	2.56759e-08					TUBB2A			ZHX1-C8orf76
	CST9	-1.25933	0.0274199			FN3K	1.32628	0.00255271			NR4A2	2.24574	0.00468443					TUSC3			ZKSCAN1
	CSTF1	-1.23529	0.0352656			FNBP4	-1.3778	0.00707			NR4A3	325.296	2.27509e-11					UGP2			ZKSCAN5
	CTDSP2	-1.18532	0.0453239			FNIP1	1.27179	0.00339952			NRP1.vdAug10-unspliced	2.22406	0.000537138					USP36			ZKSCAN8
	CTNNBIP1	-1.29473	0.00533034			FNIP2	2.3589	4.02674e-06			NUDCD3	1.51384	0.00719602					VDAC2			ZNF107
	CTSS	1.34519	0.0393444			FOSL2	1.40878	0.00707			NVL	-1.39	0.0347548					VPS8			ZNF136
	CTXN3	-1.80411	0.000368213			FOXN2	-1.27576	0.0225623			OSGIN1	1.6319	0.0361598					YWHAH			ZNF197
	CUX2	1.22704	0.0234482			FOXP2	-1.56727	0.0136175			OTUD1	5.09478	0.00217388					ZC2HC1C			ZNF211
	CXCR1	1.3934	0.00356185			FOXP4	-1.28893	0.046715			OXNAD1	2.30476	0.000184002					ZC3H12D			ZNF215
	CXCR2	1.29582	0.008912			FRMPD1	1.33524	0.0105611			PAICS	1.43692	0.0487512					ZFP36L1			ZNF223
	CXorf36	1.3543	0.00348144			FSD2	1.45873	0.00188927			PARP9	-1.45115	0.0119255					ZNF346			ZNF227
	CXorf67	1.22868	0.0469404			FZD7	1.53562	0.00506509			PCNT	2.96678	4.49926e-06								ZNF239
	CYB5R2	-1.22365	0.021515			G0S2	-2.85152	0.000200106			PDE4B	-2.22568	0.00385299								ZNF253
	CYLD	-1.25086	0.0355122			GADD45G	-1.94506	9.10647e-05			PDE7A	1.68939	0.0119255								ZNF331
	CYP27A1	-1.29575	0.0273363			GALP	-1.26803	0.0229402			PDIK1L	-1.46053	0.0118819								ZNF350
	CYP7A1	-1.2169	0.0388238			GATAD1	-1.27623	0.0158447			PDK4	5.667	0.000224654								ZNF382
	DAAM1	1.34379	0.000906458			GATB	1.32935	0.0294374			PER1	1.85162	0.000281449								ZNF398
	DAAM2	-2.9911	1.46331e-06			GATS	-1.35494	0.043172			PERM1	1.97631	0.000876646								ZNF415
	DAZ4	1.25611	0.0164556			GATSL2	-1.37916	0.0279491			PFKFB2	1.99841	0.0063269								ZNF426
	DBI	-1.28833	0.045122			GBP1	1.6098	0.00906594			PGM5	-1.54451	0.047174								ZNF43
	DBR1	-1.20034	0.0142659			GBP4	-1.73474	0.000334328			PHC2	1.75721	0.00407545								ZNF44
	DCAF13	-1.1751	0.042496			GCC1	-1.29642	0.0235694			PIK3R1	-2.04126	0.0101882								ZNF440
	DCAF4L2	-1.17788	0.0438827			GCH1	1.32672	0.0122193			PIK3R3	3.40949	3.7997e-05								ZNF443
	DCLRE1C	-1.21329	0.042515			GCOM1	1.79942	0.000651665			PIM1	2.60752	7.45629e-05								ZNF461
	DCXR	1.60624	0.00454874			GDNF	1.70881	0.0193318			PKDCC	1.78987	0.00122076								ZNF557
	DDX12P	-1.30075	0.00342786			GGCT	1.35527	0.0173211			PLEKHB2	1.41323	0.0393697								ZNF577
	DDX3X	1.67996	3.24374e-07			GGNBP2	-1.32211	0.0270909			PLEKHG1	3.35721	0.000280248								ZNF606
	DDX3Y	-90.594	3.73045e-32			GHR	-1.32808	0.00756779			PLVAP	1.58649	0.0390641								ZNF613
	DDX46	-1.22288	0.0244273			GIMAP4	-1.49077	0.00243112			PLXNA2	1.51286	0.0171985								ZNF626
	DDX60	1.30287	0.00759092			GIMAP7	-1.4395	0.00148085			PMP22	2.87838	0.000280248								ZNF649
	DEAF1	-1.21218	0.0138653			GIPC2	-1.40592	0.0081453			PNP	1.71308	0.0355095								ZNF675
	DEFB106A	1.386	0.00150279			GJA1	-1.49484	0.00112454			PNRC2	1.71693	0.00163168								ZNF708
	DEFB112	1.18894	0.0112655			GJA5	1.34817	0.00713906			POC5	-1.4801	0.0343633								ZNF740
	DEFB124	1.20374	0.020899			GLUL	1.38917	0.042517			POLR2J4	-1.71054	0.000716788								ZNF767P
	DENND5B	1.2091	0.00960542			GNA13	1.26648	0.0306573			POPDC2	-2.25277	0.000684359								ZNF780A
	DEPTOR	-1.36352	0.033301			GNAI1	1.26703	0.0061169			PPAP2B.eAug10-unspliced	1.84393	0.00542587								ZNF790
	DERL2	-1.26629	0.0369805			GNAL	-1.57078	0.00174407			PPARGC1A	3.99608	4.21557e-05								ZNF90
	DGCR6	1.45203	0.00378644			GNPDA1	1.52176	8.02622e-05			PPIF	1.70695	0.0452785								ZSCAN29
	DGKD	-1.28919	0.0311314			GOLGA4	1.35056	0.00430475			PPP1R15A	1.4985	0.0213375
	DIRC2	-1.31139	0.00105554			GOT1	1.63855	0.00333819			PPP1R27	3.07289	4.71651e-05
	DISP2	-1.33086	0.0201612			GPAT3	1.55543	0.00228303			PPP1R3E	2.01896	0.000477301
	DKKL1	-1.17855	0.0191743			GPCPD1.qAug10-unspliced	1.78346	0.00301632			PPTC7	1.58594	0.00831556
	DLG5	-1.23035	0.0383467			GPI	1.42168	0.00386578			PREB	1.52511	0.0123331
	DMKN	1.26203	0.0327615			GPR157	1.76835	0.000133267			PRKAG2	3.14099	9.05404e-07
	DNAAF3	1.21405	0.0383913			GPR4	1.32395	0.0326419			PRMT5	1.35086	0.046018
	DNAH1	1.20258	0.0265597			GPX3	1.41941	0.00156901			PRODH	1.46927	0.0342117
	DNAH9	-1.21133	0.0175377			GRASP	1.48998	0.00744942			PRRG1	-1.49807	0.00683366
	DNAJB11	-1.28737	0.0174205			GRIP2	-1.37646	0.0259405			PRSS58	-1.44438	0.0264985
	DNM1L	-1.40258	0.0100542			GTF2H1	1.28665	0.0055956			PSMD8	1.45817	0.0101882
	DNM2	-1.26355	0.00749834			GYS1	1.34984	0.0372714			PTBP2.oAug10-unspliced	-1.43532	0.0411406
	DOCK3	-1.2164	0.0422798			HACD1	-1.38868	0.00670383			PTP4A3	1.40314	0.0377886
	DOCK6	1.23614	0.0198904			HADHA.fAug10-unspliced	1.39239	0.0225523			PTTG1IP	1.68632	0.00532554
	DPF1	1.24929	0.00703384			HAUS1	-1.30586	0.0316485			PTTG2	2.09391	0.00218396
	DPF3	1.18144	0.0352359			HCCS	1.4258	0.00465308			PVRL2	1.49117	0.037975
	DPH3	-1.24793	0.0431663			HDAC4.uAug10-unspliced	1.60177	0.0102903			PXDC1	1.62756	0.047628
	DRAM1	1.4159	0.00270115			HDHD2	-1.38531	0.00685916			PYGO2	-1.42234	0.0498982
	DRD2	-1.25809	0.014012			HEATR6	-1.26385	0.00935481			RAB3IP	1.44519	0.0390641
	DRG2	1.23315	0.0363612			HERC2P3	-1.32636	0.0418042			RAD51C	1.34145	0.0404911
	DSC2	1.31837	0.0183408			HEY1	2.68139	0.000429282			RAD54L.iAug10-unspliced	-1.38598	0.0356676
	DSG4	-1.20326	0.0475601			HEY2	1.42562	0.0405862			RASA4	-2.04352	0.000512164
	DYM	-1.19608	0.0109859			HHATL	1.72518	0.000168969			RASGEF1B	1.96457	0.00501764
	DYNC1I1	-1.46546	0.0022624			HIGD1A	1.47978	0.00257167			RFTN1	1.69964	0.00122076
	DYNLRB2	-1.21353	0.0170441			HINT2	1.31844	0.0201917			RFXAP	-1.38984	0.0296274
	DZIP1	-1.28878	0.0051738			HIPK3	-1.30913	0.0221998			RHEB	1.78187	0.000184002
	EARS2	-1.21094	0.0472635			HIST1H1E	-1.81466	4.78928e-05			RHOB	1.51273	0.0408862
	ECD	1.17671	0.0441846			HIST1H2AC	-1.40765	0.0346061			RIT1	1.46226	0.00790349
	EDC4	1.22053	0.0266351			HK2	3.1505	6.09245e-06			RNF103	1.49352	0.047628
	EDEM3	-1.22731	0.0165228			HLF	-1.2218	0.0362658			RNF114	1.56427	0.00481832
	EDN2	-1.21556	0.0189684			HMGCS1	1.36197	0.0124001			RORC	2.33987	0.000225096
	EEF1D	-1.15216	0.0224024			HOMEZ	-1.33568	0.00562895			RP11-380G5.2	-1.72533	0.0101574
	EFNA5	1.25688	0.0152452			HOXB3	-1.42875	0.00195715			RPS6KA1	-1.39355	0.022509
	EFR3B	1.29076	0.043527			HOXC9	-1.39888	0.00257167			RRAGC	1.79862	0.000445699
	EGFLAM	1.41455	0.0119102			hsa_circ_0000238	-1.35098	0.0452864			S1PR1	1.75269	0.0453632
	EGLN3	1.60791	0.00465247			hsa_circ_0000266	-1.31343	0.0382399			SAMD9	-1.41482	0.0237852
	EHF	-1.17925	0.0380159			hsa_circ_0000476	1.54249	0.0173211			SDC4	4.43458	3.70891e-05
	EI24	-1.27038	0.000669341			hsa_circ_0000507	-1.35349	0.0173211			SDCBP	1.5318	0.0113373
	EIF1AX	1.64117	4.3006e-07			hsa_circ_0000589	-1.25489	0.0491816			SEMA3C	-1.49836	0.0276149
	EIF1AY	-110.779	1.09409e-28			hsa_circ_0000788	1.48022	0.0487617			SEMA6A	-1.5318	0.0119255
	EIF2AK3	-1.52005	0.00709825			hsa_circ_0000848	1.36706	0.0360207			SEPHS2	1.62805	0.0354791
	EIF2S3	1.98054	1.76612e-06			hsa_circ_0000954	1.41335	0.00165741			SERPINH1	1.63609	0.0104203
	EIF3C	-1.27202	0.0180662			hsa_circ_0000995	-1.75326	0.0426851			SETDB2	1.53396	0.0119255
	EIF3C	-1.34531	0.0189543			hsa_circ_0001100	-1.35914	0.045138			SF3B5	1.40251	0.0196738
	EIF3L	-1.22374	0.019638			hsa_circ_0001465	-1.24252	0.0470919			SGCD	-1.40537	0.0161564
	EIF4G3	-1.49725	0.00496474			hsa_circ_0001482	-1.89601	1.88992e-05			SHISA4	-1.61731	0.00707089
	ELL2	-1.30802	0.0190669			hsa_circ_0001579	1.29165	0.0301734			SLC11A2	2.71945	1.5354e-05
	EML1	-1.37699	0.00948331			hsa_circ_0001628	-1.75147	0.000436959			SLC15A4	1.81005	0.000537138
	ENG	1.42043	0.0342054			hsa_circ_0002327	4.45571	7.23523e-10			SLC19A2	13.2572	4.09434e-09
	ENO3	-1.29567	0.00405357			hsa_circ_0003325	-1.28365	0.0416584			SLC20A1	6.39029	7.06522e-07
	ENPP2	-1.23257	0.0307739			hsa_circ_0005381	-2.11762	7.16844e-06			SLC22A5	2.06662	0.000799407
	ENTPD4	-1.19514	0.0368065			hsa_circ_0007696	1.45719	0.0168914			SLC25A25	5.69592	8.87045e-07
	ENTPD5	-1.28818	0.0240059			hsa_circ_0008306	-1.49503	0.00188927			SLC25A30	1.72108	0.0479019
	EPB42	1.20243	0.0422255			hsa_circ_0008779	-1.24707	0.027853			SLC25A33	5.36672	7.93096e-07
	EPHA1	1.26988	0.0228743			hsa_circ_0018297	-1.36807	0.00145359			SLC25A34	1.55496	0.0400755
	EPHA4	1.37453	0.0461496			hsa_circ_0081695	-1.58181	2.80428e-05			SLC29A2	-1.63431	0.0164077
	EPHB2	1.21248	0.0411281			hsa_circ_0092319	1.57141	0.00143345			SLC2A3	2.18474	0.000191015
	EPS8L2	1.21019	0.0172581			hsa_circ_0092362	1.37286	0.0159748			SLC38A1	3.67965	0.00357478
	EPT1	-1.29817	0.0280786			HSPA1A	1.86234	0.0205436			SLC39A14	1.71587	0.0097802
	ERN2	1.15916	0.0455033			HSPA1B	1.86045	0.00301632			SLC6A8	1.48787	0.0151544
	ERVK13-1	1.20697	0.0255717			HSPA4L	1.38725	0.00401592			SLC7A8	1.84114	0.000288528
	ETS2	1.40498	0.0282519			HSPA9	1.22219	0.0341926			SLCO4A1	1.4091	0.0499444
	ETV6	1.25163	0.0318141			HSPB1	-1.27501	0.035169			SLFN5	-1.36125	0.0334075
	EVI2A	1.3162	0.00753643			HSPBAP1	1.99559	4.65956e-07			SMAD6	1.62384	0.0127125
	EYA1	-2.73723	7.61579e-06			HSPD1	1.41877	0.00889118			SMAD7	1.41335	0.0264985
	FABP3	1.34671	0.00883394			HSPE1	1.30188	0.0173824			SMG1	1.58185	0.001415
	FAHD2A	1.27252	0.0394926			HSPH1	1.38931	0.0243996			SMPDL3A	2.04798	0.00309886
	FAM101A	1.20737	0.0257618			HTRA3	-1.3858	0.011707			SMTNL1	-1.73679	0.014906
	FAM110A	1.28353	0.00727015			ICA1	-1.3998	0.00478562			SNAI3	1.58163	0.0359819
	FAM118B	-1.3152	0.00160004			ID1	4.91957	3.69613e-08			SNED1	1.71222	0.00436075
	FAM120AOS	1.23492	0.0434346			ID2	3.27667	1.46975e-07			SOCS7	2.02877	0.000198172
	FAM127A	1.4387	0.00500325			ID3	2.02152	2.93587e-06			SORBS1	1.3846	0.0413037
	FAM127B	1.56946	0.000841266			IDH3A	1.47651	0.000153647			SORBS1.vpAug10-unspliced	2.26935	0.000880564
	FAM127C	1.44226	0.00196584			IDH3B	1.22353	0.0409921			SORD	1.39536	0.0455339
	FAM129A	-1.73707	0.0393582			IDI1	1.52611	0.0138587			SORT1	1.5347	0.0284209
	FAM131C	-1.19067	0.0264714			IFIT1	-1.67798	0.00450067			SPRY1	-1.76272	0.0107771
	FAM133B.rAug10-unspliced	-1.19786	0.0311996			IFITM2	1.47891	0.00958861			SRGN	1.55765	0.0303487
	FAM134B	-1.8096	0.00233949			IFNAR2	-1.36966	0.0175563			SRPK3	-1.45358	0.0216624
	FAM153A.vbAug10-unspliced	-1.28403	0.0486885			IFRD1	3.3729	9.80162e-08			SRSF5	-1.43254	0.0276149
	FAM160B1	-1.22838	0.0166809			IGF1R	-1.36376	0.0100158			ST3GAL5	1.77226	0.00451189
	FAM169B	1.25142	0.0131787			IGFBP7	1.30652	0.0496811			STAG3L2	-1.42813	0.0307819
	FAM200B	-1.25354	0.0164803			IKZF5	-1.19109	0.0382399			STAT3	1.63216	0.00156379
	FAM204A	-1.23459	0.0360232			ILK	1.23799	0.0149022			STC2	2.10199	0.000759795
	FAM210B	-1.35906	0.00396643			IMMT	1.26996	0.0369888			STIP1	1.44705	0.0101882
	FAM21A	-1.16524	0.0248456			IP6K3	1.37456	0.0218222			STK38L	1.67174	0.0160051
	FAM221B	1.27126	0.0244447			IQCC	1.58823	0.00490624			STK39	1.57998	0.0383092
	FAM65A	1.27334	0.00459745			IRF2BP2	1.94389	0.000224607			STOM	1.86857	0.000167049
	FAM65B	1.76237	0.000727252			IRS2	2.90858	1.17338e-06			SYNPO2L	-1.4479	0.0242654
	FANCD2OS	1.19195	0.0373555			IRS2.bAug10-unspliced	1.44358	0.0175563			TACO1	1.41097	0.0133992
	FAR2	1.24055	0.0322596			ITGA5	1.79943	1.17338e-06			TAGLN	1.67394	0.0296274
	FARP1	1.6961	0.0153697			ITGB3	1.24523	0.0479087			TANGO2	1.64385	0.000684359
	FAS	-1.31954	0.0107991			ITPRIPL1	-1.2451	0.0196294			TAS2R3	-1.36949	0.047628
	FASTK	-1.16111	0.0479801			JADE2	-1.3196	0.0131336			TBX3	2.58075	0.000216299
	FAU	-1.25943	0.0162245			JDP2	-1.31787	0.0466063			TCEA1	1.50726	0.00332512
	FBXO25	-1.19972	0.0401754			JKAMP	-1.29778	0.0140301			TES	1.56467	0.00221223
	FBXO30	-1.29683	0.00740811			JOSD1	1.50819	0.00540744			TGIF1	1.33811	0.0470236
	FCGR2A	1.34022	0.0366332			JPH1	-1.60858	0.00372472			TIA1	-1.45471	0.0119255
	FCHSD2	1.21898	0.0420589			JPH2	-1.39944	0.0243996			TIMM50	1.55665	0.0137879
	FFAR2	1.23755	0.0252079			KAT2B	-1.33705	0.00465308			TMCC3	-1.72639	0.0110234
	FGD6	1.23943	0.0183261			KCNJ2	1.37885	0.0101614			TMEM140	2.53969	3.00878e-05
	FGF10	1.35509	0.015728			KCNQ4	1.61926	0.000186554			TMEM167A.iAug10-unspliced	-1.8759	0.00666138
	FGF16	1.27666	0.0283047			KCTD10	1.42508	0.010382			TMEM171	1.47723	0.0497496
	FGF2	1.39813	0.0117286			KDM3B	-1.30221	0.00723676			TMEM251	2.12218	3.97188e-05
	FGF6	1.61729	0.0174558			KIAA0355	1.22107	0.0440208			TMEM33	1.39739	0.0347152
	FGF7	1.5309	0.0153021			KIAA1161	1.36238	0.00982254			TNFSF10	-2.55465	0.000191015
	FGFR2	1.25261	0.0111001			KIAA1462	-1.29409	0.0115758			TOMM40	1.60381	0.0133992
	FHOD3	1.35567	0.0142809			KIF13A	-1.30977	0.014403			TP63	-1.6763	0.00821578
	FICD	-1.2089	0.0406209			KITLG	1.89305	4.95978e-05			TRA2A	1.37625	0.0390641
	FKBP11	-1.37752	0.000797182			KLB	1.23101	0.0316485			TRIB1	-1.5421	0.0120256
	FKBP9	1.24114	0.0366754			KLF11	1.43528	0.00404196			TRIM63	8.05662	1.48548e-07
	FLII	-1.23909	0.0469336			KLF15	2.10665	4.95978e-05			TRMT5	1.43351	0.0342117
	FLOT1	-1.20262	0.0195648			KLF2	1.44738	0.0216468			TRUB2	1.64743	0.0157074
	FLRT3	-1.5428	0.0269804			KLF3	1.61163	0.00164793			TSC1.pAug10-unspliced	1.80807	0.0347152
	FLYWCH1	-1.25338	0.0403492			KLF4	1.55551	3.04051e-05			TSNARE1	1.39056	0.0486668
	FMN1	1.26262	0.0230537			KLF6	1.53173	0.000855386			TSTD3	-1.42996	0.0449658
	FMO2	1.3562	0.0402374			KLF7	1.95434	1.08251e-05			TTLL11	-1.53234	0.0419927
	FMO4	1.52743	0.0053006			KLHL2	1.7103	4.65658e-06			TUBA1A	1.62578	0.0254264
	FN3K	1.22509	0.0221744			KLHL21	1.4365	0.00225747			TUBA1C	2.04109	0.0101574
	FNDC3B	1.23233	0.0285797			KLHL38	1.55858	0.000348837			TUBA8	1.58962	0.00801921
	FOCAD	-1.18715	0.0413031			KLHL40	1.53673	0.0250845			TXLNA	1.48956	0.00715126
	FOXC1	1.21639	0.0138192			KPNA2	1.31969	0.0211345			UBE2F	1.47415	0.0171481
	FRMD6	-1.87044	5.88724e-05			KPNA5	-1.24695	0.0300551			UCP3	3.10163	1.5354e-05
	FRMPD4	1.30661	0.015502			KSR1	1.39445	0.0106143			USP2	1.91387	0.00140294
	FRZB	3.55767	0.00062456			LAMTOR3	1.25333	0.0158668			VASP	1.45638	0.00723449
	FTCD	-1.22391	0.0199642			LARP4	1.19721	0.0408394			VEGFA	3.71033	1.5354e-05
	FTCDNL1	-1.25239	0.0248867			LASP1	1.21547	0.0283543			VGLL2	3.39835	9.64053e-05
	FUBP1	-1.20768	0.0370519			LATS2	1.38656	0.00165741			VPS35	1.4442	0.00914317
	FUNDC1	-1.18018	0.0451089			LCN8	-1.24497	0.038143			WARS	1.42481	0.0498982
	FYB	1.36163	0.0191272			LCP2	1.43223	0.00250141			WBP1L	2.38246	2.76122e-05
	FZD4	1.26524	0.0408158			LDB1	-1.23684	0.0316485			WHAMM	1.71568	0.0237852
	FZD7	-1.57508	0.00233357			LILRB2	-1.22127	0.0209564			WRB	-1.52869	0.0408862
	G3BP2	1.26502	0.0103677			LINC01219	-1.25237	0.0470866			XPO1	1.6479	0.000805631
	GABRA4	1.30012	0.0173496			LINC01578	-1.36595	0.00763546			YOD1	1.64017	0.024506
	GABRD	1.23987	0.0237212			LINGO4	1.78069	3.58468e-05			ZBTB10	2.07061	0.000609375
	GAD1	1.28916	0.0360299			LMO7	-1.27335	0.0212007			ZBTB21	2.72429	1.5354e-05
	GAGE12C	1.15429	0.0411721			LMOD3	-1.21033	0.0218405			ZCCHC2	1.45465	0.00949175
	GAL3ST1	-1.20202	0.0359064			LNX1	-1.51754	0.000362261			ZCCHC8	1.67545	0.00124765
	GALNT13	-1.33585	0.00183427			LOC103611081	-1.25561	0.0448622			ZFAND5	1.78292	0.00133794
	GAR1	-1.32849	0.0129726			LONRF3	1.43481	0.00655204			ZFP30	-1.41037	0.0364295
	GAREM2	1.21974	0.0133031			LPAR6	-1.29563	0.0411645			ZNF225	-1.45889	0.00682235
	GAS2	1.42051	0.0332008			LPIN1	1.35464	0.0359565			ZNF30	-1.69828	0.00377556
	GAS6	1.31514	0.0253222			LPIN1.vpAug10-unspliced	2.01066	0.00101473			ZNF326	1.46387	0.0498095
	GATS	-1.35823	0.0381326			LRIG1	-1.43295	0.0237238			ZNF540	-1.46212	0.027322
	GBE1	-1.41718	0.0149919			LRIG3	-1.45416	0.0237986			ZNF556	1.67203	0.0252802
	GCFC2	-1.24575	0.00632856			LRP4	-1.44453	0.00729806			ZNF595	-1.50893	0.00789881
	GCOM1	1.84579	0.0028883			LRP6	-1.2505	0.0343778			ZNF608	-1.43482	0.0237852
	GDPGP1	1.23058	0.0347165			LRRC14B	1.35034	0.0159312			ZNF799	-1.74803	0.00278427
	GGT7	-2.20613	4.44009e-06			LRRC2	1.28588	0.0416584			ZNF852	1.42295	0.0411084
	GINM1	-1.16319	0.0289014			LRRC30	1.4988	0.00832927			ZNF92	-1.63613	0.000415668
	GINS3	-1.1951	0.0415669			LRRC32	1.36433	0.0167426			ZPBP	-1.36174	0.0383304
	GIPC2	-1.32434	0.0397708			LRRC38	-1.40328	0.0399371			ZSWIM6	1.54947	0.0404919
	GLS	-1.32415	0.00757714			LRRC52	2.84109	0.00307883			ZXDC	1.37934	0.0262888
	GLYATL2	1.18576	0.0380712			LRRC58	1.35522	0.0210041
	GLYCTK	-1.24407	0.0306855			LRRC66	-1.87719	0.00015796
	GMEB2	-1.18114	0.0373971			LRRC69	-1.33475	0.00556209
	GNA13	-1.27348	0.0296327			LRRC8A	1.44243	0.00775375
	GNAI1	1.22303	0.0306075			LSMEM1	-1.5542	0.00386578
	GNG12	-1.2353	0.0156502			LUZP1	1.42741	0.00185187
	GOLGA8N	1.34347	0.00796356			LYRM1	1.20223	0.0329925
	GOLPH3	-1.24808	0.0264935			MAD2L1BP	1.31147	0.0102903
	GPAT4	-1.28248	0.0175273			MAFF	1.65786	0.00103368
	GPATCH4	-1.43751	0.00368382			MAP2K3	1.2666	0.0475831
	GPD1	-1.69751	0.000694452			MAP7D3	1.31849	0.0219367
	GPR37L1	1.21999	0.0379835			MARCH7	-1.2413	0.027853
	GPRC5A	-1.16592	0.0459272			MASP1	1.50134	0.00661067
	GPT	1.50245	0.00605935			MBP	1.51172	0.0011883
	GPT2	1.4082	0.0177325			MCM4	1.34018	0.0386941
	GRAMD1B	1.28967	0.0285786			MCM9	-1.47829	0.00592183
	GRB10	2.01852	0.0033184			ME3	1.26567	0.0394919
	GREM1	1.31818	0.0199101			MECOM	-1.29884	0.00951862
	GRIP1	-1.25998	0.0330295			MED13	-1.22397	0.0416584
	GRK1	-1.22405	0.0272375			MEOX1	1.29855	0.0208787
	GRM2	1.24158	0.0158352			METTL7A	1.53092	0.00064906
	GRM3	-1.20979	0.0264528			METTL8	1.21032	0.0466076
	GSG1L2	-1.21008	0.0149956			MFN2	1.31139	0.0450147
	GSR	-1.40816	0.000115424			MID1IP1	-1.60272	0.000999247
	GTDC1	-1.30101	0.00702061			MIR1-1HG	-1.83008	2.72146e-05
	GTF2A1L	-1.30717	0.0482625			MKNK2	1.60783	0.00161525
	H3F3B	1.37271	0.00182912			MKRN2OS	1.58545	0.000966002
	HACD3	1.26903	0.0349381			MLXIP	1.45546	0.000642789
	HADH	1.25356	0.0212999			MLXIPL	1.35515	0.0450481
	HADHA.fAug10-unspliced	1.33587	0.0190089			MPC1	1.52004	0.0174136
	HCFC2	-1.17022	0.0430275			MPP6	-1.3816	0.0270089
	HCG9	1.27035	0.00630674			MPZL2	1.45022	0.0102903
	HES5	1.1522	0.0315611			MRPL34	1.35591	0.0316451
	HFM1	1.2879	0.0427049			MRPS30	1.26596	0.0164206
	HIPK2	1.53193	4.67973e-05			MRRF	1.41417	0.00655204
	HIST1H1A	1.23552	0.0376511			MRS2	1.33006	0.0300177
	HIST1H2AL	-1.26182	0.0227442			MSN	1.63783	2.3942e-05
	HK1	-1.2835	0.0390699			MSTN	-2.46233	0.00750612
	HK2	1.85447	0.00648162			MTA3	-1.23302	0.0498217
	HKDC1	1.27072	0.00520164			MTFR1	1.67515	0.000999247
	HLA-DQA1	1.48669	0.0119153			MTFR1L	1.35659	0.00840983
	HMBS	-1.37014	0.00730889			MTX2	1.50057	0.00165741
	HMHB1	1.33096	0.0169116			MUM1L1	-1.25965	0.0283543
	HOMER1	-1.38436	0.00594798			MURC	-1.4024	0.00264714
	HOXA10	-1.28243	0.0339058			MXD1	1.4058	0.00594297
	HOXB5	1.15467	0.0457151			MXI1	-1.57481	0.00616711
	HRASLS5	-1.23964	0.0217621			MYADM	2.06238	0.000468106
	HRK	-1.18806	0.0371256			MYC	1.46847	0.0202544
	HS6ST3	-1.19714	0.0248929			MYF6	1.3792	0.0283448
	hsa_circ_0000157	-1.49743	0.0113676			MYH9	1.62117	3.64913e-06
	hsa_circ_0000289	1.33271	0.0079655			MYL9	1.43282	0.00765281
	hsa_circ_0000294	-1.22686	0.0103927			MYLIP	-1.81171	1.09838e-05
	hsa_circ_0000366	1.22671	0.0425373			MYLK2	-1.91231	4.98836e-05
	hsa_circ_0000445	1.21925	0.0165315			MYLK3	-1.56735	0.0199323
	hsa_circ_0000454	-1.46147	0.000499697			MYOD1	-1.28338	0.0141378
	hsa_circ_0000480	-1.25723	0.0462561			MYOG	-3.1553	7.14397e-08
	hsa_circ_0000625	-1.43257	0.00200274			NABP1	1.73039	8.23421e-05
	hsa_circ_0000648	1.23707	0.0249672			NAMPT	1.75035	0.000304206
	hsa_circ_0000691	-1.29407	0.0313176			NAPA	1.45387	0.00301632
	hsa_circ_0000723	-1.26379	0.0475346			NARS	1.36372	0.0301734
	hsa_circ_0000751	-1.23724	0.0223207			NBPF1	-1.26917	0.049377
	hsa_circ_0000981	1.29482	0.03426			NBPF11	-1.31822	0.0438044
	hsa_circ_0000986	-1.31696	0.0293788			NBPF12	-1.39903	0.00564679
	hsa_circ_0001117	-1.29276	0.0087877			NBPF19	-1.36039	0.00770205
	hsa_circ_0001338	1.21032	0.0448144			NBPF20	-1.31457	0.0108095
	hsa_circ_0001415	-1.21986	0.0434669			NDRG1	1.29888	0.036075
	hsa_circ_0002134	-1.90379	0.00127991			NEK3	-1.30652	0.008674
	hsa_circ_0002930	1.57116	0.0360158			NET1	-1.35033	0.010382
	hsa_circ_0004157	-1.42902	0.00201432			NETO2	1.47547	0.00243112
	hsa_circ_0006776	1.373	0.0274801			NFATC3	-1.2705	0.00471184
	hsa_circ_0006906	1.19152	0.0386949			NFIL3	1.53004	0.00487053
	hsa_circ_0007696	1.29147	0.0154102			NFKB2	1.27619	0.0447404
	hsa_circ_0047786	1.29423	0.0187358			NIPAL1	-1.27816	0.0440353
	hsa_circ_0059983	1.24357	0.0418847			NMNAT1	1.34842	0.010308
	hsa_circ_0079663	-1.26575	0.0345312			NMRK2	3.61763	0.0011883
	hsa_circ_0092332	1.17518	0.0363635			NOCT	1.32783	0.0254347
	hsa_circ_0092336	-1.22424	0.0332291			NOP16	1.35765	0.0114199
	hsa_circ_0092347	-1.32436	0.0378961			NOS1	1.39958	0.00280427
	HSD17B10	-1.36942	0.00963417			NPC2	1.50166	0.00193291
	HSD3B7	1.26919	0.00237298			NPHP1	-1.70286	0.000189889
	HSF2	-1.45621	0.00903866			NR4A1	15.4988	3.69613e-08
	HTN3	1.22796	0.0452845			NR4A2	2.40328	0.000115682
	HTR2A	1.24055	0.0216481			NR4A3	179.333	3.76626e-09
	HYAL1	1.44425	0.000725714			NRP1.vdAug10-unspliced	1.98288	0.00852674
	HYAL3	-1.26754	0.0100094			NT5C1A	-1.25823	0.0176323
	ID1	1.49118	0.0314689			NT5C2	-1.51674	0.000436959
	IER3	1.3699	0.00845813			NTPCR	1.25212	0.0455449
	IER5L	1.21961	0.0319593			NUDCD2	-1.2802	0.00556209
	IFFO2	1.2983	0.041558			NUMA1	-1.33208	0.0305001
	IFI44L	1.52299	0.02934			OBSL1	-1.25526	0.0381939
	IFIT1	1.44367	0.0350605			OGT	1.2689	0.0155143
	IFITM1	1.42896	0.0118452			OR4S1	-1.2631	0.0388632
	IFITM2	1.39545	0.0438604			ORAOV1	-1.38211	0.0221348
	IFITM5	-1.16712	0.0473464			OSBP	-1.40154	0.0283543
	IFNG	-1.26821	0.0370922			OSGIN1	1.55494	0.0138678
	IFT80	-1.29358	0.0491998			OSTF1	1.31999	0.0309649
	IGF2BP2	1.25396	0.0349477			OSTM1	1.2556	0.0422421
	IGFALS	1.27637	0.015999			OTUD1	2.32258	0.0106927
	IGSF21	-1.28547	0.0152706			OTUD4	-1.32867	0.00943644
	IKBKB	-1.79377	0.000114864			OXNAD1	2.02011	1.87067e-05
	IKBKB.voAug10-unspliced	-2.02527	3.71293e-05			P2RY14	1.35325	0.014606
	IKZF2	1.29276	0.018261			P2RY2	-1.35484	0.00210203
	IL18	1.49724	0.046605			PARM1	1.39845	0.0154151
	IL1RAP	1.3875	0.00186728			PARP3	1.39168	0.0216468
	IL1RAPL2	1.24717	0.0174056			PARP9	-1.4265	0.0114199
	IL1RL2	-1.22206	0.021713			PATL1	1.39902	0.0138587
	IL4R	-1.23644	0.047154			PATZ1	-1.36372	0.0275076
	IL7R	1.42692	0.0113731			PCMTD1	-1.29764	0.00854481
	ILK	1.15445	0.0487854			PCNT	2.29351	9.92504e-07
	IMPA2	-1.2771	0.0118309			PDE11A	-1.58969	0.00920089
	IMPACT	-1.40712	0.0191681			PDE4B	-1.7183	0.000652922
	ING1	1.20332	0.0402155			PDE7A	1.74981	6.99884e-06
	INO80B-WBP1	1.16354	0.0439561			PDGFB	1.35485	0.00445407
	INPP4A	-1.24356	0.0394895			PDIK1L	-1.44384	0.00215031
	INSIG2	-1.245	0.0306596			PDK4	2.40476	0.0126973
	INTS10	-1.36317	0.0103635			PDP1	1.37931	0.0300551
	INTS2	-1.2665	0.0334561			PECAM1	1.28773	0.0143811
	IQCF3.nAug10-unspliced	1.32921	0.0106571			PEPD	1.38466	0.00188927
	IRF2BPL	1.31638	0.0169245			PERM1	1.79748	0.00065346
	IRF8	-1.26085	0.0164769			PFKFB2	1.87066	0.000756873
	IRG1	1.20589	0.0102016			PFN1	1.45952	0.0160828
	IRS2.bAug10-unspliced	-1.40504	0.0140363			PFN2	-1.64612	0.00530292
	IRX3	-3.08893	1.99062e-08			PGAM2	1.31742	0.0174121
	ITGB6	-1.61072	0.013546			PGF	-1.29138	0.0173211
	IVNS1ABP	-1.46406	0.000218366			PGM2	1.53064	0.00202424
	JAK1	-1.29262	0.0174497			PGM5	-1.59146	0.000720511
	JAK2	1.39379	0.00538308			PHACTR2	-1.38001	0.00114998
	KANK1	1.25945	0.0387205			PHC2	1.6201	0.000436959
	KATNBL1	-1.26247	0.02164			PHLDB2	1.40575	0.00530292
	KBTBD8	1.63343	0.0270256			PICALM	1.30795	0.00105609
	KCNA3	1.20843	0.0367231			PIK3R1	-2.14089	0.0002256
	KCNAB1.nAug10-unspliced	1.25731	0.0474387			PIK3R3	3.3175	7.17451e-08
	KCNH5	-1.26702	0.0158324			PIM1	2.23133	9.30228e-05
	KCNJ8	-1.28318	0.0223199			PIM3	1.21538	0.0427017
	KCNN2	1.30066	0.029533			PIP5K1C	1.36017	0.00104406
	KCNQ4	1.27502	0.036518			PKDCC	2.01634	8.36844e-06
	KCNQ5	1.91179	0.00292095			PKM	1.33987	0.0065862
	KCNS3	-1.3126	0.0456083			PKP4.vkAug10-unspliced	-1.3801	0.0300177
	KDM5C.sAug10-unspliced	2.24247	7.78861e-06			PLEKHG1	2.72133	2.89397e-07
	KDM5D	-3.04098	8.99833e-12			PLEKHG2	1.26865	0.0310414
	KDM6A	1.62077	1.48739e-05			PLS3	1.348	0.00904946
	KHDC1L	-1.19427	0.0305089			PLXNA2	1.38718	0.00356752
	KHDRBS3	1.29191	0.0116498			PLXNC1	-1.36291	0.0103911
	KHDRBS3	1.28123	0.023608			PM20D2	-1.55245	0.00183584
	KIAA0232	-1.22834	0.0131096			PMAIP1	-1.25272	0.0264342
	KIAA1524	1.29741	0.0198938			PMP22	2.50801	1.96477e-06
	KIF3A	-1.33502	0.0191264			PMS2	-1.23061	0.0138587
	KLF10	1.55698	0.0364918			PNP	1.72762	9.87304e-05
	KLF11	1.19317	0.0430608			PNRC2	1.59681	6.39753e-05
	KLHL29	-1.27036	0.0340216			POC5	-1.39691	0.00648265
	KLK10	-1.19507	0.0371056			POGK	-1.2747	0.0286544
	KRT31	1.19803	0.0193983			POLA2	-1.31147	0.0382399
	KRT34	-1.21635	0.00627378			POLR2J4	-1.919	4.16672e-05
	KRT75	-1.20115	0.0453743			POPDC2	-1.46005	0.0471987
	KRT76	1.189	0.0465328			PPARGC1A	3.4662	3.26518e-07
	KRTAP10-3	-1.17676	0.0428709			PPFIA4	-1.38113	0.00822382
	KRTAP21-1	-1.17912	0.0435648			PPIE	-1.25436	0.0139872
	KRTAP25-1	1.34212	0.0196321			PPIF	1.58455	0.00731712
	KRTAP3-2	1.37671	0.0283012			PPIL3	-1.20037	0.0330271
	KRTAP5-2	1.29206	0.0227551			PPM1K	1.35206	0.0470866
	KRTAP5-4	-1.28035	0.0162756			PPM1L	-1.27455	0.0294374
	LAMA1	-1.28515	0.0309223			PPP1R15A	1.31734	0.0122193
	LANCL1	-1.20839	0.021274			PPP1R27	2.28195	0.00021009
	LAT	-1.22136	0.0418792			PPP1R3E	1.84482	0.000168969
	LBP	1.3113	0.0211244			PPP1R8	-1.37351	0.0149124
	LBR	1.24888	0.00456474			PPP2R3A	-1.22127	0.0301467
	LCE1B	-1.21871	0.0292993			PPTC7	1.50089	0.014403
	LCE1D	1.23053	0.0370567			PRADC1	1.24568	0.0393524
	LCN6	-1.31821	0.00946032			PRKAG2	2.59506	9.47871e-06
	LCP2	1.27787	0.0367017			PRODH	1.79171	9.19085e-05
	LEO1	-1.20203	0.020189			PRODH	1.5672	0.00401592
	LEP	1.33288	0.00749411			PRSS42	-1.84654	0.00822382
	LHFP	1.33086	0.0312683			PRTG	-1.45486	0.00342989
	LILRB1	1.26576	0.0101712			PSPC1	-1.26248	0.0427618
	LIN54	-1.27373	0.0225231			PTBP1	1.33359	0.0297854
	LIN9	1.3901	0.00857861			PTGIS	-1.43143	0.00042903
	LINC00243	1.27067	0.0281008			PTP4A3	1.42568	0.00413775
	LINC00303	-1.18473	0.0407205			PTPRQ	1.45845	0.00356752
	LINC01343	1.17142	0.0413501			PTTG1IP	1.44427	0.00122552
	LINC01537	-1.22985	0.0244199			PVRL2	1.29856	0.0126973
	LINC01559	-1.20057	0.0210948			PXDC1	1.56976	0.00174407
	LIPH	1.19965	0.0421655			QARS	1.30811	0.0209256
	LIPT2	-1.28098	0.00982665			R3HDM1.vcAug10-unspliced	-1.2883	0.0204848
	LLGL2	1.23652	0.0197138			RAB12	-1.33735	0.0193859
	LMAN1	1.20596	0.0236695			RAB3IP	1.30285	0.0270909
	LMNTD1	1.26937	0.0143367			RASA4	-2.01302	4.2578e-05
	LMO2	-1.47402	0.00671264			RASA4B	-1.36705	0.00414082
	LOC100287036	-1.26455	0.00837351			RASGEF1B	1.61533	9.87815e-05
	LOC102724279	1.2471	0.0257812			RBBP8	1.37134	0.0386281
	LOC285692	-1.38742	0.00875098			RBPMS	1.51508	0.00111879
	LOC340074	-1.24036	0.0116974			RCAN1	1.64941	0.0382399
	LOC389895	-1.15865	0.0473256			RFT1	-1.30517	0.036372
	LOC401357	1.18104	0.0220672			RFTN1	1.49446	0.00167299
	LOXL4	1.31055	0.00397311			RGCC	1.74773	0.00484933
	LPL	2.17589	9.42835e-05			RHEB	1.66884	2.93587e-06
	LRAT	1.1661	0.0492004			RHOU	-1.22587	0.0471683
	LRP4	1.42758	0.00377111			RIT1	1.43751	0.000328581
	LRP8	-1.17847	0.0333716			RND3	1.30844	0.0356699
	LRRC3B	-1.86683	0.0405826			RNF114	1.36958	0.0153301
	LRRC40	1.15679	0.040518			RNF146	-1.17965	0.0420799
	LRRC52	1.8045	0.0171112			RNGTT	1.27839	0.0468617
	LRRFIP2	-1.21879	0.0168659			RORC	1.63604	0.000789677
	LRRTM2	1.24531	0.0465629			RP11-351M8.2	-1.38627	0.00486087
	LTBP1	1.32583	0.00231441			RP11-380G5.2	-1.279	0.0382941
	LTK	1.21282	0.010909			RPS25	-1.21476	0.0258106
	LUZP6	-1.21992	0.0157257			RRAD	-1.86635	0.0136129
	LYN	1.37761	0.0119878			RRAGC	1.68007	5.40801e-05
	LYPLAL1	1.22616	0.0456931			RTP4	-1.32926	0.00492802
	LYRM2	-1.19503	0.0225581			RUBCN	1.28125	0.0391356
	LYZ	1.57291	0.0325172			S100A11	1.49985	0.0237927
	MAGEA2	-1.29529	0.00964586			S1PR1	1.71654	7.00656e-05
	MAGEA6	1.22173	0.00818957			SATB1	-1.2351	0.024406
	MAGI3	-1.21307	0.0444521			SC5D	1.27572	0.0164226
	MALRD1	-1.30567	0.0276339			SCARB2	-1.25537	0.0372714
	MAMSTR	1.26749	0.0259606			SCML1	1.25394	0.0260876
	MAN2A2	-1.31338	0.0466784			SDC4	3.27246	1.88429e-07
	MAP1LC3A	1.19654	0.0420132			SDCBP	1.42286	0.00268316
	MAP3K4	-1.16884	0.0433515			SEC14L1	-1.32314	0.0093905
	MAP3K7	-1.24283	0.0326823			SEMA3C	-1.45269	0.00616711
	MAP3K9	1.22081	0.039883			SEMA6A	-1.64514	0.00156758
	MAP4K1	-1.14658	0.0476025			SEMA6D	-1.36757	0.0247308
	MAPK6	-1.38515	0.00137909			SEPHS2	1.52344	6.39753e-05
	MAPK7	-1.2563	0.0235155			SEPP1	-1.25629	0.0491389
	MAPKAP1	-1.2426	0.046054			SERINC2	1.49089	0.0113073
	MARC1	1.32287	0.0418055			SERPINB9	1.34518	0.00655204
	MASP1	1.69901	0.0168569			SERPINH1	1.39735	0.0253144
	MCM10	1.19017	0.0183919			SERPINI1	1.3522	0.0145646
	MCTP1	-1.21293	0.049742			SERTAD2	-1.35631	0.0225441
	ME2	-1.27546	0.0391868			SERTAD3	-1.42749	0.0108257
	MECOM	-1.25542	0.0224625			SESN1	1.27694	0.0126541
	MED21	-1.21529	0.0170582			SFXN5	-1.25461	0.0226295
	MED28	-1.35567	0.0010044			SGCB	-1.33063	0.0136175
	MEI4	1.30638	0.0129419			SGCD	-1.24857	0.0418894
	MEIOB	1.40034	0.00115638			SH2D3C	1.36327	0.0192195
	MEIS1.vcAug10-unspliced	1.37914	0.0251419			SH3GLB1	-1.26832	0.0126973
	MEIS3	1.23598	0.0334939			SHISA4	-1.51366	0.000348837
	METTL11B	1.43183	0.0172235			SHISA5	1.34025	0.0413904
	METTL21C	1.7215	0.0247682			SIAE	1.3724	0.0228095
	METTL4	-1.31405	0.00416829			SIAH2	1.4489	0.0137571
	METTL7A	1.65095	0.00424166			SIPA1L3	1.27894	0.041478
	METTL9	1.18564	0.0127013			SLC11A2	2.15013	1.83471e-05
	MFSD1	-1.21196	0.039272			SLC12A6	-1.22965	0.0237238
	MFSD4	-1.2522	0.0109922			SLC15A4	1.71235	4.98836e-05
	MFSD6	-1.22869	0.0270612			SLC16A3	1.60241	0.0136175
	MIEF2	-1.20902	0.0259626			SLC18B1	-1.27038	0.0481779
	MIOS	-1.15913	0.0355114			SLC19A2	7.96348	5.03221e-10
	MIR670HG	1.23102	0.0258863			SLC1A3	-1.40986	0.0485056
	MITF	-1.25653	0.0195215			SLC20A1	4.71375	3.81528e-08
	MKI67	-1.19761	0.039908			SLC22A5	1.73991	0.0239548
	MLEC	-1.42532	0.0045675			SLC25A11	1.28598	0.0156977
	MLH3	1.24891	0.0139389			SLC25A12	1.37098	0.00337762
	MLLT10	-1.3224	0.0319385			SLC25A25	4.16532	4.65273e-08
	MLLT11	-1.75381	0.00859753			SLC25A3	1.23248	0.0380839
	MLXIPL	1.36936	0.0215923			SLC25A30	1.91953	0.000259092
	MMADHC	-1.22668	0.0236774			SLC25A33	3.46261	4.65658e-06
	MMD	1.4024	0.0247756			SLC25A34	1.65812	0.0164206
	MMS22L	1.338	0.0147182			SLC29A1	1.25745	0.0114199
	MN1	1.27853	0.0314809			SLC29A2	-1.40187	0.014403
	MNAT1	1.15976	0.0336923			SLC2A14	1.67273	3.92109e-05
	MND1	1.4783	0.000401896			SLC2A3	1.84623	0.000254799
	MNDA	1.29732	0.0107296			SLC2A4	1.24764	0.0484095
	MOB3B	-1.32921	0.0273988			SLC35D1	-1.33917	0.0117352
	MPPED2	1.3608	0.0358279			SLC35D2	-1.3295	0.0326419
	MRPL27	-1.24096	0.0301491			SLC36A2	-1.33422	0.0169114
	MRPL39	1.20265	0.0168608			SLC37A1	1.26485	0.0491816
	MRPS23	-1.23412	0.0197398			SLC38A1	2.97886	7.8379e-05
	MS4A4A	1.24683	0.0353297			SLC38A4	-1.51552	0.0309929
	MSR1	1.21913	0.00762383			SLC38A6	1.49561	0.000657761
	MST1	-1.14045	0.0405328			SLC39A6	1.28676	0.00837792
	MTERF3	1.21011	0.0305422			SLC6A8	1.48002	0.000288088
	MTIF3	-1.23877	0.0145481			SLC7A8	1.96147	4.2578e-05
	MUM1L1	1.26411	0.0244117			SLC9C1	-1.57243	0.00756779
	MVB12B	1.27565	0.00596182			SLFN11	1.38454	0.0127828
	MYBPC2	-1.50447	0.0297483			SLIT3	1.43142	0.00605851
	MYH9	1.24137	0.0345294			SMAD1	-1.34822	0.00513933
	MYL6B	-1.62614	0.0448738			SMAD6	1.74643	0.00155972
	MYL9	1.36021	0.0274564			SMARCA1	-1.25141	0.0444148
	MYO19	-1.25059	0.0479739			SMARCD2	-1.35628	0.00822382
	MYO1F	1.20345	0.038908			SMC6	-1.36437	0.00098708
	MYOZ2	1.50604	0.0277301			SMC6.nAug10-unspliced	-1.34771	0.029517
	NAA20	-1.24928	0.0340668			SMG1	1.34779	0.00132963
	NAGS	1.14364	0.0406216			SMIM12	1.25802	0.0237238
	NAMPT	-1.40552	0.0110395			SMPD1	1.42538	0.0150717
	NANOS1	-1.57956	0.0175514			SMPDL3A	1.87249	0.000221628
	NAP1L2.cAug10-unspliced	1.27464	0.0392624			SMTNL1	-1.86825	0.000788924
	NAT9	1.1562	0.0404504			SMYD2	-1.21381	0.0437258
	NBPF10	-1.26271	0.026273			SNAI2	1.67212	3.89611e-05
	NBPF11	-1.25011	0.0361294			SNAI3	1.44493	0.0351818
	NBPF20	-1.26714	0.0130401			SNX16	1.32681	0.014606
	NCF1	1.43435	0.0214022			SOCS7	1.92716	3.37194e-07
	NCOA2	-1.18265	0.0230909			SORBS1	1.39317	0.00842548
	NCOA3	-1.4246	0.00849224			SORBS1.vpAug10-unspliced	2.0358	2.11271e-05
	NDUFA4L2	1.37502	0.0231914			SORT1	1.57145	0.000336793
	NEDD1	-1.47828	0.0104312			SOX18	1.27687	0.00578495
	NEDD4	-1.39614	0.00723384			SOX6	-1.47024	0.0107585
	NEK10	1.57838	0.0018072			SP3	-1.26687	0.0221105
	NEK4	-1.26262	0.0324086			SPIN2B	-1.23177	0.0475759
	NEK8	1.19298	0.0192679			SPRED2	1.3818	0.0322227
	NELFCD	-1.29014	0.00549416			SPRY1	-1.69361	0.000319948
	NELFE	-1.24108	0.0154524			SPRY4	1.4699	0.0235694
	NELL2	-1.18529	0.0260919			SRGN	1.29584	0.0447856
	NEUROD1	1.21154	0.0437404			SRSF10	1.30852	0.00821385
	NFATC2	-1.46739	0.00160035			SRSF3	1.30354	0.0107196
	NFIB	1.16722	0.0200018			SSH2	-1.29396	0.0101117
	NFKB1	-1.20941	0.0407206			ST3GAL1	-1.30046	0.0316485
	NFYB	-1.22544	0.0291398			ST3GAL5	2.11427	1.97712e-05
	NHSL1	1.19969	0.0418586			STAC3	-1.29307	0.0111406
	NIPAL1	1.55281	0.00622649			STAG3L2	-1.23973	0.0411691
	NKAIN2	1.44579	0.0114753			STAM	-1.34364	0.0149022
	NKD2	1.14813	0.0379645			STARD9	-1.28084	0.0192195
	NLGN4Y	-2.15934	3.50781e-07			STAT3	1.49649	0.000241982
	NLRP14	1.23428	0.010586			STC2	2.14396	3.4486e-06
	NMI	-1.33432	0.00576916			STK10	1.27313	0.0114036
	NMNAT1	-1.30843	0.0294928			STK38L	1.602	0.00111879
	NMNAT3	-1.27541	0.0177449			STOM	1.48077	0.000461246
	NOS1	1.36342	0.0143755			STX11	1.64634	0.000717737
	NOSIP	1.26886	0.0257263			STXBP1	1.35582	0.0044368
	NPM3	1.21328	0.0445677			SVIL	-1.23414	0.0183475
	NPR2	1.18304	0.0451815			SYNE2	-1.29567	0.0114199
	NR2F2	1.51559	0.00855423			TACO1	1.26697	0.0358866
	NR3C2	1.21827	0.0230313			TAGLN	1.7387	0.00282618
	NRBP1	-1.1666	0.0384198			TANGO2	1.71617	0.000133267
	NRF1	-1.30226	0.00239863			TANK	-1.30268	0.00540528
	NRIP1	-1.71452	0.000134791			TAPBPL	-1.47413	0.00879818
	NSMAF	-1.25659	0.0136082			TAS2R3	-1.24616	0.0468384
	NSMCE1	-1.18596	0.046761			TAS2R30	-1.32984	0.0487617
	NSUN4	-1.23093	0.0274333			TBC1D1	1.51882	0.0140941
	NUSAP1	-1.44912	0.00117801			TBC1D8	1.40453	0.0326419
	OAZ2	-1.32256	0.0446782			TBL1X	-1.2975	0.0454948
	OCRL	-1.4297	0.000801325			TBRG4	1.34487	0.0174347
	OCRL.oAug10-unspliced	-1.40456	0.0357326			TBX3	3.09962	8.2242e-08
	ODF4	-1.19045	0.0288691			TCEA1	1.38637	0.00132963
	OGFOD1	1.28654	0.0197841			TES	1.56209	0.000289082
	OGFRL1	-1.36128	0.0413219			TFAP2A	-1.26082	0.0382941
	OPTN	1.20419	0.0269367			TIMM17A	1.30795	0.0199323
	OR10A6	-1.18596	0.0156208			TIMM50	1.28996	0.0418894
	OR2T2	1.26413	0.024187			TIMP3	1.26183	0.0370515
	OR2T6	1.2392	0.0225118			TINAGL1	1.60662	0.000364792
	OR4B1	1.19133	0.0435699			TJP1	-1.39426	0.000436959
	OR5K3	-1.18564	0.0349747			TMCC2	-1.42893	0.000894272
	OR6M1	1.23631	0.0327625			TMCC3	-1.42911	0.00594297
	OR8H1	1.21026	0.0178538			TMEM140	1.85581	1.16937e-05
	OR8H2	1.33317	0.0361684			TMEM150A	-1.32324	0.00603943
	ORAOV1	-1.31651	0.0199043			TMEM164	1.28824	0.0222523
	ORC3	1.18713	0.0335699			TMEM165	1.29172	0.0225441
	OSGIN2	1.34042	0.0210991			TMEM189-UBE2V1	1.26422	0.0409921
	OSTCP1	1.21613	0.0176361			TMEM220	-1.33001	0.0166054
	OXCT1	1.78618	0.0473063			TMEM237	-1.39257	0.0010578
	P2RX1	-1.18735	0.0257882			TMEM251	1.64436	0.00064906
	P2RY1	1.36881	0.0191147			TMEM55B	1.38811	0.014606
	PABPN1L	-1.17769	0.0331915			TMEM9B	1.23714	0.045716
	PAIP1	-1.22005	0.0277779			TMOD4	-1.32311	0.00403459
	PALLD	1.26411	0.00791262			TMTC1	-1.26539	0.027853
	PALMD	1.22489	0.0352259			TNFAIP3	-1.44467	0.0193407
	PAQR3	-1.23676	0.0253604			TNFSF10	-3.07468	4.34573e-06
	PARVA	1.26373	0.0169689			TNIK	-1.34973	0.00928792
	PAX5	1.16816	0.0498846			TP53INP2	1.33479	0.0301581
	PBRM1	-1.20974	0.00891278			TP63	-1.66892	0.000166517
	PCDHB1	1.28466	0.0109063			TPI1	1.28733	0.0156977
	PCDHB5	1.24275	0.0289149			TRAFD1	-1.32466	0.0229445
	PCDHB9	1.24396	0.0430407			TRIM16L	-1.3353	0.0395494
	PCED1B	-1.16722	0.0491739			TRIM25	1.49427	0.000284253
	PCNT	1.47048	0.0208115			TRIM32	-1.3059	0.0264662
	PCSK5	-1.40478	0.016163			TRIM63	5.78418	3.81528e-08
	PDAP1	-1.26497	0.0355097			TRIM7	-1.38279	0.00555299
	PDE10A	1.28764	0.0425127			TRO	1.22141	0.0498217
	PDE1A.rAug10-unspliced	-1.35418	0.0390833			TSC1.pAug10-unspliced	1.46034	0.008674
	PDE4B	1.7121	0.000506944			TSSK3	1.25485	0.0418894
	PDE5A	-1.40576	0.00950965			TTBK2	-1.26914	0.0356402
	PDLIM1	1.38055	0.00629328			TTC12	-1.35589	0.00424743
	PDLIM2	1.31481	0.00773334			TTC21A	1.27438	0.0140301
	PDP1	1.39394	0.00414773			TTC9	-1.38093	0.034945
	PER2	-1.30697	0.00712404			TTLL11	-1.44411	0.0143811
	PFAS	1.28765	0.0185948			TUBA1A	1.73544	0.000281584
	PFKM	-1.2762	0.0225069			TUBA1B	1.58844	0.00550087
	PGC	-1.18037	0.0326345			TUBA1C	1.64477	0.000855386
	PGK1	-1.56559	0.00185694			TUBA8	1.92518	7.56465e-05
	PGPEP1L	-1.37674	0.0315146			TUBB2A	1.2605	0.0362658
	PHF11	-1.17046	0.0461871			TUSC3	1.54183	0.000465154
	PHGDH	1.21765	0.0274163			TXLNA	1.52753	0.00240399
	PHKA1	-1.80741	0.000723214			UBE2F	1.33723	0.00555299
	PHKB	-1.46035	0.000848191			UBE2G1	-1.33649	0.000789677
	PHYHIP	1.2361	0.0171488			UBE4A	-1.29037	0.00943789
	PI15	-1.17908	0.0433148			UCP3	2.11735	0.007594
	PIAS2	1.21939	0.0175757			UGP2	1.3972	0.00235088
	PIH1D1	-1.29213	0.00303647			USP2	1.75866	6.09245e-06
	PIK3R1	1.63961	0.00162441			USP36	1.24694	0.0448622
	PIK3R5	1.20681	0.026099			USP38	-1.40643	0.00733942
	PILRA	1.27975	0.0160923			USP6	-1.98762	0.000133267
	PIN4	-1.21229	0.0339443			VASP	1.57451	0.000667443
	PIP5K1C	1.24386	0.0212125			VDAC2	1.28072	0.0110545
	PKNOX2	1.29837	0.0250309			VEGFA	3.41568	7.14397e-08
	PLCG1	1.25411	0.0353565			VGLL2	2.88271	2.50841e-06
	PLCL2	-1.1973	0.0379017			VPS37B	-1.25594	0.0225441
	PLEKHA1	-1.43824	0.00378614			VPS8	1.40645	0.00116435
	PLEKHD1	-1.22907	0.0171587			WARS	1.54732	0.000131669
	PLEKHO1	-1.44029	0.00189723			WBP1L	1.78918	6.92233e-06
	PLGLB2	-1.28612	0.0114774			WHAMM	1.70942	5.23326e-05
	PLOD1	1.23775	0.031725			XPO1	1.34151	0.0027061
	PLOD2	-1.31049	0.0280062			YIPF7	-1.36831	0.00226146
	PLXDC2	-1.3938	0.00573339			YLPM1	-1.19643	0.0448681
	PLXNC1	1.65351	0.00301786			YOD1	1.48116	0.00733942
	PMAIP1	-1.23425	0.0069893			YPEL3	-1.48853	0.00906881
	PNOC	-1.29354	0.00766265			YWHAH	1.33534	0.0138587
	PNPLA6	-1.16387	0.0420646			ZADH2	-1.37135	0.0152806
	POFUT2	-1.16933	0.0486995			ZBTB10	1.73988	1.33457e-05
	POGZ.vbAug10-unspliced	1.42086	0.000564232			ZBTB14	-1.27909	0.0152449
	POLD1	-1.20248	0.0239692			ZBTB21	2.3149	1.17577e-07
	POLR2D	1.20872	0.0326005			ZC2HC1C	1.37006	0.02622
	POLR2M	1.34745	0.00594909			ZC3H12C	-1.35974	0.00516837
	POMC	1.24556	0.0266505			ZC3H12D	1.21912	0.0495187
	POPDC2	1.9282	0.00037535			ZCCHC2	1.30012	0.00711293
	POR	1.34742	0.00773092			ZCCHC8	1.42729	0.000200669
	PPFIBP2	-1.24817	0.0193971			ZDBF2	-1.34139	0.0237238
	PPIAP30	1.18146	0.0449794			ZFAND5	1.33548	0.0158958
	PPM1L	-1.27455	0.0132151			ZFP30	-1.37059	0.0254153
	PPP1R12B	-1.22313	0.0450974			ZFP36	-1.64912	0.00469195
	PPP1R16A	-1.19138	0.01282			ZFP36L1	1.27573	0.0423526
	PPP1R1A	1.29764	0.0467555			ZFPM2	-1.23493	0.0353963
	PPP1R21	-1.35195	0.0176467			ZHX1	-1.25826	0.03948
	PPP1R9A	-1.31601	0.00609045			ZHX1-C8orf76	-1.3151	0.010945
	PPP2R2A	1.21723	0.0081131			ZKSCAN1	-1.33516	0.0173817
	PPP3R1	-1.38187	0.016569			ZKSCAN5	-1.2204	0.0305001
	PRDM9	1.17967	0.00850025			ZKSCAN8	-1.23429	0.0493164
	PRKAB2	-1.18706	0.0367035			ZNF107	-1.27685	0.0107585
	PRKAG3	-1.69569	0.00114902			ZNF136	-1.31837	0.0356402
	PRKCDBP	-1.21697	0.0499613			ZNF197	-1.27143	0.0254153
	PRKCQ	-1.26028	0.0339537			ZNF211	-1.45582	0.010945
	PRKX	-1.20098	0.0488267			ZNF215	-1.29436	0.035439
	PRKY	-1.54707	7.46227e-06			ZNF223	-1.41743	0.00430475
	PRM2	-1.18055	0.0166252			ZNF227	-1.29333	0.0243996
	PRODH2	1.33923	0.0128092			ZNF239	-1.25965	0.045138
	PRPF38B	-1.25171	0.0135899			ZNF253	-1.24724	0.0427332
	PRPF4B	-1.27853	0.000271455			ZNF30	-1.46288	0.00278822
	PRR29	-1.17889	0.0356238			ZNF331	-1.32911	0.0229445
	PRSS12	1.32725	0.00543388			ZNF346	1.28505	0.0423526
	PSG1	-1.22601	0.0308009			ZNF350	-1.29627	0.0289202
	PSG2	1.28657	0.0134305			ZNF382	-1.30778	0.0300177
	PSKH2	-1.15521	0.0426841			ZNF398	-1.32327	0.014403
	PSMA8	-1.24692	0.0245722			ZNF415	-1.35436	0.00842548
	PSMB6	-1.32557	0.0259645			ZNF426	-1.26966	0.0295482
	PSMC5	-1.44078	0.00315593			ZNF43	-1.49049	0.000443555
	PSMD8	-1.35749	0.00256009			ZNF44	-1.3081	0.0386194
	PSME1	1.2132	0.0352896			ZNF440	-1.2993	0.0294374
	PSTPIP2	-1.92888	0.00442157			ZNF443	-1.44984	0.011746
	PTBP2	-1.33465	0.00113775			ZNF461	-1.32172	0.0226295
	PTCD2	-1.21821	0.0444923			ZNF557	-1.26647	0.0202544
	PTPRF	1.20844	0.0376586			ZNF577	-1.26109	0.0164036
	PTPRM	1.2006	0.0232082			ZNF595	-1.36105	0.0154151
	PTPRO	1.26067	0.0440443			ZNF606	-1.29069	0.0237238
	PTS	-1.21892	0.0342708			ZNF613	-1.31716	0.0225441
	PTTG2	-1.83573	0.00986898			ZNF626	-1.29585	0.0095876
	PTX4	1.27401	0.0141851			ZNF638.uAug10-unspliced	1.35674	0.0312439
	PUDP	1.54897	0.000172613			ZNF649	-1.29958	0.0423526
	PUF60	1.1817	0.0475314			ZNF675	-1.21267	0.0397756
	PYGO1	-1.28877	0.00672332			ZNF708	-1.318	0.0145646
	QPCTL	1.16321	0.0225651			ZNF740	-1.34002	0.0102903
	QSOX2	1.4241	0.00189567			ZNF767P	-1.23238	0.0450481
	R3HDM1.vcAug10-unspliced	1.28617	0.032508			ZNF780A	-1.45576	0.00365963
	RAB12	-1.30781	0.00396858			ZNF790	-1.25447	0.0106927
	RAB36	1.17379	0.0355017			ZNF90	-1.27601	0.00655204
	RABEP1	-1.16163	0.0339234			ZNF92	-1.47195	0.000652922
	RAD54L.iAug10-unspliced	1.28758	0.0318025			ZSCAN29	-1.21721	0.0321883
	RAD9A	1.16257	0.0439941			ZSWIM6	1.30182	0.0388632
	RAI14.vlAug10	1.20469	0.014109			ZXDC	1.27147	0.0300177
	RAMP1	1.22832	0.0261795
	RAN	-1.2461	0.0136098
	RANBP6	1.20604	0.0316835
	RANGAP1	-1.22868	0.0471873
	RAP1GDS1	-1.38208	0.00115992
	RAPGEF6	-1.19235	0.0432605
	RARG	1.1908	0.0347785
	RASAL3	1.30588	0.00244067
	RASL11B	1.1605	0.0481232
	RASSF5	-1.22232	0.0223004
	RBBP7	1.35638	3.38855e-05
	RBFOX2	-1.17659	0.0296778
	RBKS	-1.25791	0.0438687
	RBM46	-1.21068	0.0499961
	RBMY1D	-1.3082	0.0225385
	RBP7	1.23409	0.0436551
	RC3H1	-1.52752	0.000164245
	RCAN2	-1.68347	0.00261851
	REC114	1.19378	0.0383527
	REEP3	1.23331	0.0112863
	REEP5	-1.19727	0.0377815
	REL	1.21406	0.0305397
	REXO4	-1.28611	0.0195788
	REXO4	-1.23521	0.0206901
	REXO4	-1.29879	0.0276094
	RFK	-1.23158	0.0227098
	RFPL4A	-1.35178	0.00334292
	RGS9BP	-1.26964	0.0199368
	RIMS3	1.19756	0.0462504
	RMND5B	1.20866	0.0382466
	RNF157	1.43023	0.000495993
	ROBO1	-1.47613	0.00818664
	RP1-122P22.2	1.20355	0.0389432
	RP11-362J17.1	-1.30024	0.0404179
	RP11-380G5.2	1.36766	0.0204826
	RP11-466A19.5	1.2334	0.018451
	RPA1	-1.24686	0.0487183
	RPL27A	-1.35076	0.00379983
	RPL41	-1.16038	0.0273668
	RPL41	-1.16276	0.0463412
	RPL41P5	-1.16352	0.0485718
	RPLP1	-1.18082	0.0211241
	RPS4Y1	-28.5699	4.45348e-25
	RPS4Y2	-2.62592	1.53473e-08
	RPS6KA1	1.17327	0.0165038
	RPS6KB2	-1.24516	0.0344331
	RRAS	1.36088	0.00567562
	RRH	1.31684	0.0153937
	RRM1	1.16014	0.04937
	RRP7A	-1.51448	0.0081337
	RSAD2	1.32705	0.000342365
	RSRC1	-1.26143	0.0291875
	RSU1	1.2137	0.0311482
	RWDD4	-1.24517	0.0110615
	RYR3	2.06483	0.0304393
	S100A12	1.20071	0.047358
	S100A6	-1.58022	0.0148602
	S100A8	1.6925	0.0490959
	SAG	1.15784	0.0249587
	SALL1	-1.22235	0.0378352
	SAMD12	-1.27805	0.00800693
	SAMD14	1.22171	0.0271825
	SAMSN1	1.21719	0.0470462
	SASH1	1.18977	0.0490136
	SBF1	-1.22136	0.0234728
	SCN1B	-1.20212	0.0343726
	SCN2B	1.2998	0.0189731
	SCUBE2	-1.48084	0.0306443
	SCX	1.25257	0.0292151
	SEC14L2	-1.2016	0.0222388
	SEC14L4	-1.20669	0.0153497
	SECISBP2L	1.17277	0.0421423
	SECTM1	1.18742	0.0397935
	SEMA3C	1.39249	0.0119263
	SENP5.mAug10-unspliced	-1.31442	0.00813538
	SERP2	1.20996	0.020332
	SERPINB7	1.27603	0.013771
	SETBP1	-1.28978	0.0141668
	SETDB2	-1.61224	0.000966135
	SF3B5	-1.25908	0.0186369
	SFRP1	1.35302	0.0318854
	SGSM1	1.23396	0.0229587
	SH2B3	1.24259	0.030098
	SH2D4A	1.35114	0.00529285
	SH3GL1	-1.20196	0.0342721
	SIAH1	-1.21181	0.048051
	SIGLEC15	1.23262	0.0442804
	SIMC1	-1.27231	0.0160413
	SIRT5	1.27854	0.0137782
	SKP2	1.21809	0.0407893
	SLC10A2	1.27537	0.0192864
	SLC12A2	-1.59844	0.000171391
	SLC12A6	-1.28536	0.00327271
	SLC16A1	1.52988	0.00291676
	SLC16A1	1.35914	0.00910684
	SLC16A1	1.24341	0.01064
	SLC16A1	1.36913	0.0164667
	SLC16A1	1.26196	0.0493836
	SLC16A4	-1.24775	0.019833
	SLC16A7	2.22693	0.00144326
	SLC18A1	1.2413	0.0454182
	SLC19A3	1.23614	0.0210999
	SLC1A3	1.33538	0.0136015
	SLC22A5	1.37897	0.0393174
	SLC25A24	-1.40424	0.00124326
	SLC25A28	-1.27377	0.0133569
	SLC25A34	1.52631	0.0374077
	SLC2A4	1.24175	0.018861
	SLC34A1	-1.24223	0.0256639
	SLC39A14	-1.22627	0.0295999
	SLC43A1	1.42152	0.0397622
	SLC4A11	1.46	0.000961026
	SLC4A2	-1.27334	0.00287649
	SLC5A2	1.28856	0.00163412
	SLC7A13	1.26653	0.0106167
	SLC7A6	-1.30902	0.00745364
	SLFN5	-1.51897	0.0103883
	SLIT3	1.39451	0.0206025
	SLITRK4	-1.76409	0.0290146
	SMAD6	1.46864	0.0495998
	SMAD9	1.29093	0.0089256
	SMARCE1	-1.17778	0.0470446
	SMCP	1.24059	0.014962
	SMCR8	-1.20718	0.0379619
	SMG1	-1.15723	0.0462057
	SMIM23	-1.17675	0.0425219
	SNAI2	1.57494	0.00130069
	SNAP47	-1.21265	0.0217632
	SNCA	1.26087	0.0439333
	SNED1	-1.279	0.0316179
	SNX15	1.17125	0.0435511
	SNX2	1.25402	0.0340562
	SNX27	-1.25293	0.0352256
	SOD2	-1.28463	0.0322524
	SOD3	1.2129	0.0175795
	SORBS1.vjAug10-unspliced	-1.45142	0.00484533
	SORBS1.vpAug10-unspliced	-1.3858	0.0201823
	SORBS1.vzAug10-unspliced	-1.31016	0.00485207
	SOX5	1.16464	0.0416988
	SOX5.vaAug10-unspliced	-1.3441	0.0103291
	SP2	1.26542	0.0409437
	SPATA31A1	-1.25966	0.0466804
	SPATA5	-1.18735	0.0439481
	SPATS2L	-1.3669	0.00907309
	SPATS2L.voAug10-unspliced	-1.38511	0.00633211
	SPINK2	-1.20189	0.0456655
	SPINK5	1.243	0.0442369
	SPINT3	1.25746	0.00469433
	SPRED2	1.35403	0.027704
	SPRY4	1.62033	0.00309712
	SPX	1.72889	0.00293655
	SRPK2	1.29668	0.0250843
	SSUH2	1.17601	0.0405193
	SSX8	1.18689	0.0396463
	ST20-MTHFS	-1.27777	0.0268782
	ST3GAL2	-1.34842	0.00230208
	ST3GAL6	1.44619	0.0334999
	ST6GALNAC2	1.5313	0.0003068
	ST8SIA6	1.29677	0.022395
	STAG1	-1.16444	0.031939
	STAM2	1.24983	0.0137954
	STARD9	-1.19123	0.0281638
	STK10	1.38843	0.00328975
	STPG1	1.40145	0.00342975
	STRIP2	1.27374	0.0169408
	STS	1.34087	0.0171217
	SURF1	-1.30044	0.0263149
	SURF4	-1.31076	0.00376317
	SURF4	-1.18889	0.0445774
	SUSD1	-1.31836	0.0251449
	SYDE2	1.24688	0.018888
	SYNJ2	1.3134	0.0347273
	SYT2	-1.20287	0.0427854
	SYTL2	-1.42699	0.00495029
	SZT2	1.18026	0.0375955
	TACR1	1.17197	0.038673
	TAF7L	1.22569	0.0308745
	TAS1R3	1.18786	0.0282367
	TAS2R30	-1.46285	0.00726926
	TBC1D1	-1.50316	0.03788
	TBC1D10B	-1.30084	0.0186183
	TBC1D9B	-1.16799	0.0325223
	TBCC	-1.22541	0.0493334
	TBX3	1.51968	0.0071171
	TCEB2	-1.42435	0.00160645
	TCEB3B	1.25006	0.0165013
	TCF20	1.24755	0.0130711
	TCF20	1.24755	0.0130711
	TCF24	-1.95322	0.00137867
	TDG	-1.21978	0.0327152
	TECPR2	-1.26215	0.0145057
	TECTB	1.28519	0.00217219
	TEKT1	1.21658	0.0472567
	TET2	-1.22926	0.0125156
	TET3	-1.17875	0.0372761
	TEX12	-1.38812	0.0166491
	TEX37	1.22639	0.0117942
	TFDP3	-1.23178	0.0126618
	TFRC	2.16322	0.00544245
	TGFB1	1.28712	0.021582
	TGIF1	-1.2414	0.0332334
	TGM4	-1.17783	0.0303742
	THAP10	1.33435	0.00115906
	THRSP	1.74115	0.0146534
	THY1	-1.36182	0.0187137
	TIMP3	1.28685	0.0404473
	TIMP4	1.35337	0.0264218
	TIPIN	-1.20491	0.0312561
	TLDC1	-1.16308	0.0392884
	TM2D1	-1.17026	0.0327533
	TMC1	1.20647	0.0396056
	TMC7	1.22744	0.0278101
	TMEM108	1.67005	0.00318058
	TMEM120A	1.44995	0.0186197
	TMEM147	-1.26828	0.0134171
	TMEM17	1.22181	0.0467503
	TMEM19	-1.22412	0.02746
	TMEM211	1.25724	0.00667155
	TMEM254	1.22573	0.0404111
	TMEM37	1.27584	0.0180794
	TMEM38A	-1.28951	0.00862714
	TMEM63B	1.29824	0.00736686
	TMEM88	1.43653	0.0195357
	TMOD1	-1.20154	0.0444334
	TMTC4	-1.29285	0.0343777
	TNFAIP2	1.20101	0.0396855
	TNFRSF11A	1.15745	0.0403856
	TNFSF13B.hAug10-unspliced	1.44738	0.0394469
	TNKS	-1.23077	0.0286178
	TNKS2	-1.26586	0.00402564
	TNNI3K	-1.27167	0.0331063
	TNS3	1.36991	0.00276119
	TOB1	1.15607	0.0411466
	TOM1	-1.31817	0.0321547
	TOR1AIP2	-1.26579	0.0124989
	TPCN2	-1.26993	0.0446489
	TPD52	-1.92409	2.98619e-05
	TPI1	-1.38763	0.0082797
	TPRG1	9.06142	6.86995e-08
	TPRG1	2.21397	0.000154936
	TRAIP	1.20982	0.0344565
	TRAM1L1	-1.21661	0.0220826
	TRIM16	-1.23442	0.048057
	TRIM25	1.31407	0.0151876
	TRIM52	-1.25561	0.0450108
	TRIM64C	1.20618	0.0316042
	TRIOBP	1.24457	0.0211379
	TRMT2A	1.1546	0.0484195
	TRNAU1AP	-1.29414	0.008401
	TRPC5	1.22403	0.0427881
	TSHR	1.58064	0.000159713
	TSNARE1	-1.20009	0.0163126
	TSPAN14	1.30224	0.00953476
	TSPAN5	-2.11875	8.60745e-05
	TSPYL2	-1.75129	4.92241e-05
	TSPYL4	-1.24728	0.0462781
	TSTD1	-1.32087	0.0152202
	TTC16	-1.15373	0.0499719
	TTLL11	1.49269	0.000403589
	TUBB2A	1.24056	0.0146564
	TUBB4B	1.45391	0.0266065
	TXLNG	1.39473	0.00368011
	TXLNGY	-3.34942	5.32635e-13
	TXNRD3NB	1.22267	0.0321002
	UBA1	1.22362	0.00717499
	UBA7	1.20457	0.0434401
	UBL4B	1.20134	0.0148704
	UBTD2	-1.18841	0.0321489
	UCKL1	1.23498	0.0179076
	UFC1	-1.21703	0.00812564
	UGT3A1	1.47645	0.000466877
	ULBP1	1.33306	0.0219806
	UNC13B	-1.44452	0.0343266
	UNC13C	-1.54108	0.0125472
	UNC45B	-1.26947	0.00725022
	UNC5C	1.25948	0.0177941
	USE1	-1.30271	0.00147001
	USO1.dAug10-unspliced	1.15627	0.0379964
	USP17L12	-1.18061	0.0158484
	USP9Y	-5.64296	4.84556e-18
	UTP18	1.24838	0.0184396
	UTY	-10.4427	4.31242e-19
	VAMP8	-1.26981	0.0133008
	VASN	1.2166	0.0394132
	VAV3	1.26112	0.00447686
	VBP1	-1.21587	0.0125914
	VCPKMT	-1.22692	0.0217441
	VPS72	-1.40975	0.00460804
	VPS8	1.29238	0.0326422
	VWA3B	1.27378	0.0201146
	VWA8	1.21548	0.0109634
	WARS	1.30178	0.0196347
	WBP11	1.21184	0.0185068
	WDR26	-1.14729	0.0494886
	WNK1.vdAug10-unspliced	-1.47551	0.000887517
	WNT11	1.31492	0.0139965
	WRAP73	-1.24908	0.00776685
	WWP1	-1.28167	0.0123636
	XKRX	1.21262	0.0383316
	XRCC2	-1.3323	0.00384923
	YIPF1	-1.22259	0.0220099
	YWHAZ	1.22849	0.021327
	ZBED5	1.26557	0.0491559
	ZBTB34	-1.26755	0.0419557
	ZBTB39	1.25991	0.0192914
	ZBTB43	-1.26302	0.0439487
	ZBTB7C	-1.20533	0.0370318
	ZC3H12C	-1.47458	0.000674089
	ZDBF2	1.2961	0.0278722
	ZDHHC2	-1.42659	0.00565373
	ZDHHC3	-1.20112	0.0496558
	ZFAND4	-1.2114	0.0384255
	ZFHX4	-1.21164	0.0352452
	ZFP64	1.24806	0.0175933
	ZFX	1.41119	1.20474e-05
	ZFY	-2.99897	6.59146e-13
	ZHX1-C8orf76	-1.18554	0.0478791
	ZNF101	1.26279	0.0412429
	ZNF181	-1.19793	0.0466081
	ZNF225	1.27363	0.0123522
	ZNF233	-1.30584	0.0160633
	ZNF239	-1.21794	0.0283096
	ZNF250	1.21564	0.021264
	ZNF273	-1.24496	0.0296717
	ZNF280D	1.21062	0.0111563
	ZNF32	-1.39596	0.00805229
	ZNF320	1.24433	0.0187072
	ZNF423	1.25555	0.0139623
	ZNF431	-1.23533	0.0400649
	ZNF44	1.2366	0.0330416
	ZNF488	1.14647	0.0417068
	ZNF513	-1.23699	0.0173951
	ZNF518B	-1.25347	0.0151951
	ZNF519	1.24306	0.0151534
	ZNF526	1.25427	0.0295989
	ZNF540	1.38268	0.0015087
	ZNF549	1.16982	0.0469402
	ZNF57	1.36583	0.0068852
	ZNF576	-1.17824	0.0261687
	ZNF610	1.20312	0.0271944
	ZNF620	-1.22474	0.0343884
	ZNF684	-1.23337	0.0337246
	ZNF704	-1.25248	0.0105628
	ZNF711	1.51375	0.00016699
	ZNF718	-1.42452	0.0129909
	ZNF780A	-1.29167	0.0345727
	ZNF821	1.18006	0.0430566
	ZNF823	1.26859	0.0064059
	ZNF852	1.15932	0.0362405
	ZRANB1	-1.28568	0.00752666
	ZRANB2	-1.24846	0.00959082
	ZRSR2	1.227	0.0077085

## Sheet: Training
Proteomics	Protein.Name	T_FC_Female/Male	T FoldChange pValue (118)	Murgia 2021		Female	Protein.Name	T/B_FC FoldChange	pValue (490)		Male	Protein.Name	T/B_FC FoldChange	pValue (243)		Overlap Female Male	T/B_increased_both (185)	T/B_increased_male_only (29)	T/B_increased_female_only (288)	T/B_decreased_both (1)	T/B_decreased_male_only (28)	T/B_decreased_female_only (16)
	A2M	1.87821	0.0204378				ABHD10	1.4732	0.000256066			AARS1	-1.65921	0.0156446			ACAA2	ACSS1	ABHD10	PDLIM3	AARS1	ACSS2
	ACSL1	1.12529	0.106432	1>2a>2x			ABHD11	1.97626	0.000330716			ACAA2	1.35292	0.0346342			ACADS	C9	ABHD11		ALDH1L1	ARL8B
	ACSS2	-2.09994	0.0116433				ACAA2	1.31722	0.000351115			ACADS	1.31531	0.00854556			ACADVL	CFI	ACAD8		ARHGEF6	BCO2
	ADH1B	1.56485	0.034184				ACAD8	1.55648	0.00254864			ACADVL	1.26295	0.0238023			ACO2	COA4	ACAD9		COMP	CAV3
	ADH4	-1.24794	0.030029				ACAD9	1.32848	0.0193241			ACO2	1.30772	0.0173927			ACOT13	COPS5	ACADM		DUSP29	CLPP
	AGPAT1	1.34011	0.0132267				ACADM	1.34325	0.00224289			ACOT13	1.28096	0.0406299			ACOT9	DDI2	ACAT1		EPB41L2	DNAJA2
	AK1	-1.10525	0.382838	type 2a-2x specific			ACADS	1.33416	9.70058e-05			ACOT9	1.49461	0.0449654			ACSL1	DHX9	ACTB		FXR2	FHL3
	AKR1C3	3.37981	0.0226413				ACADVL	1.26803	0.00013613			ACSL1	1.4781	0.00339501			AK2	DPP3	ACTR2		IMPA2	HBG1
	ALDH1L1	-1.21321	0.350471	type 2a-2x specific			ACAT1	1.2577	0.00824771			ACSS1	1.87463	0.0486814			AK3	EIF3CL	ACY1		ITGA7	HPR
	ALDH2	1.57208	0.00464933				ACO2	1.36531	0.000236096			AK2	1.19695	0.0448945			ALDH1B1	FAM136A	ADK		LPCAT3	HSPA2
	ALDH4A1	1.3616	0.00570008				ACOT13	1.30103	0.00766082			AK3	1.41026	0.0168733			ALDH4A1	FECH	AFG3L2		MAP2K1	LRRC47
	ALDH5A1	1.19292	0.0437111				ACOT9	1.35265	0.00637987			ALDH1B1	1.32514	0.0337228			ALDH5A1	GHITM	AIFM1		MGLL	NUBPL
	ANXA2	1.46724	0.0370386				ACSL1	1.31996	0.000325289			ALDH1L1	-1.59864	0.0490648			ATAD3A	GPX1	AKAP1		MRPS28	PA2G4
	ANXA3	1.40529	0.000313432				ACSS2	-1.9943	0.00120162			ALDH4A1	1.31617	0.0407083			ATP5F1A	HNRNPH1	AKR1A1		MYBPH	PELO
	ANXA5	1.03315	0.807608	type 2a-2x specific			ACTB	1.62515	0.0245263			ALDH5A1	1.35376	0.0188255			ATP5F1B	HPR	ALDH2		MYH1	SMTNL1
	APOA1	1.64322	0.03901				ACTR2	2.29188	0.00351056			ARHGEF6	-1.6651	0.0350029			ATP5F1C	HSDL1	ALYREF		MYH3	TMEM38A
	APOC1	1.91565	0.0316459				ACY1	1.18381	0.0378534			ATAD3A	1.55591	0.0346094			ATP5F1D	IGKV4-1	ANP32A		MYLK2
	ARHGEF6	1.85011	0.0371523				ADK	1.27116	0.0376189			ATP5F1A	1.36243	0.0167962			ATP5IF1	IGLV3-25	ANXA1		NIT1
	ARPC2	1.39158	0.0309667				AFG3L2	1.15339	0.021127			ATP5F1B	1.33565	0.0165271			ATP5ME	MCCC1	ANXA11		PCYOX1
	ASS1	2.60579	4.6533e-05				AIFM1	1.24755	0.0032683			ATP5F1C	1.45738	0.00935065			ATP5MF	MRPS9	ANXA2		PMP2
	ATP2A1	-1.16014	0.186961	type 2a-2x specific			AK2	1.24464	0.0188328			ATP5F1D	1.35106	0.0104442			ATP5MG	PCCB	ANXA3		PPP3CB
	BDH1	1.55876	0.0266656				AK3	1.40018	4.84789e-05			ATP5IF1	1.38565	0.0114036			ATP5PB	PERM1	AP1B1		PPP3R1
	BIN1	-1.09725	0.223165	2x>2a>1			AKAP1	1.86561	0.0157979			ATP5ME	1.35689	0.0407663			ATP5PD	PTGES2	AP2B1		RPL27
	C4A	2.19032	0.00681876				AKR1A1	1.4063	0.0360057			ATP5MF	1.38222	0.0415046			ATP5PF	RPIA	APEX1		SELENOW
	C6	2.1364	0.0404637				ALDH1B1	1.68775	6.22587e-05			ATP5MG	1.41264	0.0408623			ATP5PO	RPS11	APOO		SH3GLB1
	CARS2	1.9979	0.0205501				ALDH2	1.26093	0.0434226			ATP5PB	1.39118	0.0132773			ATPAF1	SDR39U1	APOOL		TXNRD1
	CASQ2	1.297	0.0069421	type 1 specific			ALDH4A1	1.34925	0.00174566			ATP5PD	1.35257	0.0161339			BCS1L	THAP4	ARPC2		UBR4
	CAVIN1	1.39871	0.00759418				ALDH5A1	1.20633	0.0216872			ATP5PF	1.42142	0.012884			BDH1	TPP2	ARPP19		VIM
	CD36	1.43521	0.0004332	type 1 specific			ALYREF	1.39742	0.0164765			ATP5PO	1.47357	0.0134981			BSG	VAMP2	ASS1
	CD81	1.77144	0.0304413				ANP32A	1.33594	0.0471413			ATPAF1	2.25904	0.00102309			C1QBP		ATAD1
	CDC37	1.471	0.0193047				ANXA1	1.48578	0.0407292			BCS1L	2.31552	0.000913821			CARNS1		ATP1A1
	CKB	1.72024	0.000528943				ANXA11	1.18706	0.0417925			BDH1	1.96799	0.0217046			CBR4		ATP5F1EP2
	CLEC3B	2.53553	0.0030118				ANXA2	1.38495	0.0303206			BSG	1.39249	0.0269678			CD93		ATP5MJ
	COBL	-1.00073	0.996394	2x>2a>1			ANXA3	1.21389	0.0158228			C1QBP	1.28054	0.0355062			CHCHD3		ATP5MK
	COX11	-1.60816	0.0405291				AP1B1	1.26993	0.0359307			C9	1.25428	0.0264276			CHCHD4		ATP6V1A
	CP	1.89178	0.0301378				AP2B1	1.33037	0.0328834			CARNS1	1.76188	0.0320011			CISD1		ATP6V1E1
	CUL1	-1.53755	0.0178666				APEX1	1.80704	0.00900678			CBR4	1.41147	0.00680903			CKMT2		BCAP31
	DCXR	1.36288	0.00170341	1>2a>2x			APOO	1.30915	0.00476916			CD93	1.55275	0.00809229			CNN1		BCAT2
	EEA1	-2.06173	0.0305414				APOOL	1.26015	0.00241993			CFI	2.25103	0.000968974			COA3		BCL2L13
	EIF3E	1.34202	0.0443091				ARL8B	-1.53679	0.0161967			CHCHD3	1.38373	0.00974174			COQ10A		BGN
	ENDOG	-1.86438	0.00810118				ARPC2	1.60525	0.00906732			CHCHD4	2.66417	0.0294976			COQ5		BNIP3
	ENO3	-1.21246	0.0234005	type 2a-2x specific			ARPP19	1.20034	0.0388217			CISD1	1.44152	0.00478311			COQ9		BOLA2
	EPS15L1	1.96955	0.0275971				ASS1	1.33528	0.00271189			CKMT2	1.56123	0.00393119			COX4I1		C8orf82
	ERP29	1.37017	0.0014538				ATAD1	1.9326	0.00301946			CNN1	1.56359	0.0122412			COX5A		CALM3
	ESYT1	1.43738	0.0315889				ATAD3A	1.41401	0.00196576			COA3	1.43511	0.0160027			COX5B		CALR
	FABP3	1.25916	0.0276064				ATP1A1	2.01352	0.000343708			COA4	1.63748	0.0179873			COX6A2		CAMK2B
	FABP4	1.50716	0.0337165				ATP5F1A	1.33184	0.000312092			COMP	-2.56787	0.0201049			COX6B1		CAP1
	FBP2	-1.18074	0.253255	type 2a-2x specific			ATP5F1B	1.25253	0.00333823			COPS5	1.4448	0.00327452			COX6C		CAVIN1
	FHL3	-1.25693	0.0198001				ATP5F1C	1.33778	6.77895e-05			COQ10A	1.34752	0.0495714			COX7A2		CD81
	FHOD1	-1.14654	0.0368767	type 2a-2x specific			ATP5F1D	1.41494	8.45256e-05			COQ5	1.46686	0.0361063			COX7B		CDC42
	FN3K	1.23277	0.0404679				ATP5F1EP2	1.19623	0.0491707			COQ9	1.27045	0.0347216			COX7C		CDH13
	FTH1	-2.45289	0.0153366	type 2a-2x specific			ATP5IF1	1.46144	6.84749e-05			COX4I1	1.48558	0.00456646			COX8A		CDNF
	GLUD1	1.6234	0.00451501				ATP5ME	1.42341	0.000474362			COX5A	1.34014	0.021365			CPT1B		CFL1
	GNAS	1.18227	0.166706	type 2x specific			ATP5MF	1.26952	0.0271104			COX5B	1.29645	0.00864905			CPT2		CHCHD10
	GPD1	-1.29322	0.00319926	type 2a-2x specific			ATP5MG	1.27765	0.00285001			COX6A2	1.64248	0.0105655			CRAT		CHCHD2
	GPD2	-1.02162	0.857665	type 2a-2x specific			ATP5MJ	1.41231	0.00483286			COX6B1	1.30305	0.0295023			CS		CILP
	GPI	-1.11123	0.152598	type 2a-2x specific			ATP5MK	1.41097	0.0115421			COX6C	1.40419	0.0397813			CYB5A		CILP2
	GPX3	2.17211	0.0327338				ATP5PB	1.35036	0.000158915			COX7A2	1.66039	0.00544688			CYC1		CKB
	GSTK1	1.24849	0.0346887				ATP5PD	1.40272	0.000450502			COX7B	1.49817	0.029134			CYCS		CLEC3B
	H1-4	1.96325	0.0136109				ATP5PF	1.41966	0.000369246			COX7C	1.43358	0.00769544			DCXR		CLIC1
	HMGB2	1.30014	0.0278537				ATP5PO	1.15949	0.0362022			COX8A	1.55015	0.000777821			DECR1		CLIC5
	HMGCS2	3.90527	0.0068637				ATP6V1A	1.24235	0.0272982			CPT1B	1.81617	0.0384716			ECI1		CLTC
	HP1BP3	1.29959	0.0156333				ATP6V1E1	1.4941	0.00525896			CPT2	1.21406	0.0481085			ECI2		CLYBL
	HPR	-2.06113	0.0105415				ATPAF1	2.2765	0.000590762			CRAT	1.49561	0.00988045			ENDOG		COL12A1
	HSD17B10	-1.17403	0.0536587	1>2a>2x			BCAP31	1.36376	0.0190964			CS	1.50206	0.0053533			ERP29		COL18A1
	IGHA1	2.32695	0.0238986				BCAT2	1.34677	0.00791399			CYB5A	1.8571	0.0285811			ETFA		COPS4
	IGHG2	2.18271	0.014681				BCL2L13	1.2855	0.0141606			CYC1	1.39557	0.00589837			ETFB		COX20
	IGHM	2.87654	0.00796281				BCO2	-1.19147	0.0454843			CYCS	1.47175	0.027662			FAHD1		COX7A1
	IGHV4-34	2.85523	0.0448284				BCS1L	1.37787	0.0234499			DCXR	1.47072	0.0334756			FAHD2A		CPA3
	IGKC	1.55721	0.0324595				BDH1	1.65881	0.000248659			DDI2	1.54612	0.0308558			FAM162A		CRKL
	IGLC2	1.70954	0.0320233				BGN	2.23891	0.0209795			DECR1	1.61229	0.00447381			FAM210A		CSNK2B
	KTN1	1.68447	0.0151238				BNIP3	2.70322	0.000137791			DHX9	1.46782	0.0250739			FH		CTTN
	LDHA	-1.27209	0.0599374	type 2a-2x specific			BOLA2	1.29621	0.0258014			DPP3	1.26243	0.0474357			FXN		CYB5B
	LDHB	1.42416	0.00672847				BSG	1.2272	0.049095			DUSP29	-1.5476	0.0110066			GATD3B		CYB5R1
	LMAN1	1.34153	0.0254656				C1QBP	1.39857	0.000176034			ECI1	1.32303	0.00782249			GCSH		DCTN3
	LRG1	2.68671	0.00560283				C8orf82	2.29607	0.0242512			ECI2	1.44808	0.0201335			GLRX5		DHRS11
	LYZ	1.73938	0.0324464				CALM3	1.14784	0.0362893			EIF3CL	1.49334	0.00140619			GOT2		DIABLO
	MAOB	1.3142	0.0184246				CALR	1.19217	0.0258214			ENDOG	1.9692	0.0107836			HADH		DLAT
	MAPRE1	1.47385	0.0185508				CAMK2B	1.25119	0.0400332			EPB41L2	-1.42731	0.0126841			HADHA		DLST
	MECR	1.34188	0.0310352				CAP1	1.50421	0.0397445			ERP29	1.56085	0.00263409			HADHB		DMAC2L
	MT-ND1	1.58752	0.00997296				CARNS1	1.98485	0.0205011			ETFA	1.42122	0.0102775			HDGF		DPYSL2
	MYBPC2	-1.39819	0.0192837	type 2a-2x specific			CAV3	-1.33455	0.00442379			ETFB	1.50396	0.0135612			HDHD5		DSTN
	MYBPH	-1.37709	0.0312417				CAVIN1	1.2329	0.038964			FAHD1	1.41398	0.0377765			HLA-DRA		DYNC1LI2
	MYH1	-1.21174	0.310076	type 2x specific			CBR4	1.73956	0.000535257			FAHD2A	2.28218	0.00921404			HSD17B10		ECHDC3
	MYH3	-1.06239	0.651928	2x>2a>1			CD81	1.61711	0.00344169			FAM136A	1.29479	0.0420936			HSD17B8		EEF1A1
	MYH4	-1.18152	0.209781	type 2a specific			CD93	1.55053	2.64491e-05			FAM162A	1.30997	0.036716			HSDL2		EIF2S2
	MYH6	1.14972	0.48249	type 1 specific			CDC42	1.16849	0.00699756			FAM210A	1.51321	0.0498711			HSPA9		EIF3E
	MYH7	1.16439	0.0961329	type 1 specific			CDH13	1.49496	0.0225786			FECH	1.31764	0.0278297			HSPD1		EIF3K
	MYL1	-1.12254	0.118007	type 2a-2x specific			CDNF	1.97855	0.0165113			FH	1.42367	0.010152			HSPE1		EIF4B
	MYL3	1.21989	0.0382104	type 1 specific			CFL1	1.17524	0.0353631			FXN	1.90586	0.0256499			IBA57		EIF5A
	MYOZ3	-1.19377	0.0960225	2x>2a>1			CHCHD10	1.48201	0.0111691			FXR2	-1.25369	0.0301904			IDH2		EPDR1
	NAMPT	-1.39126	0.0192242				CHCHD2	2.26294	0.00708016			GATD3B	1.56437	0.00139717			IDH3A		ESYT1
	NDUFAF4	1.41725	0.0340593				CHCHD3	1.35107	7.75461e-05			GCSH	1.35933	0.0357249			IDH3B		ETFDH
	NDUFS5	-1.10034	0.325555	1>2a>2x			CHCHD4	1.28566	0.00150154			GHITM	1.65974	0.00348102			IDH3G		F13A1
	OPTN	1.8902	2.58989e-05				CILP	1.78771	0.0229856			GLRX5	2.58894	0.00405375			IDI1		FABP5
	PDLIM1	1.3073	0.0028511	type 1 specific			CILP2	1.58847	0.0104032			GOT2	1.25763	0.0212258			L2HGDH		FDPS
	PEA15	1.63642	0.00588945				CISD1	1.41779	3.36112e-05			GPX1	1.30151	0.0175138			LACTB		FERMT2
	PGK1	-1.16251	0.0682454	type 2a-2x specific			CKB	1.3015	0.00322116			HADH	1.3478	0.0157911			MAOB		FIS1
	PHKA1	-1.38171	0.00255495				CKMT2	1.49066	1.38262e-05			HADHA	1.28262	0.0469984			MCEE		FN3K
	PHKG1	-1.49861	0.000574761	type 2a-2x specific			CLEC3B	1.55194	0.0250614			HADHB	1.3152	0.0399217			MDH2		FUNDC2
	PITRM1	1.32283	0.0401275				CLIC1	1.84473	0.0373019			HDGF	1.21308	0.0254143			MECR		GBE1
	PKM	-1.07497	0.361844	type 2a-2x specific			CLIC5	1.17378	0.0268955			HDHD5	2.75334	0.00788701			MGST3		GDI1
	PLG	1.9501	0.0246321				CLPP	-1.63583	0.00378666			HLA-DRA	1.23893	0.044144			MPC2		GLUD1
	PLIN1	2.49538	0.0390098				CLTC	1.19973	0.0225202			HNRNPH1	2.08502	0.0379683			MRPL12		GNB1
	PLIN4	1.29996	0.0138804				CLYBL	1.26163	0.0390083			HPR	1.58101	0.031784			MRPL44		GOT1
	PPIB	1.36501	0.0259974				CNN1	1.94202	0.00801008			HSD17B10	1.32644	0.00575423			MRPS22		GPT
	PPP1R1A	1.84734	0.021183				COA3	1.76335	0.000187378			HSD17B8	2.04818	0.0206268			MRPS36		GPX4
	PPP3CA	-1.01188	0.860417	type 2a-2x specific			COL12A1	1.3778	0.00155822			HSDL1	1.32712	0.0109643			MT-ATP6		GRHPR
	PRKAG1	1.38315	0.00152187				COL18A1	1.54977	0.0257035			HSDL2	1.25541	0.0308671			MT-CO1		GRSF1
	PRPS1	-2.19225	0.0294628				COPS4	1.1676	0.0433339			HSPA9	1.34453	0.0195284			MT-CO2		GSTK1
	PUDP	1.67074	0.00191761				COQ10A	1.43755	0.00109686			HSPD1	1.40547	0.0193032			MT-CO3		GYS1
	PZP	1.76692	0.0393695				COQ5	1.54376	0.000619208			HSPE1	1.38906	0.0164375			MT-CYB		H1-10
	RAB18	1.23035	0.0175656				COQ9	1.18138	0.0217869			IBA57	2.64144	0.0222069			MT-ND3		H1-5
	RALB	1.43931	0.00839491				COX20	2.08207	0.0194386			IDH2	1.37609	0.0219331			MT-ND4		HARS1
	RSU1	1.60955	0.0283393				COX4I1	1.54197	2.50484e-06			IDH3A	1.41586	0.00734434			MTX2		HCCS
	RTN3	1.35083	0.0336709				COX5A	1.26275	0.00242651			IDH3B	1.32047	0.034112			NAMPT		HIBADH
	S100A11	1.7174	0.0205809				COX5B	1.39027	0.000674763			IDH3G	1.55667	0.00558993			NDUFA10		HIBCH
	S100A8	2.60399	0.0300882				COX6A2	1.37174	0.0412939			IDI1	1.53829	0.0345669			NDUFA13		HIGD1A
	SAA4	1.60874	0.0482978				COX6B1	1.4027	0.00010592			IGKV4-1	2.10169	0.0421734			NDUFA4		HK1
	SBDS	-1.2309	0.0148541				COX6C	1.41131	0.000281761			IGLV3-25	1.59167	0.0493473			NDUFA6		HMGB1
	SCFD1	1.58956	0.0193207				COX7A1	1.36949	0.00103146			IMPA2	-1.33225	0.0138816			NDUFA7		HMGB2
	SELENOW	2.53953	0.00923247				COX7A2	1.71273	8.28711e-07			ITGA7	-1.73534	0.0071803			NDUFA8		HMGCL
	SEPTIN2	1.44798	0.0403057				COX7B	1.51239	0.000264446			L2HGDH	1.33104	0.0353794			NDUFA9		HMGCS2
	SEPTIN7	1.74542	0.0241501				COX7C	1.5171	0.000137897			LACTB	1.22878	0.0108214			NDUFAB1		HNRNPA1
	SERPINB1	1.3121	0.0178949				COX8A	1.46078	0.00342458			LPCAT3	-4.05673	0.00101356			NDUFAF4		HNRNPA3
	SETD7	1.58988	0.0126841				CPA3	1.41158	0.0374522			MAOB	1.29998	0.0335346			NDUFB1		HNRNPD
	SGTA	1.48559	0.0427187				CPT1B	1.47971	0.00483568			MAP2K1	-1.19448	0.0456971			NDUFB11		HNRNPDL
	SLC16A1	1.35125	0.0314966				CPT2	1.32946	0.00359124			MCCC1	1.78814	0.0109246			NDUFB3		HNRNPH3
	SMTN	-1.78321	0.0156877				CRAT	1.34883	6.34085e-05			MCEE	1.30169	0.0460448			NDUFB4		HNRNPK
	SMTNL2	-1.14384	0.356748	2x>2a>1			CRKL	1.22036	0.039212			MDH2	1.33658	0.0140184			NDUFB7		HNRNPR
	SNTB1	1.21206	0.512479	type 2a-2x specific			CS	1.47327	9.464e-05			MECR	1.83652	0.00410394			NDUFB8		HNRNPU
	SOD3	1.69785	0.0471161				CSNK2B	1.93533	0.0480435			MGLL	-2.0686	0.0368938			NDUFB9		HP1BP3
	TF	1.45241	0.0210399				CTTN	1.88151	0.00631846			MGST3	1.40541	0.0209466			NDUFC1		HSD17B4
	TMSB10	1.36284	0.0228842				CYB5A	1.88101	0.000969449			MPC2	1.46567	0.0045372			NDUFC2		HSP90AB1
	TMSB4X	1.36893	0.0358661				CYB5B	1.3024	0.000923068			MRPL12	1.94882	0.00267156			NDUFS1		HSP90AB4P
	TNNC1	1.27537	0.018659	type 1 specific			CYB5R1	1.19717	0.0247677			MRPL44	1.55101	0.000156105			NDUFS3		HSP90B1
	TNNI1	1.15735	0.190468	type 1 specific			CYC1	1.41454	8.74826e-05			MRPS22	1.89773	0.0087235			NDUFS4		ILF2
	TNNT3	-1.2169	0.0651485	type 2a-2x specific			CYCS	1.28268	0.00539189			MRPS28	-1.87543	0.0369105			NDUFS6		ILK
	TPI1	-1.2383	0.00745029	type 2a-2x specific			DCTN3	1.52813	0.0313994			MRPS36	1.68504	0.00839109			NDUFS8		IMMT
	TPM3	1.24369	0.0300043				DCXR	1.32348	0.0027388			MRPS9	2.04834	0.0120143			NNT		ISYNA1
	TUBA1B	1.41916	0.0414966				DECR1	1.51157	2.58187e-05			MT-ATP6	1.27737	0.0250017			OGDH		ITGB1
	TUBB2A	1.30127	0.0359102				DHRS11	1.38204	0.0486457			MT-CO1	1.54112	0.0119937			OPTN		KPNA1
	TXNRD1	1.49421	0.00411459				DIABLO	2.08063	0.000775061			MT-CO2	1.46794	0.00216181			PDHA1		KRT5
	UBR4	2.23722	0.0190853				DLAT	1.21178	0.0251125			MT-CO3	1.42863	0.0159197			PDHB		KTN1
	VAT1	2.49687	0.0194417				DLST	1.6696	0.0329591			MT-CYB	1.59	0.0100581			PDK2		LACTB2
	YWHAZ	1.36277	0.0100375				DMAC2L	1.75545	0.000703994			MT-ND3	1.3539	0.0462747			PLIN2		LAP3
							DNAJA2	-1.26614	0.0345736			MT-ND4	1.3995	0.03244			PLIN5		LETM1
							DPYSL2	1.53488	0.00656727			MTX2	1.28409	0.0372657			PMPCA		LGALS3
							DSTN	1.83323	0.00470431			MYBPH	-1.37723	0.0481338			PPIF		LIMS1
							DYNC1LI2	1.41192	0.0365064			MYH1	-1.61483	0.0302744			PRDX3		LSS
							ECHDC3	2.41408	0.000377654			MYH3	-1.44088	0.0251033			PRDX5		LYRM7
							ECI1	1.29522	0.0018603			MYLK2	-1.43996	0.0147853			PRKAB2		MARCKS
							ECI2	1.33729	0.00116458			NAMPT	1.47951	0.00900114			PSMD4		MATR3
							EEF1A1	1.47792	0.0224161			NDUFA10	1.32915	0.0237123			RMDN1		MAVS
							EIF2S2	1.27972	0.0211355			NDUFA13	1.58716	0.00816769			SCCPDH		MCCC2
							EIF3E	1.32259	0.0255461			NDUFA4	1.55001	0.00477608			SDHA		MDH1
							EIF3K	1.30175	0.00776082			NDUFA6	1.43415	0.00812032			SDHB		MICOS13
							EIF4B	1.26515	0.00893808			NDUFA7	1.44239	0.0118742			SDHD		MIX23
							EIF5A	1.1524	0.00415734			NDUFA8	1.36883	0.0450399			SIRT5		MRPL49
							ENDOG	1.671	0.00240489			NDUFA9	1.43643	0.0416578			SLC25A12		MRPS23
							EPDR1	1.30886	0.00790308			NDUFAB1	1.39549	0.0158678			SLC25A3		MRPS27
							ERP29	1.77955	1.77061e-05			NDUFAF4	1.39277	0.00486453			SLC25A4		MT-ND1
							ESYT1	1.32706	0.0175895			NDUFB1	1.33003	0.0394234			SOD2		MTFP1
							ETFA	1.44862	3.34944e-05			NDUFB11	1.5274	0.00915308			STOML2		MTHFD1
							ETFB	1.42526	7.3125e-05			NDUFB3	1.41789	0.0165833			SUCLA2		MTRES1
							ETFDH	1.15649	0.0261977			NDUFB4	1.39279	0.0359185			SUCLG1		MYH9
							F13A1	2.1746	0.00301178			NDUFB7	1.31644	0.00799189			SUCLG2		MYO1C
							FABP5	1.25324	0.00808394			NDUFB8	1.66727	0.0117026			TFAM		NAGK
							FAHD1	1.39994	0.000374071			NDUFB9	1.40871	0.0192464			TIMM10		NAPA
							FAHD2A	2.05562	0.000747838			NDUFC1	1.55345	0.0131761			TIMM21		NARS1
							FAM162A	1.41193	0.000548857			NDUFC2	1.37803	0.00822626			TIMM50		NCL
							FAM210A	1.45693	0.0390138			NDUFS1	1.34321	0.0283558			TSFM		NDUFA11
							FDPS	1.46262	0.00450088			NDUFS3	1.33868	0.0395036			TST		NDUFA2
							FERMT2	1.56017	0.0411293			NDUFS4	1.46889	0.0129794			UBAC1		NDUFA3
							FH	1.38134	0.000229291			NDUFS6	1.42876	0.0221574			UQCC1		NDUFA5
							FHL3	-1.14944	0.0410194			NDUFS8	1.2713	0.0397287			UQCC6		NDUFAF7
							FIS1	1.26654	0.0444794			NIT1	-2.62867	0.0237426			UQCR10		NDUFB10
							FN3K	1.46573	0.0189242			NNT	1.43109	0.0184082			UQCR11		NDUFB6
							FUNDC2	1.28146	0.0427973			OGDH	1.33856	0.0103188			UQCRB		NDUFS5
							FXN	1.93482	0.00160456			OPTN	1.461	0.0202598			UQCRC1		NDUFV2
							GATD3B	1.46334	5.18102e-06			PCCB	1.9599	0.0121531			UQCRC2		NHLRC2
							GBE1	1.31605	0.00062428			PCYOX1	-1.24147	0.0373028			UQCRFS1		NIPSNAP2
							GCSH	1.42833	7.03545e-05			PDHA1	1.27818	0.0414143			UQCRH		NIPSNAP3B
							GDI1	1.22384	0.0100219			PDHB	1.2935	0.0176093			UQCRQ		NLRX1
							GLRX5	1.60156	1.77465e-05			PDK2	1.73154	0.00958613			VDAC2		NPM1
							GLUD1	2.01442	0.000340949			PDLIM3	-1.3086	0.0264102					NSF
							GNB1	1.9707	0.017798			PERM1	1.26258	0.02718					NUBP2
							GOT1	1.20952	0.00229732			PLIN2	1.62974	0.0371954					OCIAD1
							GOT2	1.20688	0.01397			PLIN5	1.53364	0.0497789					OPA1
							GPT	1.16291	0.0432496			PMP2	-2.03681	0.00877771					P4HB
							GPX4	1.16254	0.015911			PMPCA	1.75999	0.00854362					PCCA
							GRHPR	1.14314	0.0416578			PPIF	1.58865	0.0128291					PCYT2
							GRSF1	1.39985	0.0259052			PPP3CB	-1.42839	0.0187659					PDCL3
[truncated: 297 more rows]
